# Supplementary material for: Gene knockout of Zmym3 in mice arrests spermatogenesis at meiotic metaphase with defects in spindle assembly checkpoint
Source: Cell Death Dis. 2017 Jun 29;8(6):e2910–. doi: 10.1038/cddis.2017.228 (PMC5520888; doi:10.1038/cddis.2017.228)
Supplement: Supplementary Table S1 [file cddis2017228x2.xlsx]

## Sheet: SSC-exp
tracking_id	KOSSC-1	KOSSC-2	KOSSC-RA-1	KOSSC-RA-2	WTSSC-1	WTSSC-2	WTSSC-RA-1	WTSSC-RA-2
Xkr4	0.0109539	0	0.0124925	0	0.0213552	0	0.022555	0.0115623
Sox17	0	0	0	0	0	0	0	0
Lypla1	9.66816	10.3086	17.6422	18.2106	10.4788	10.0632	18.2384	18.4344
Npbwr1	0	0	0	0	0	0	0	0
Rp1	0	0	0	0	0	0	0	0
Atp6v1h	30.1594	32.3653	38.2592	39.4144	33.7754	30.7377	41.1473	39.2073
Fam150a	0	0	0	0	0	0	0	0
St18	0.0859341	0.0874587	0.0980823	0.0906981	0.0643787	0.057516	0.108708	0.146463
Pcmtd1	2.34521	2.22016	3.6789	3.61922	2.48747	2.46128	3.41401	3.34659
Rb1cc1	10.5866	11.0019	13.2388	14.3182	10.93	10.3581	12.8901	13.2016
Sntg1	0.00940357	0	0	0.00921707	0	0.024535	0.00967563	0
Oprk1	0	0.00852476	0.00955678	0.0328409	0	0	0.0258467	0.0265189
Rrs1	41.5924	40.9423	36.6448	37.8406	42.4324	41.5932	36.9407	36.8788
Mybl1	0.548714	0.843475	0.881177	1.00988	0.600399	0.311563	0.933945	0.791979
Rgs20	0.0719862	0	0	0.179372	0.051089	0.0453187	0.0541078	0
Mrpl15	14.7186	16.2858	15.543	16.1747	16.4411	16.552	17.4444	17.1396
6030422M02Rik	0.0804023	0.147329	0.219867	0.157661	0.0784567	0.223524	0.19906	0.169826
Tcea1	4.97829	5.44901	6.51098	6.50272	5.39507	5.1507	6.27137	6.79386
Snhg6	19.8479	20.5578	15.3769	14.0673	16.5364	11.5857	20.6764	13.137
Snord87	0	0	0	0	0	0	0	0
Cops5	61.3969	61.3218	53.1771	49.3801	59.5878	59.1013	53.7715	47.7294
Vcpip1	21.2572	20.5616	19.2209	20.6125	21.9099	20.5507	20.5243	20.459
1700034P13Rik	1.3957	1.14917	2.26143	0.815706	1.68538	1.90496	1.84772	2.10415
Cspp1	8.27631	9.04903	10.1328	11.3622	8.82154	9.42231	10.1412	11.3089
Lrrc67	0	0	0.0362615	0	0	0	0	0
Cpa6	0.0220198	0	0	0.0431897	0	0	0	0.0232692
Slco5a1	0.00898471	0.0182872	0.0307763	0.0352186	0.00874654	0.00782021	0.0184544	0.0521266
Prdm14	0	0.0321822	0.0360225	0.0464925	0.0154234	0	0	0
Adhfe1	0.0520412	0.132435	0.0148315	0.0127536	0.139564	0.0891917	0.0670268	0.0549435
2610203C22Rik	0.0370773	0	0	0	0.145345	0.064207	0.154242	0.0784822
3110035E14Rik	0	0	0.0143852	0	0	0	0	0.0133203
Arfgef1	28.2329	27.3819	28.5075	29.6759	28.208	27.9168	30.7662	31.3925
Lactb2	3.20666	2.94305	3.90642	2.94553	3.39802	3.44929	3.45637	3.79449
Xkr9	0	0	0.0251221	0	0.0215645	0	0	0
Prex2	0.0206137	0	0.0134729	0.026933	0.00668775	0.0179451	0.0246885	0.0144949
Gm5523	0	0	0.0420866	0	1.63542e-06	0.0321035	2.3584e-05	0
Tram1	30.7414	29.8206	32.2228	33.5798	28.8481	28.6688	31.7887	30.5019
Eya1	0	0	0	0	0.0177115	0	0	0.0191827
Msc	0	0	0	0	0	0	0	0.0266772
Trpa1	0	0	0.010541	0.0633955	0	0.00803611	0	0.0390055
Kcnb2	0	0	0	0.00718588	0.0285669	0.0127575	0.00753805	0
Gm106	0.0296571	0.0452849	0.0168997	0.0726893	0.028932	0.0515409	0.0611579	0.0313169
4930444P10Rik	0.0784016	0.159893	0	0.077076	0	0	0	0
A830018L16Rik	0.00626885	0	0	0.00614369	0	0	0.00644245	0
Rpl7	45.5979	47.2875	35.6598	42.3502	50.6572	49.8237	40.8647	40.2464
Sgk3	16.466	16.9704	9.0472	10.1921	19.0386	18.7315	11.2885	11.6686
Terf1	45.8078	42.9445	31.3657	32.2971	41.4777	45.7088	31.1991	30.3465
Rdh10	3.27656	3.09613	3.34023	3.21278	2.91585	2.57839	3.15841	2.63884
Ube2w	7.37295	9.26153	9.03994	9.90359	7.07653	7.24445	7.95533	8.08514
D030040B21Rik	0	0.0148576	0	0	0.014238	0	0.0300956	0
Sulf1	1.86283	1.60497	1.13158	1.35875	2.11819	2.30611	1.65121	1.54525
Tceb1	24.5789	27.3853	32.0183	31.9764	24.2654	25.5126	27.4055	26.8832
Jph1	3.14143	3.25528	6.40758	6.59663	3.8533	3.66008	8.1773	7.61473
Gdap1	0.553041	0.511732	0.504663	0.778636	0.666392	0.445955	0.600231	0.785353
Pi15	0.00556034	0.0113177	0.00634759	0.0163475	0.00541413	0.00967768	0	0.00586599
Crispld1	0.315869	0.351642	0.360309	0.357987	0.153917	0.171682	0.274275	0.312542
Crisp4	0	0	0	0	0	0	0	0
Defb44-ps	0	0	0	0	0	0	0	0
Defb18	0	0	0	0	0	0	0	0
Tcfap2d	0	0	0	0	0	0	0	0
Pkhd1	0.0322086	0.020858	0.0367863	0.031561	0.0142476	0.0331395	0.0150264	0.00926455
Ncoa2	13.0488	12.4872	8.94581	9.75707	13.678	12.5561	8.99983	8.66582
Mir206	0	0	0	0	0	0	0	0
Mir133b	0	0	0	0	0	0	0	0
Il17a	0	0	0	0	0	0	0	0
Il17f	0.0398628	0.162425	0.135677	0.0782473	0.0781772	0	0.0415024	0.0844024
Ly96	0.309732	0.316053	0.347445	0.304828	0.121145	0.265379	0.11021	0
Defb41	0.657439	0.504103	0.364915	1.13559	0.330812	0.697662	0	0.528785
Gm15386	0	0	0	0	0	0	0	0
Tcfap2b	0	0	0	0.00629905	0	0	0.0198194	0
Stau2	5.76647	5.49242	6.11611	7.02496	5.74308	5.58369	6.20131	6.8522
Tmem70	13.1974	12.3179	11.1173	13.3373	12.4374	13.7478	12.4186	12.7614
6720483E21Rik	0	0	0	0	0	0	0	0
Paqr8	0.515765	0.488744	0.456543	0.496809	0.528538	0.525944	0.658654	0.609992
Efhc1	2.85452	3.2333	4.06891	4.20785	2.23334	2.5773	3.37738	3.2352
Tmem14a	0.256522	0.130663	0.0969607	0.335729	0.209741	0.110955	0.356498	0.0452749
Khdc1c	0.29451	0.00963326	0.117932	0.114562	0	0.053322	0.122882	0.0656006
Khdc1a	0.0486711	0.173868	0.00386532	0.0451124	0.191339	0.094444	0.00241468	0.0919836
Gm4956	0	0	0	0	0.040265	0	0	0
Khdc1b	0	0	0	0	0	0	0	0
4933415F23Rik	0.845921	0.590629	1.7049	1.70675	0.614209	0.566197	1.30054	1.73713
Mir30a	0	0	0	0	0	0	0	0
Mir30c-2	0	0	0	0	0	0	0	0
Ogfrl1	0.879954	0.977766	1.19753	1.06818	1.4943	1.11659	1.15402	1.17561
1110058L19Rik	7.62579	7.59918	14.5924	17.5859	6.85752	6.77571	15.4359	14.5468
Mcm3	121.162	118.386	137.831	139.271	112.45	109.485	136.161	137.548
Col9a1	0	0	0.0116235	0	0	0	0	0.0107557
Col19a1	0	0.00734022	0.00411849	0.010602	0.00351019	0.00941833	0.00370251	0.0152157
Fam135a	11.3745	11.3635	6.60099	7.2697	10.408	10.5159	6.59834	6.08198
B3gat2	0.388422	0.459696	0.59772	0.239052	0.501702	0.636382	0.436775	0.390852
Smap1	29.8314	30.783	24.8471	27.607	32.2536	31.2996	27.4911	27.1914
Kcnq5	0.00555971	0.0226347	0.0126944	0.021796	0.0162417	0.0241936	0.0457015	0.0175973
Gsta3	3.80318	3.973	0.569211	0.655601	3.76252	4.6523	0.416347	0.636213
Tram2	10.4166	11.0969	17.4593	18.3071	10.8352	11.0341	17.2911	16.9569
Rims1	0.401442	0.368895	0.437748	0.37622	0.641351	0.507869	0.642965	0.596428
4931408C20Rik	0	0.00924792	0.0207319	0	0	0	0	0
Gm597	0	0	0	0	0	0	0	0
Lmbrd1	4.16233	4.48586	4.63222	5.3732	3.59752	3.35767	4.44477	4.48574
Bai3	0.0633247	0.0572879	0.240904	0.227563	0.0479719	0.0550947	0.35442	0.178175
Gm20172	0	0	0	0	0	0	0	0
4930521A18Rik	0	0.031371	0	0	0.0602992	0	0	0
Gm4850	0	0	0	0	0.0544728	0	0	0
Phf3	14.2826	14.6749	13.8029	14.3996	11.6523	12.152	12.2001	11.9347
1700001G17Rik	0.920293	0.410331	0.32525	0.508453	0.622675	0.148921	0.301492	0.427015
Khdrbs2	0.332889	0.474652	2.26873	2.12305	0.55417	0.0288408	2.21246	2.81744
Gm9839	0	0	0	0	0	0	0	0
Gm5415	0	0	0.012087	0	0	0	0.0109092	0
Bag2	2.26857	1.7324	2.04354	2.59577	2.05544	1.80445	2.73822	2.67241
Prim2	34.801	34.6404	35.8836	38.6598	37.5631	36.3218	39.6315	38.4437
4931428L18Rik	1.96462	2.3128	2.27691	2.01422	2.31356	1.81257	1.95741	1.20217
Lgsn	0.022378	0	0	0.0219465	0	0.0388436	0	0
Bend6	0.126903	0.239933	0.123893	0.142209	0.336258	0.188938	0.149731	0.0574502
Gm15455	5.18825	5.3406	5.79242	6.29042	5.2508	4.99462	5.97311	5.33187
Zfp451	35.6291	35.655	38.3588	37.7995	34.6769	35.9561	36.9728	37.2397
Ptp4a1	0.833982	0.87149	0.695354	0.920235	0.700154	0.821153	1.10392	1.16508
Gm13363	5.28821	5.11046	6.06836	6.27413	5.04582	5.14752	5.00021	4.85483
Mir5103	0	0	0	0	0	0	0	0
Ccdc115	8.33424	9.54717	9.68247	12.5859	9.96158	9.01512	11.2065	10.5292
Ptpn18	0.363111	0.199104	0.349333	0.328794	0.13661	0.411742	0.231568	0.177205
Prss39	0	0	0	0	0	0	0	0
Cfc1	0	0	0	0	0	0	0	0
Prss40	0	0	0	0	0	0	0	0
Fam123c	0	0	0	0	0	0	0	0.0190613
Imp4	19.6843	21.3219	18.032	17.6129	22.4717	23.3019	17.8012	19.0919
AA619741	0	0	0	0	0	0	0	0
Arhgef4	2.19476	1.49967	2.50121	2.26966	1.46657	1.50214	2.29416	2.1589
Rab23	6.72199	7.3794	6.30752	6.79235	6.86062	7.0605	6.55959	6.44041
Hs6st1	3.51569	3.85037	2.30346	2.38821	4.8538	4.85028	3.25617	3.36122
Plekhb2	18.7657	18.302	19.6889	20.3383	21.4894	22.4798	21.4817	20.8564
Neurl3	0.0634971	0.0323198	0	0.077819	0.108426	0.0965411	0.425732	0.201173
Uggt1	16.9945	16.1806	19.7915	20.3283	16.6213	16.7611	18.7712	18.8449
Lman2l	5.54762	5.32351	5.12269	5.60519	5.67251	5.90802	6.07707	6.05841
4632411B12Rik	23.8998	23.9572	24.0191	25.7969	24.1281	23.8446	23.5705	23.4206
Cnnm4	10.2554	9.50566	18.3818	17.4772	9.04107	8.74915	15.1715	16.1163
Dst	7.51495	7.14245	9.50935	9.15468	7.00064	6.85159	8.90949	8.84523
Ankrd23	2.62702	2.36524	7.0925	6.96236	2.65125	2.9021	6.86826	6.76789
Ankrd39	4.38168	3.30936	8.05324	8.595	3.97676	3.94803	8.64457	9.54242
Sema4c	10.3967	9.56325	11.7155	11.4993	11.1294	11.1533	13.5784	13.7143
Cox5b	9.23517	10.1249	13.4038	11.7877	11.4671	11.4103	12.2234	10.3383
4933424G06Rik	0.0840559	0	0	0.082505	0	0	0	0.0445032
Zap70	0.74792	0.917639	1.20113	1.03428	0.674109	0.449619	0.871496	0.972463
Actr1b	38.9091	37.0362	40.8179	42.3264	39.6419	35.2928	41.3327	41.0665
Cnga3	1.50633	1.47517	1.52257	1.92403	1.71322	1.56759	1.63336	1.75872
6330578E17Rik	13.5173	13.2048	14.1888	15.956	12.0541	11.1654	13.2791	12.653
Unc50	15.1587	15.7294	19.2452	21.7942	13.3774	14.238	15.5348	16.6062
Tmem131	23.3463	22.3811	27.2352	27.7641	23.3707	21.9563	26.5438	26.7778
Fam168b	38.5933	37.1683	32.6628	36.8558	36.2042	34.3473	32.0703	31.948
2010300C02Rik	3.25018	3.13056	1.46126	1.77702	3.19038	2.99684	2.03221	1.85622
Tsga10	1.17658	1.36529	2.02591	2.08759	1.5027	1.47296	1.95088	2.17358
Lipt1	2.52002	3.28707	2.70405	2.27763	2.60371	2.5533	3.16953	2.90423
Cnnm3	13.292	12.8709	14.4642	16.4696	15.4596	13.6223	16.8307	16.0231
Mitd1	5.50115	5.87207	6.07264	6.84073	5.83504	5.34992	7.21197	5.74279
Mgat4a	11.0486	10.6837	10.9509	11.2231	8.64447	8.3954	10.8692	11.1323
4930594C11Rik	0.236596	0.31611	0.219085	0.347936	0.144256	0.115645	0.350672	0.218606
Lyg2	0	0	0	0	0	0	0	0
Lyg1	0	0	0	0	0	0	0	0.0710776
Mrpl30	47.201	54.4819	43.52	55.6293	52.8537	49.1992	51.4739	47.8088
Arid5a	7.85294	7.79383	7.10633	7.51414	8.86413	8.08573	6.91009	6.95394
Txndc9	4.23234	4.02105	4.88738	4.89258	3.68293	4.19352	4.23923	4.71847
Fam178b	21.0989	19.2195	17.2205	18.0513	18.8606	16.7265	19.6857	17.4761
Inpp4a	6.92726	6.93199	7.8405	8.13558	8.08935	8.18455	8.32055	7.78578
Lonrf2	4.29526	4.1057	2.85849	3.66754	4.33383	4.1845	3.16036	3.23508
Nms	0	0	0	0	0	0	0	0
Chst10	8.22719	8.03274	8.11321	8.60967	7.16645	7.21854	7.41209	7.66325
Npas2	0.254735	0.230466	0.129154	0.120218	0.156295	0.13949	0.106785	0.109529
Pdcl3	13.9401	12.9018	15.9435	16.5621	13.2316	13.106	17.061	14.7898
Aff3	18.7102	17.1116	4.75634	5.27483	16.5153	16.7364	4.75277	5.08063
Snord89	0	0	0	0	0	0	0	0
D1Bwg0212e	19.6082	20.5285	18.7334	19.1473	18.03	16.4588	14.781	15.4285
Creg2	0.36769	0.394626	1.06823	0.976236	0.325549	0.238487	0.893296	0.832321
Gm3646	0	0	0	0	0	0	0	0
1700066B17Rik	0	0	0	0	0	0	0	0
Rfx8	3.53078	3.55177	5.00612	5.41147	1.46631	1.02777	2.20713	2.54676
Rnf149	40.1171	38.4897	34.4074	34.4737	37.6789	34.125	32.0255	32.9217
Rpl31	3.26731	2.90086	3.54367	3.62008	3.52918	3.79314	4.48268	3.80751
Tbc1d8	5.41886	5.44323	4.24281	4.39134	5.24541	4.89805	4.82148	4.60669
Eif5b	35.0948	35.063	32.0436	32.1686	37.0027	38.0182	33.3385	34.1715
Rev1	13.2305	13.5081	12.8527	14.1498	13.4121	12.9414	13.2744	13.6943
Il1rl2	0	0	0	0.0426831	0.0637798	0.113333	0.0224983	0.0459918
Il18rap	0	0	0.0378201	0.0650949	0.0323959	0.0576742	0.0171255	0.0350598
Slc9a4	0.228325	0.316908	0.023675	0	0.313579	0.288792	0.0320481	0.0109543
LOC100047133	0	0	0	0.0593512	0.178491	0.104239	0.126822	0.25639
Il1r2	3.51242	3.9901	1.61108	2.12085	3.86987	3.45246	2.38538	1.71514
Slc9a2	0.160008	0.116334	0.0260669	0.0560171	0.0445678	0.0894304	0.011769	0.0241291
Mfsd9	1.1109	1.18279	1.73239	1.76498	1.44438	1.23202	2.11803	1.73902
Tmem182	0	0	0	0	0	0	0	0
4930448I06Rik	0	0	0	0	0	0	0	0
2610017I09Rik	0.61334	0.500976	0	0	0.122376	0.628717	0	0
Pou3f3	0.882213	0.965038	0.255186	0.490515	0.48796	0.412012	0.162815	0.250234
2900092D14Rik	0.114382	0.0291087	0.0162962	0.0140171	0.0139466	0.0496999	0	0.0603881
Gpr45	0.0102694	0	0.0234267	0	0.0300269	0.0267902	0.01057	0.0650344
Mrps9	38.6031	39.7326	37.7241	44.1654	45.7983	43.7476	46.3564	45.4778
Fhl2	1.12573	1.51893	1.69584	1.84969	1.56922	1.22014	1.95424	1.66648
Tgfbrap1	6.51677	5.88996	7.53354	7.67936	6.70257	6.64023	7.23278	7.40152
AI597479	8.29803	7.6582	8.2106	8.98389	7.0081	7.15405	7.65258	7.91772
Il18r1	0	0	0	0	0	0	0	0
1500015O10Rik	0.115215	0.176129	0.390899	0.282913	0.226783	0.198866	0.120788	0.244389
Nck2	16.9614	15.6657	16.0344	16.2525	20.2362	18.2043	15.602	15.1659
Uxs1	20.1418	20.9236	27.3728	28.415	21.9494	20.6588	27.3422	26.1726
Map4k4	83.0935	79.5601	131.644	130.413	82.663	80.4463	122.683	122.505
A530098C11Rik	0	0	0	0	0	0	0	0
Il1rl1	0.356239	0.194989	0.278642	0.494767	0.784612	0.395088	0.679336	0.748183
Il1r1	1.03278	0.919228	0.933378	1.06884	0.840247	0.711453	0.832687	0.854494
Kdelc1	4.46256	4.05244	6.81131	7.96368	3.38037	4.01538	6.09918	6.71238
1700029F09Rik	32.7527	35.8781	41.6396	41.6292	32.5208	34.3748	43.5398	46.972
4832428D23Rik	0	0	0	0	0	0	0	0
Ercc5	2.44539	2.31837	3.73425	3.8177	2.49849	2.31526	3.70383	3.44472
Bivm	5.79268	6.15746	13.1104	12.6474	5.65769	5.10442	11.5609	11.1688
Tpp2	21.5394	22.4031	19.3147	21.4583	22.7347	21.977	21.5386	20.9419
Gulp1	0.108731	0.0138351	0.0154931	0.0532969	0.0132557	0.0590626	0.0840429	0.0143502
4930521E06Rik	0	0	0	0	0	0	0	0
Col5a2	2.19175	2.18906	2.3489	2.65066	3.04242	3.42902	3.58773	3.81282
Col3a1	8.0346	7.79359	6.9869	6.7114	12.3741	12.2257	10.4049	10.1715
Gm3852	0	0	0	0	0	0	0	0
Slc40a1	7.81496	7.47262	6.1974	5.82683	7.88475	7.48374	5.4511	5.49988
Dnahc7b	2.20855	2.33204	2.48374	2.59547	1.88296	2.01914	1.94805	1.89788
Wdr75	49.2507	49.8972	44.6501	46.9341	50.9924	49.7654	46.1243	46.0668
Tmeff2	0.239953	0.317519	0.6977	0.882078	0.444507	0.312902	0.741427	0.869695
Sdpr	0.105676	0.0403387	0.0451766	0.0517986	0.0901759	0.034444	0.0136116	0.0976252
Slc39a10	16.8713	17.684	15.1824	17.585	15.7912	14.6835	15.1877	15.2027
Obfc2a	10.4208	10.3164	16.2824	16.5453	8.81052	9.37925	14.83	14.8878
Stat4	0.0813993	0.0414294	0.108254	0.132999	0.0264629	0	0.0838886	0.0572958
Gm4776	0.0357158	0	0.013575	0.0116702	0.011607	0	0	0
Nab1	6.35544	6.51519	3.41191	3.75689	5.88479	5.91571	3.01128	3.4057
Inpp1	2.76608	3.18708	3.72678	4.18844	2.51395	2.54731	3.33955	3.53921
Hibch	2.74608	3.21046	7.05711	7.25743	2.65991	3.04385	7.05498	6.26272
1700019D03Rik	0.314367	0.384514	0.923495	0.679459	0.371674	0.37951	0.990766	1.00077
Mstn	0	0	0	0	0	0	0	0
1700019A02Rik	3.09723	2.66613	5.54357	6.85645	1.15241	2.49038	7.11068	6.59618
Pms1	11.0583	12.1651	7.22959	7.7061	10.2519	10.6999	7.7571	7.65228
Ormdl1	10.1038	10.7831	11.0757	11.0457	10.3266	10.4773	10.0919	9.69867
Osgepl1	4.46121	4.5047	4.62494	4.82076	4.60402	4.33306	4.0795	4.23164
Stk17b	8.73853	8.20972	10.6475	11.7456	9.18863	8.99022	10.9804	11.8092
Asnsd1	33.3598	34.14	30.9316	36.4567	32.5279	31.7617	30.5062	35.2919
Ccdc150	0.802502	0.880471	1.2125	1.49151	0.782176	0.806577	1.16933	1.26505
Pgap1	5.47004	6.12934	6.47648	6.08321	6.70045	6.87873	5.95909	6.56675
Gtf3c3	16.6494	18.0568	18.9183	19.8554	17.7986	16.3058	17.8924	18.8993
Mfsd6	1.81329	1.6737	2.08269	2.2592	1.79854	1.42745	2.14008	2.10397
Ankrd44	2.80291	3.02569	2.92613	3.04531	3.26327	3.19526	2.88272	3.09676
Myo1b	23.436	22.6008	24.4494	22.9778	22.8244	23.4862	22.4488	22.3358
Tmem194b	4.72975	4.86701	6.0565	6.31224	4.06888	3.64523	5.98298	5.34452
Gls	18.6034	18.1507	20.4973	20.2145	18.8308	17.5507	20.523	19.5067
Stat1	5.62367	5.43864	7.47065	7.14744	4.81106	4.62545	7.10843	6.86851
Hecw2	2.16897	1.91384	2.8273	2.29941	2.06255	1.75596	3.14712	2.89834
Hspe1	59.5981	63.5021	46.7181	61.8406	58.1163	55.3498	48.1854	47.2823
Rftn2	0.746568	0.781925	0.728059	0.77423	0.970291	0.893751	0.657197	0.788028
Mars2	4.46194	4.65664	4.26761	5.14709	4.69542	4.6116	4.72988	5.17202
Mobkl3	8.80101	8.65159	8.62146	9.20635	8.58505	8.6729	8.98405	9.05017
Hspd1	64.157	67.3423	51.7709	57.851	58.3042	57.5913	46.109	48.9664
Hsfy2	0	0	0	0	0	0	0	0
Sf3b1	53.5078	53.6813	60.6342	62.8478	53.5977	54.1058	63.2406	63.8725
Plcl1	2.46562	2.34163	2.45181	3.09685	2.28634	2.24799	2.49926	2.71299
BC055402	0.121349	0.0988159	0.179874	0.273599	0.118317	0.189884	0.149989	0.153726
Satb2	1.55409	1.39429	2.37874	2.30275	1.19811	1.17903	1.87041	1.74863
4930558J18Rik	0.698176	1.02443	1.21568	0.785342	0.501399	0.980492	1.0822	0.95464
1700066M21Rik	4.83801	4.76059	6.26579	7.43052	4.45625	4.60204	6.57838	6.34249
Coq10b	13.1258	13.7341	13.5407	14.3054	12.3813	13.1506	12.2584	14.6792
Aox1	0.0807673	0.173545	0.051192	0.105552	0.166141	0.187329	0.129252	0.0568244
Aox3	0	0	0	0	0.0175822	0.0235411	0	0.0095214
Aox4	0.149235	0.111917	0.0985906	0.138567	0.298408	0.286975	0.314998	0.232068
Aox3l1	0.122911	0.108418	0.299193	0.305184	0.0558803	0.0570225	0.0926995	0.181583
Boll	18.1655	16.4431	18.8798	23.2381	13.3597	12.7135	16.7882	17.4016
9130024F11Rik	0.138559	0.151173	0.121562	0.0835804	0.0103889	0.0648743	0.0329161	0.115556
Spats2l	0.644412	0.461183	0.943732	1.00551	0.713237	0.689036	0.922805	0.963063
Nif3l1	11.8439	10.8201	8.87697	9.32665	10.0282	10.9239	9.57883	9.41656
Fam126b	2.23683	2.18246	2.72969	2.67001	2.1561	2.16115	2.91089	2.87406
Sgol2	13.2797	12.703	10.5659	10.9764	12.9066	13.0763	10.1738	10.9207
Ndufb3	66.7472	64.4842	56.8776	65.2601	68.2133	71.6732	62.1324	65.2674
Bzw1	120.931	120.123	113.477	121.623	122.481	124.059	119.861	122.891
1110034B05Rik	6.91238	6.25137	7.39856	6.90653	6.27417	7.56886	7.60782	8.45719
9430016H08Rik	13.3907	9.82667	11.503	13.3414	11.4679	9.22013	13.1268	11.8432
Als2cr12	0	0	0	0	0	0	0.0288801	0
Kctd18	24.4314	23.7485	19.4601	21.6333	23.9212	24.3283	19.3649	20.0472
Stradb	4.85374	4.74078	8.28268	7.83253	5.43741	4.86889	8.59746	8.11615
Trak2	6.92449	6.81403	8.4342	8.54651	6.17631	6.09542	7.79709	8.18122
Als2cr11	3.67927	3.24507	4.14467	4.28317	3.05491	3.04085	4.04463	3.78316
Ppil3	11.4668	14.4615	17.8891	18.0059	11.9359	13.0388	16.193	15.5067
Cdk15	0	0.0306584	0	0	0.0589223	0.0260957	0	0
Casp8	0.285493	0.226959	0.560251	0.606469	0.170242	0.289377	0.474447	0.732325
Orc2	21.8499	23.0713	26.7221	27.796	19.8093	20.8527	27.0036	25.0966
Clk1	21.7052	21.7964	20.7088	22.0171	22.2572	24.6429	20.8835	22.5286
Fzd7	12.0233	10.4819	5.87569	6.3386	9.92224	9.07189	4.65993	4.36081
Gm973	3.00303	2.96644	2.86873	3.3456	2.91657	3.02535	2.89795	3.20498
Cflar	2.2506	2.22346	1.4978	1.66084	2.68817	2.77554	1.80406	1.95218
Sumo1	28.0931	30.4456	33.3569	37.1729	27.8379	28.9525	32.7693	34.9551
Als2cr4	11.5201	11.4188	12.598	12.475	11.5341	11.8119	11.8204	13.9891
Bmpr2	5.26898	5.75699	7.87743	7.96492	4.37105	4.82835	7.0661	7.78427
Ica1l	0.654144	0.610341	0.609265	0.523657	0.860813	0.862642	0.718355	0.609922
Fam117b	16.7915	16.2033	19.1958	19.5127	16.7242	16.0878	19.2035	19.5103
Cyp20a1	5.64033	5.62364	8.39147	10.0526	6.09696	5.09441	9.98277	8.86929
Nop58	80.8966	84.4379	75.9571	80.2163	74.1887	78.6863	75.337	72.6841
Snord70	0	0	0	0	0	0	0	0
Snord11	0	0	0	0	0	0	0	0
Nbeal1	6.28276	6.47326	7.97629	8.79761	6.22723	6.34991	8.02988	8.54146
Raph1	5.96862	6.45747	5.36244	6.0171	6.14413	6.00044	5.29518	5.40841
Cd28	0	0	0.0104015	0	0	0	0.00938008	0
Ctla4	0	0	0	0	0	0	0	0
Icos	0.0493456	0.0753431	0.0281315	0.0604663	0.0721719	0.0321719	0.0127076	0.0781409
9530026F06Rik	0	0	0	0	0	0	0	0
Pard3b	0.0683694	0.0556628	0.40593	0.419863	0.102055	0.0991791	0.435343	0.36541
Wdr12	7.20773	8.42588	7.37827	7.91403	7.11251	7.99163	7.33069	7.10881
Carf	3.52421	3.3794	4.75081	5.84617	2.85533	2.95255	4.96569	4.81838
Gpr1	0.0273153	0.0278154	0.0310604	0.0267943	0	0	0.0283006	0.0577614
Zdbf2	3.19572	3.23073	3.79724	4.07827	3.25607	3.21846	4.09012	4.06994
Abi2	10.2973	10.4756	12.2345	13.3437	10.5369	9.33187	11.504	11.0966
Dytn	0	0	0	0	0	0	0	0
Mdh1b	0.404886	0.515345	0.143926	0.198564	0.247398	0.439042	0.104791	0.0535002
Gm13749	0	0	0	0	0	0	0	0
Fastkd2	5.75609	6.08891	4.80411	5.18783	5.34371	5.57042	5.24507	5.08386
Eef1b2	116.454	129.445	84.5373	94.2018	129.794	131.124	99.7471	97.2546
Snora41	0	0	0	0	0	0	0	0
Klf7	7.69573	7.35249	5.10491	7.25042	8.93797	8.466	5.5181	7.16958
Ino80d	4.15653	3.87589	5.04785	5.40887	4.04629	3.93962	5.24607	5.24542
Mettl21a	1.79366	1.73227	1.67713	1.83369	1.66025	1.53183	1.83396	1.71606
2810408I11Rik	16.6836	16.5289	11.5802	16.5575	15.1638	12.9891	14.5459	13.0267
Ccnyl1	11.6893	11.7862	11.7456	14.5011	11.9145	10.7126	11.891	12.4446
Plekhm3	3.79956	3.80313	4.34347	4.6116	4.04653	3.9833	4.05339	4.3612
Akr1cl	0	0	0	0.0328392	0	0	0.0695179	0.0354091
Cryge	0	0	0	0	0	0	0.0990334	0
Mpp4	0.848112	0.773388	0.825363	0.588969	0.603745	1.02833	0.766124	0.615815
Als2	43.4061	43.3379	48.0077	49.089	46.1898	44.5777	46.4886	46.9536
Crygd	0	0	0	0	0	0	0	0
Adam23	2.91309	2.8011	4.4856	5.10565	3.096	3.05837	5.77172	5.21168
Crygb	0	0	0	0	0	0	0	0
Cryga	0	0	0	0	0	0.0856498	0	0
D630023F18Rik	0.0191774	0.0195242	0.0218388	0.03761	0.0936262	0.0166525	0.0198067	0
Nrp2	0.214949	0.170836	0.291687	0.346717	0.37691	0.334269	0.635363	0.581989
4930487H11Rik	0	0	0	0	0	0	0	0
Crygc	0	0	0	0	0	0	0	0
Pth2r	0.0342203	0.0174186	0.194919	0.0671056	0.0333993	0.148624	0.105945	0.0722876
Crygf	0.098066	0	0	0.0964909	0	0	0.104467	0
Unc80	0.0139738	0.00853215	0.105338	0.0931107	0.029917	0.0291984	0.157758	0.141483
Pikfyve	9.15408	8.80081	9.96123	10.7153	9.06039	9.22872	9.85763	10.3133
Fzd5	2.45163	2.2506	3.13284	3.0993	2.82009	2.49356	3.03857	3.32023
Acadl	12.5027	13.441	16.0238	15.9512	11.1157	11.5155	14.1178	13.3079
Ndufs1	44.7187	45.873	50.3445	49.8688	45.7128	50.2458	53.3697	54.7927
Cps1	0.124895	0.161015	0.893043	0.693671	0.170352	0.137611	0.984824	0.843505
Erbb4	0.314623	0.235462	0.738971	0.770954	0.27953	0.281684	0.580769	0.625022
Ikzf2	0.113314	0.0617766	0.0646963	0.063452	0.0590893	0.0493172	0.0457099	0.0298811
Creb1	4.37211	4.49684	4.12116	4.35837	4.93042	4.82632	4.62706	4.89698
Vwc2l	0.0252565	0	0.0480291	0.033006	0.0410111	0.0512613	0.0346364	0.0177684
Myl1	0	0	0	0	0	0	0	0
Abca12	0.0229844	0.00935637	0.0209946	0.0540574	0.0179005	0.0120031	0.0566538	0.0290946
Bard1	12.8307	12.6446	13.2912	14.2116	12.0803	11.9577	11.3197	12.1979
Idh1	29.4338	27.6253	34.1977	33.3189	29.7014	32.3081	30.4012	32.7146
Mtap2	0.205122	0.143274	1.49565	1.41421	0.290226	0.116355	1.33869	1.26317
Rpe	5.83563	6.87524	8.58269	8.11678	5.66344	5.54348	8.13731	8.2169
1110028C15Rik	1.06337	0.902519	1.40544	1.55496	0.836846	0.881049	1.56321	1.5659
Spag16	1.16392	1.30549	2.53831	2.49548	1.40631	1.37029	2.16019	2.8345
Atic	75.9857	78.2788	74.5197	77.098	81.304	80.097	76.885	80.0629
Apol7d	0.351966	0.517866	0.488122	0.345428	0.153367	0.135401	0.162815	0.248389
4933417E11Rik	0.305967	0.133588	0.0495558	0.128719	0.128684	0.0378061	0.182302	0.138875
Mreg	13.6202	14.2016	20.5211	22.6454	15.7085	14.557	20.7298	20.6619
Pecr	12.1474	11.8113	6.30961	7.50925	14.5786	14.4395	7.34883	8.05799
Tmem169	2.71514	2.46986	3.22627	2.88841	3.11345	2.94932	3.00756	3.14148
Lancl1	11.3885	11.6949	12.2961	12.5088	12.9844	12.5836	12.9685	13.8711
2016-03-04	0.0282536	0.00958568	0.0107438	0.0092311	0	0	0	0
Ankar	0.0171565	0.00873091	0.00978745	0.0420392	0.0334314	0.0149231	0.0529419	0.0362103
Xrcc5	20.4278	24.3432	18.5731	18.816	21.1244	23.342	19.0848	19.7929
Rpl37a	5.81766	4.39789	4.34724	3.07545	3.85705	4.51988	3.57153	3.21585
Smarcal1	7.68459	7.95508	7.38997	7.48037	9.44988	9.3242	9.25794	9.11828
Gm8883	0	0	0	0	0.0470269	0	0	0
Tnp1	7.49515	8.91544	4.69387	7.01129	10.2705	12.3175	7.86464	7.41381
Igfbp2	63.167	64.3723	43.3389	44.8378	81.8414	71.6344	47.3388	45.5723
Tns1	0.538631	0.544258	0.724144	0.666328	1.03369	0.791426	0.917789	0.878399
Igfbp5	8.63876	7.91619	0.853775	1.24563	8.60683	8.61664	0.870909	0.789235
Pinc	0	0	0	0	0.0551866	0	0	0
D530049I02Rik	0	0	0	0	0	0	0	0
Cxcr2	0	0	0	0.0130052	0.0129376	0	0.0273405	0.0140063
Cxcr1	0	0.171841	0	0	0.0413717	0.0364843	0	0.0446554
Fn1	45.1477	43.6461	55.0859	51.808	50.3421	50.7059	58.9248	59.1426
1700027A15Rik	0	0	0	0	0	0	0	0
Gpbar1	0	0	0	0.0488371	0	0	0	0
Arpc2	98.0851	100.803	87.4773	89.3787	96.0689	93.2194	85.7085	82.7628
Rufy4	0.106487	0.0903407	0.123053	0.0870108	0.190568	0.154147	0.092941	0.0380384
Gm216	0.959662	1.05846	0.865037	1.05869	0.741942	0.676978	0.41311	0.401336
Slc11a1	0.450587	0.550465	0.307934	0.247416	0.52783	0.391335	0.0930331	0.057115
Ctdsp1	25.6924	26.7062	8.75779	8.49684	28.3966	27.9074	8.05869	7.3554
Mir26b	0	0	0	0	0	0	0	0
Bcs1l	7.30777	8.13238	7.9957	9.48731	7.21034	7.98761	8.18995	8.34236
Rnf25	30.2443	29.787	24.195	28.4878	30.5126	29.5619	29.6496	27.7453
Stk36	6.65325	5.68831	4.38233	4.74833	6.74901	6.37736	4.78993	4.54672
Cyp27a1	0.315766	0.206682	0.333698	0.420278	0.286496	0.352342	0.583131	0.548221
Wnt6	0.101773	0.0414465	0.16222	0.139722	0.139156	0.0176713	0.10516	0.0860229
Prkag3	0	0	0	0.0140658	0	0.0748085	0	0.0151496
Wnt10a	0	0.110074	0.0492244	0.190843	0.0633695	0.0375365	0.134118	0.0913932
Cdk5r2	0.845247	0.798979	1.56529	1.70177	1.502	1.2197	2.25685	2.16768
Fev	1.38259	1.86713	1.67385	2.29994	3.52958	3.33486	3.95904	4.89529
Ttll4	19.7484	20.8356	19.9192	20.8093	22.3035	21.7999	20.8428	21.9269
Cryba2	0	0	0	0	0	0.139231	0	0
Mir375	0	0	0	0	0	0	0	0
Ccdc108	0.16282	0.158805	0.325206	0.206115	0.218045	0.171179	0.362619	0.243372
Ihh	0.455677	0.377983	0.422994	0.562616	0.378838	0.395828	0.417966	0.784306
Slc23a3	0.0204667	0.0208375	0	0.0401407	0	0.0355367	0.0211488	0.043249
Nhej1	6.255	6.48293	7.38173	7.98015	6.41357	5.30943	8.16966	8.84148
Aamp	114.075	112.758	86.0894	83.8054	127.996	124.889	90.7231	86.5707
1810031K17Rik	20.6943	20.0204	24.4667	24.9887	21.5103	18.7712	24.0245	23.6291
Pnkd	33.547	31.2519	23.0557	27.1281	38.0791	32.1867	25.2867	26.4714
Tmbim1	4.49496	4.1368	2.94904	3.01469	5.37079	4.77838	3.15542	3.22867
Fam134a	64.1785	63.9937	76.3454	80.4096	67.904	63.204	80.8763	78.5948
Atg9a	7.45842	7.51638	10.1311	9.26525	6.94066	7.36604	10.1209	9.0527
Abcb6	35.6401	34.3537	39.9959	39.4614	33.5628	32.5346	40.2773	39.774
Ptprn	0.688281	0.712064	0.656241	0.906954	1.23194	0.814243	1.06887	1.11958
Resp18	0	0	0	0	0	0	0	0
Des	0.604171	0.773838	0.932097	0.592446	0.951553	0.812284	1.6709	1.11185
Gm15179	0	0	0	0	0	0	0	0
Ankzf1	8.60833	8.43285	9.32363	8.69966	9.38991	8.56902	8.26768	8.43627
Glb1l	0.833671	0.69536	1.08271	1.12367	0.745019	0.674461	1.14468	1.19783
Vil1	1.57679	1.69713	1.53241	1.7358	2.0796	1.79746	1.90426	1.77387
Usp37	25.1449	25.7967	26.3459	27.4165	22.9846	24.4445	24.4106	25.8108
Rqcd1	41.9738	41.6494	40.2789	44.748	39.0453	38.7951	38.3253	38.0201
Plcd4	0	0	0	0	0	0.0388723	0	0
Zfp142	16.2208	16.7223	12.9755	13.4088	17.6939	16.1382	13.934	13.4693
Gmppa	11.3905	10.7458	12.9813	12.7055	12.6715	12.432	15.7049	16.8755
Stk16	14.636	14.3548	12.8845	14.5278	16.4015	14.4178	13.9416	14.9046
Tuba4a	15.8645	16.0892	16.1457	15.678	22.3901	19.1358	18.6416	18.6269
Accn4	0	0	0	0	0	0	0	0
Tmem198	0.535585	0.292109	0.914875	0.731506	0.504275	0.298976	0.730948	0.868917
Inha	0.274055	0.558191	1.14199	0.537727	0.327815	0.343118	0.69492	0.579706
Obsl1	7.18406	6.92168	9.94062	9.89922	6.36846	5.99926	9.76052	9.72122
A630095N17Rik	0.183534	0.187219	0	0	0	0.0787682	0.195023	0
Slc4a3	2.28279	1.81912	5.66314	5.99258	1.74147	1.50838	4.20515	4.66875
Zfand2b	15.4247	16.139	11.4522	12.9315	14.3384	11.9999	14.239	12.7148
Epha4	0.451701	0.422435	0.306575	0.281161	0.814357	0.812666	0.489271	0.566716
Stk11ip	17.9243	18.1716	20.6511	20.695	15.67	15.4447	18.8285	19.0925
Sgpp2	7.95312	8.43725	3.82515	4.0723	10.0163	9.72929	4.56066	4.69813
Mogat1	0.308634	0.0785948	0.569136	0.530065	0.34038	0.233772	0.682481	0.490044
Dnpep	32.2419	29.6581	36.6905	40.2458	25.7048	24.856	30.8961	30.4451
Gm17751	0	0	0	0	0	0	0	0
Farsb	44.0098	44.9665	34.5058	35.7513	43.3605	43.3007	37.4589	37.8323
Chpf	9.12806	8.37808	18.1608	18.2329	9.74851	8.41508	18.075	17.3828
Kcne4	0	0	0.0381258	0	0	0.0581406	0	0.0176723
Scg2	0.0165682	0	0	0	0	0.0143929	0.0512841	0
Ap1s3	0.691273	0.876008	1.78489	1.99161	1.01829	0.907253	1.73051	1.99607
Pax3	0.0118559	0.0603399	0.094634	0.0581102	0.0399474	0.0309213	0.0244209	0.133746
Dnajb2	6.47982	6.30407	5.58248	6.54421	6.07802	6.70843	5.99456	6.16897
Speg	0.332666	0.513476	0.608209	0.41693	0.61747	0.600287	0.291136	0.347485
Fam124b	0.0850982	0.115501	0.0969952	0.208569	0.0553378	0.160232	0.146203	0.17971
Serpine2	9.06125	7.49307	15.1943	17.4499	9.97126	9.13022	16.7566	18.1297
Mrpl44	33.2493	33.2851	33.3119	37.3119	34.8875	33.5584	34.961	34.5374
Dock10	0.0420884	0.0481877	0.348362	0.407307	0.0409791	0.022893	0.389135	0.382955
1700016L21Rik	0	0	0	0	0	0	0	0
9430031J16Rik	0	0	0	0.00780716	0	0.00692934	0.00819156	0
Irs1	0.487186	0.491559	0.323322	0.318277	0.498559	0.413191	0.299308	0.237182
Col4a3	0.00887946	0.0271094	0	0.00435075	0.0475419	0.034779	0.0182379	0.00468325
Col4a4	0.240582	0.204865	0.582987	0.466718	0.391967	0.358948	0.801864	0.859778
Tm4sf20	0	0	0	0	0	0	0	0
Mff	21.4824	22.3162	24.5775	28.2113	22.4913	20.8888	25.7252	25.2932
Slc19a3	0.231223	0.193833	0.480638	0.480023	0.238778	0.224602	0.350437	0.258493
Cul3	69.576	74.7106	64.8366	64.5138	63.0584	65.9259	59.2787	61.1931
Agfg1	13.5026	13.248	19.5206	21.428	15.8706	14.883	20.074	20.8004
Sphkap	0.0118498	0	0.175846	0.191615	0.0634648	0.0309347	0.140028	0.181274
Pid1	0.0153241	0.0311993	0.139703	0.105168	0.0747549	0.146463	0.0316069	0.0809127
Wdfy1	14.177	11.6715	14.5586	14.2123	18.8716	16.4443	20.3477	17.4006
Ccl20	0	0	0	0	0.0658802	0	0	0
Dner	0.0548016	0.0334682	0.237498	0.300823	0.0747872	0.0571791	0.428799	0.462766
Mir5126	0	0	0	0	0	0	0	0
Rhbdd1	3.4688	3.79705	3.70934	4.78271	3.20421	3.55972	3.24786	3.58961
Wdr69	0.0334688	0.0340871	0.114046	0	0.0327756	0	0.0695179	0.0838593
Utp14b	13.9384	13.9591	10.9921	11.4337	13.1878	12.9457	10.5762	10.8617
Acsl3	52.7249	53.4386	63.6064	63.2197	56.4517	58.1238	61.6411	61.5183
Fbxo36	8.03079	8.64532	3.77431	2.9995	6.78901	8.34758	2.13358	3.17865
Slc16a14	1.00538	1.13126	0.12055	0.25942	0.585377	0.674073	0.163857	0.111785
A530032D15Rik	0.0244879	0.0249343	0.0581898	0.102791	0	0.0212457	0.0262148	0.00199569
Gm7609	0	0	0.0308796	0	0	0	0	0.0166659
Sp100	0.0581933	0.0394974	0.0220888	0.114128	0	0.134746	0.120216	0.133267
A630001G21Rik	0.394952	0.290423	0.324666	0.516438	0.55735	0.571334	0.45372	0.46373
Sp110	0.0876118	0.0223007	0.099721	0.0859205	0.106992	0.0570327	0.045291	0.0462908
Sp140	0.335647	0.243636	0.987131	1.32332	0.667368	0.430613	1.3164	1.81782
4933407L21Rik	0.123157	0.0418194	0.0465655	0.0402933	0.0805299	0.106569	0.0427607	0.0869317
Gpr55	0.0805069	0.13113	0.0733841	0.0631464	0.17283	0.0419651	0.03322	0.0340094
Itm2c	37.2931	38.5851	27.5676	30.9058	43.6586	40.1421	30.3075	29.4211
Cab39	45.1434	43.7063	35.0171	37.9652	46.2699	46.6282	35.547	36.0643
C130026I21Rik	0.0803911	0.0920264	0.288572	0.473326	0	0	0.058617	0.0535381
B3gnt7	1.08974	1.28619	1.43968	1.47101	1.91086	1.93472	1.85709	2.1182
Psmd1	61.8506	61.8407	50.9124	53.5013	61.5216	61.6433	53.9333	54.8445
Htr2b	0	0.0413558	0	0.0597497	0	0.0176328	0.0629569	0.0429172
2810459M11Rik	1.98614	1.99718	0.343094	0.695933	3.19245	3.1079	0.595123	0.648123
Spata3	0.0860032	0.0439439	0.0829827	0.169427	0	0.149305	0	0
Armc9	13.5561	13.3103	11.5615	10.4981	15.2162	14.689	11.6458	12.8719
C130036L24Rik	2.54212	1.99744	2.55614	2.28077	3.2382	3.01902	1.92563	2.45967
Nmur1	0	0.0388131	0	0	0.0373507	0.0659747	0.0396444	0.0403323
1700019O17Rik	0	0	0	0	0.0245715	0	0	0
Trip12	126.809	125.285	90.4968	91.3639	134.081	136.326	92.1852	91.9383
Pde6d	35.359	34.9076	41.3779	43.6012	35.4731	36.6012	44.1701	39.58
Nppc	0	0.189505	0.263468	0.273908	0.182639	0.0804042	0.145615	0.147785
Cops7b	20.4044	19.765	19.8333	20.9239	20.4321	19.6666	18.4459	18.14
Ptma	556.34	590.99	687.062	854.684	624.868	571.754	668.746	707.58
1700027L20Rik	0.0211544	0	0.0963262	0.0207454	0	0.0367269	0	0.0447055
Alppl2	0	0	0	0	0	0	0	0
Alpi	0	0	0	0	0	0	0	0
Akp3	0	0.0263236	0	0	0	0.0224238	0.0267687	0
Ecel1	0	0	0.017243	0.103839	0.0147616	0.0525882	0.0312054	0.0319557
Ncl	98.3539	102.985	95.7081	104.754	97.6084	96.3346	102.699	101.658
Snora75	0	0	0	0	0	0	0	0
Snord82	0	0	0	0	0	0	0	0
Chrnd	0.222844	0.127599	0.190507	0.0546167	0.0407542	0.0242084	0.0287114	0.0147059
Chrng	0	0	0.0503933	0	0	0	0.0228906	0.0467885
Efhd1	0.0713468	0.072646	0.0270601	0.13995	0.162704	0.123815	0.147639	0.0754084
3110079O15Rik	0	0	0	0	0	0	0	0
Sag	0.680002	0.871925	0.687582	0.56816	0.664787	0.742843	0.547516	0.239605
Dis3l2	6.55661	6.19626	8.63484	8.44253	6.64831	6.27023	8.3574	8.17085
Neu2	0	0	0	0	0	0	0	0
Ngef	0.118487	0.0603075	0.421988	0.464655	0.101141	0.0643491	0.671928	0.625587
Eif4e2	22.3128	23.8479	21.7426	23.3032	22.4996	21.7321	21.2367	20.7122
Dgkd	52.0526	48.7252	56.3758	55.1817	54.7716	51.9886	57.4556	58.3431
Inpp5d	3.00595	2.78861	5.27345	4.9506	2.57222	2.29475	5.08146	4.63818
Gigyf2	31.1205	29.8194	38.3113	38.4363	31.2216	30.8341	36.9767	37.4185
Kcnj13	0.10077	0	0	0.0659163	0	0.0873008	0.139545	0.0710752
Trpm8	0.28882	0.356968	0.37649	0.384212	0.311659	0.448484	0.435304	0.381055
Spp2	0	0	0	0.0582119	0	0	0	0
Glrp1	0	0	0	0	0	0	0	0
Gm19589	0	0.0158949	0	0.0153084	0	0	0	0
Arl4c	1.16731	1.25921	1.88915	1.87763	1.87661	1.49231	1.76608	1.31627
2410088K16Rik	1.435	1.62983	1.06286	1.41604	0.801484	0.135455	0.34811	0.170904
1700067G17Rik	0	0	0	0	0	0	0	0.110013
C030007H22Rik	0	0	0	0	0	0	0	0
Usp40	7.24859	6.70667	8.71509	9.18522	6.3616	6.59926	8.38576	8.45189
Atg16l1	33.2914	33.6577	31.4476	31.8275	33.5628	32.4346	32.6203	31.015
Scarna6	6.30164	7.80282	6.49114	7.72494	4.09633	8.03441	4.88404	1.39743
Sh3bp4	32.6063	30.7053	10.3376	11.7192	30.1216	29.282	11.0302	11.3278
Gbx2	0.434004	0.301268	0.808665	0.63838	0.500877	0.582374	1.01896	0.958727
Iqca	0.112674	0.114691	0.171287	0.147273	0.04883	0.108827	0.103176	0.158603
Cxcr7	0.0318029	0.0647504	0.308021	0.280628	0.170677	0.0690757	0.639698	0.352657
Asb18	0	0	0.0363547	0.0627886	0	0	0	0.0676965
Mlph	0.735697	0.811191	0.259806	0.163103	1.36537	1.17316	0.288302	0.268039
Prlh	0	0	0	0	0	0	0	0
Cops8	42.3949	40.2113	43.4082	45.9508	39.6598	39.0459	43.9265	41.5667
Ugt1a10	6.72042e-09	5.42e-15	5.35257e-09	1.42116e-08	1.19033e-41	3.68416e-09	1.32624e-14	6.18813e-10
Ugt1a9	9.19434e-09	8.1409e-15	6.70329e-09	2.06463e-08	1.11654e-40	4.65454e-09	2.55725e-14	9.54452e-10
Ugt1a7c	3.61955e-09	0.0520123	0.0289426	0.0364724	0.0383085	0.10728	0.0379575	0.0393957
Ugt1a6b	0.114852	2.787e-07	0.181209	0.172249	0.016544	0.460567	0.0397651	0.101602
Ugt1a6a	0.144688	0.0517285	3.2079e-09	6.0762e-09	0.341873	0.101309	0.0376572	2.30884e-10
Ugt1a5	0.0347852	9.23299e-15	7.18668e-09	0.0399054	2.2322e-40	5.00377e-09	3.13341e-14	1.09141e-09
Ugt1a2	1.03799e-08	0.0276763	7.31309e-09	2.38563e-08	2.65507e-40	5.09525e-09	3.29697e-14	1.12869e-09
Ugt1a1	0.136457	0.0816583	0.030282	1.71225e-08	0.205739	4.13998e-09	0.20294	0.126423
Dnajb3	9.21657	9.92851	12.7796	13.0077	9.33563	8.13226	10.2278	10.4774
Rbm44	24.5433	26.05	28.9923	33.523	19.7067	19.6145	28.5151	29.5994
Ube2f	21.4278	24.4923	21.4011	24.5068	23.094	21.0939	22.8712	20.1778
Scly	0.340448	0.231068	0.387712	0.408018	0.295469	0.295637	0.312519	0.339669
Espnl	0.0571549	0.00727121	0.0163071	0.0210059	0	0.0310786	0.022034	0.0226149
Klhl30	0.026752	0.0680789	0.167731	0.13113	0.0782706	0.0697544	0.110272	0.0706125
Fam132b	0.866534	0.66157	0.707803	0.693785	0.577609	0.80322	0.580668	0.853994
1700020N18Rik	0.122668	0.125244	0	0	0	0	0.131969	0
Rab17	0.0282286	0	0	0	0	0	0	0
Ilkap	42.1533	40.4595	48.6148	49.1517	39.3848	40.4277	45.3307	46.1844
Hes6	12.8938	12.1967	19.3192	20.83	12.295	11.4349	17.1751	16.4857
Per2	1.9654	1.89215	2.1826	2.39472	1.66194	1.26522	1.90409	1.90553
Heatr7b1	0.209098	0.23356	0.605541	0.169928	0.228407	0.346204	0.398151	0.403503
Hjurp	16.4797	16.8433	20.0838	20.0648	15.6184	16.6116	19.1135	19.1881
6430706D22Rik	38.8334	38.414	35.2612	40.7661	31.7516	29.662	30.1188	29.4505
A730008H23Rik	59.5437	56.9277	59.1002	58.1204	48.9935	47.8238	47.7158	50.4533
Col6a3	2.69095	2.527	1.51516	1.50331	4.22207	3.96052	2.08679	2.17628
Twist2	0.48654	0.63713	0.118394	0.511513	0.680841	0.541838	0.938871	0.735446
Traf3ip1	8.58763	9.08936	11.77	13.5941	10.2285	10.4013	12.4599	13.3749
Olfr1416	0	0	0	0	0	0	0	0
Olfr1415	0	0	0	0	0	0	0	0
Hdac4	10.7332	9.83016	8.86123	8.3929	11.5478	10.837	8.45038	9.07971
Ndufa10	31.5367	34.6309	29.3292	32.724	33.3282	33.193	29.8945	29.3109
Olfr1414	0	0	0	0	0	0	0	0
Olfr1413	0	0	0	0	0	0	0	0
Olfr1412	0	0	0	0	0	0	0	0
Lrrfip1	9.48894	10.3045	10.7851	11.2423	12.8356	12.2684	11.936	11.6406
Olfr1411	0	0	0	0	0	0	0	0
Ramp1	0.250896	0.131187	0.137032	0.462112	0.157187	0.097961	0.199407	0.403126
Olfr1410	0	0	0	0	0	0	0	0
Olfr12	0	0	0	0	0	0	0	0
Agap1	24.3142	23.9279	20.227	20.21	26.0747	24.4546	20.5165	20.6218
4933400F21Rik	0	0	0	0	0	0	0	0.0116414
Otos	0	0	0.181587	0.158517	0.0797165	0.207951	0	0.171397
Ankmy1	0.0495265	0.0630162	0.155289	0.0242753	0.0241457	0.118395	0.267844	0.0914991
Dusp28	2.29208	2.60702	3.45101	3.35829	2.33028	1.75469	2.87093	3.39994
Rnpepl1	0.425123	0.608544	1.66593	1.8624	0.725547	0.496517	1.93028	2.08993
Agxt	0	0	0	0	0	0	0	0.0308364
Gpc1	8.34041	7.17546	10.5612	9.45205	7.05811	7.681	8.63396	8.0456
Mir149	0	0	0	0	0	0	0	0
Sned1	0.52674	0.393152	0.841354	0.662558	0.376366	0.358887	0.650219	0.685581
Asb1	2.10747	1.99446	3.56006	3.85756	2.41247	2.12149	3.25235	4.01603
Mterfd2	5.44114	5.79694	4.8944	5.91464	5.69418	5.94946	5.19336	5.02923
Gpr35	0	0.0100709	0	0.0193969	0.00964277	0.0323858	0	0.0104429
9430060I03Rik	0.285958	0.105884	0.354808	0.0764965	0.279606	0.157842	0.16152	0.0824467
Capn10	18.0227	16.1354	19.8836	19.1343	18.0609	16.3489	18.9847	17.9429
2310007B03Rik	0	0	0	0	0.0176847	0.0157332	0	0
Ano7	0.112409	0.0508539	0.0854422	0.0122438	0.0243574	0.0108571	0.0385995	0.0791144
Pask	21.9998	21.2975	22.619	23.5104	20.8886	20.9678	22.2526	23.3345
Ppp1r7	19.8358	19.3696	17.9513	18.6749	19.1972	19.9559	19.3672	19.0634
Myeov2	71.8347	91.777	101.732	125.076	88.7696	82.6131	119.261	105.149
Aqp12	0.0441101	0	0	0	0	0	0	0
Kif1a	0.111566	0.0898853	0.106154	0.186777	0.167446	0.145657	0.262592	0.205956
Hdlbp	35.7926	36.6037	37.079	38.6421	35.6523	36.2505	40.5712	38.9522
Bok	8.62352	9.06869	4.54441	4.96592	9.20565	8.20481	5.4143	4.65983
Thap4	31.6435	32.8867	26.5452	26.735	33.7179	29.8657	26.5799	25.3437
Atg4b	26.0058	24.2348	25.1938	26.2976	26.5621	26.3629	25.2825	26.6075
Gal3st2	0.0285404	0.0290528	0	0.0211776	0.000760057	0.0372035	0.0266829	0.030136
D2hgdh	2.68999	2.53758	3.90395	3.77642	2.39563	2.3724	2.79767	2.78632
Gm9994	0	0	0.044749	0.0188215	0.0314415	0	0	0.0332512
Ing5	7.61904	7.95708	8.24889	8.1458	6.72401	7.09349	7.63259	7.82135
Gm6086	0.0194676	0	0.0111036	0	0.00251053	0	0.00186455	0.00209152
Neu4	0	0	0	0	0	0	0	0
Pdcd1	0.0220198	0.179358	0.0751883	0.107974	0.0215131	0.019112	0.0910695	0.139615
4930440C22Rik	0	0	0	0	0	0	0	0
Farp2	4.74807	5.09037	6.30501	7.14481	5.12087	5.08854	5.83498	5.83416
Stk25	36.7748	36.4284	33.7016	34.1514	36.2784	35.3247	32.4807	29.7326
Fam174a	6.69601	6.10711	8.89491	9.57569	7.08405	5.83101	7.92657	8.77985
4930598F16Rik	0	0	0	0	0	0	0	0
Slco4c1	0.0172693	0.105484	0	0.0169325	0.151699	0.120002	0.0891141	0.109442
1700063A18Rik	0	0	0	0	0	0	0	0
4930533P14Rik	0	0	0	0	0	0	0	0
Slco6b1	0	0	0	0	0	0	0	0
Slco6c1	0	0	0	0	0	0	0	0
D1Ertd622e	7.32489	6.98668	7.34681	8.17386	7.20399	6.4425	8.24355	7.6091
Gin1	7.52032	8.20353	8.06772	8.87402	7.84971	7.19227	9.24472	8.44798
Ppip5k2	5.37401	5.32024	6.65104	6.28605	4.99629	4.876	6.59333	6.81164
St8sia4	0	0	0	0	0	0.00625056	0	0
1810006J02Rik	0	0	0	0	0	0	0	0
Dtymk	86.8974	86.6642	90.5279	98.7502	67.7029	64.1685	75.1107	81.1177
Cntnap5b	0	0.0155028	0	0	0	0	0	0
Gm20268	0	0	0	0	0	0	0	0
Cdh20	0.82211	0.94546	1.26642	1.43378	0.239358	0.139256	0.406668	0.360625
Pam	3.49309	3.81	7.42058	7.68715	5.30771	5.64889	8.29794	9.96303
B230216N24Rik	0.0397349	0	0	0.0389979	0.0779242	0.03439	0.165468	0.210326
Pign	7.58263	7.21253	10.1264	10.3328	4.78091	5.57002	6.59098	7.15016
Slco6d1	0	0	0	0	0	0	0	0
Tnfrsf11a	0.00777227	0.0316416	0.0266074	0.0152352	0	0.020284	0.0159842	0.0328054
LOC626049	0	0	0	0	0	0	0	0
Phlpp1	2.4082	2.39286	5.95326	6.62077	2.99327	2.74063	6.08317	6.07781
2016-09-02	51.4988	52.225	53.4455	53.5941	48.3784	49.1774	48.6297	49.6181
Kdsr	3.8681	4.25538	5.69297	5.52965	3.36089	3.8436	5.40657	4.99886
Serpinb5	0	0	0	0.0156845	0.01561	0	0.016502	0
Serpinb13	0	0	0	0	0	0	0	0
Vps4b	16.8617	17.7377	20.2045	21.9149	15.9865	16.886	20.8298	20.1181
Serpinb3a	0	0	0	0	0	0	0	0
Serpinb3d	0	0	0	0	0	0	0	0
Serpinb3b	0	0	0	0	0	0	0	0
Serpinb3c	0	0	0	0	0	0	0	0
Rnf152	0.0773521	0.0879813	0.0831247	0.105426	0.0523651	0.079207	0.0794421	0.0803843
Serpinb11	0	0	0	0	0	0	0	0
Serpinb7	0.0451917	0.0460132	0	0	0	0.0196101	0	0
Cdh7	0	0	0	0.0234161	0	0	0	0
Serpinb12	0	0	0	0	0	0	0	0
Cdh19	0.0924994	0.013451	0.0301284	0.0906798	0.0515475	0.0114854	0.0272329	0.09766
Dsel	1.9581	1.81479	2.42686	2.68403	1.82187	1.96131	1.99885	2.37127
Cntnap5a	0.0202311	0	0	0	0.0394349	0.0263896	0	0
Bcl2	0.229385	0.133164	0.148391	0.309112	0.206415	0.255704	0.231641	0.397842
Tsn	32.0038	30.7112	28.3663	30.098	30.1491	30.403	27.7768	29.0346
Mki67ip	34.8076	40.3656	32.8539	33.6731	35.2191	36.4184	31.6913	32.528
Zcchc2	9.83831	9.32178	6.39236	6.95429	9.37264	9.22299	6.03956	6.12386
2310035C23Rik	19.4674	18.7734	23.8099	24.7633	19.0763	17.7631	23.3419	22.1958
Gli2	0.0287263	0.0116941	0.013117	0.0450435	0.0503496	0.0599954	0.182998	0.0909179
Inhbb	1.4628	1.47944	1.83778	1.62435	1.59682	1.47354	1.72413	1.65127
Serpinb2	0.193362	0.218745	0.269016	0.126416	0.20988	0.354334	0.287189	0.272429
Tcfcp2l1	1.89273	1.79218	4.98971	4.82642	2.19487	2.25637	4.54195	4.56585
Serpinb10-ps	0.240233	0.256171	0.110332	0.302772	0.211893	0.258593	0.164918	0.120757
Serpinb8	0.170511	0.151279	0.0598113	0.143255	0.0767585	0.13061	0.154387	0.0821556
Ralb	13.971	15.6363	17.5141	21.1845	14.4592	12.625	17.083	17.0344
Tmem185b	7.89717	6.85503	8.37905	9.00911	7.04507	6.03921	8.24478	8.11131
Gm101	0.0163783	0	0.0746425	0.0321166	0.0479488	0.0284566	0.0337949	0.0864881
Tmem37	0.432027	0.635816	0.435052	0.565553	0.141449	0.165964	0.350953	0.45775
Sctr	0	0	0	0	0	0	0	0
Tmem177	2.41374	2.34526	2.90508	3.36998	2.21083	2.20428	2.80016	3.24309
Ptpn4	7.34887	7.80147	8.07177	7.96956	6.94073	6.71822	8.29448	8.94944
C1ql2	0.147997	0.107629	0.0240679	0.0207336	0.144565	0.0550591	0.0218528	0.02234
Marco	0	0	0	0	0	0	0	0
B230209K01Rik	0	0.0565886	0	0	0	0	0	0.029379
En1	29.4306	27.6532	8.16821	8.19481	30.2868	27.8307	6.78166	7.38421
Htr5b	0.611737	0.751693	0.600336	0.765399	0.679968	0.476098	0.654081	0.624095
Ddx18	10.5736	9.82202	8.8578	10.5496	10.3771	9.90612	9.54112	10.211
Dpp10	0	0.00861744	0.00966047	0.00829855	0.0164981	0.00736472	0.0174172	0
Steap3	3.90383	4.22986	3.03348	3.40687	3.40444	2.87827	2.88161	2.31098
3110009E18Rik	1.72945	1.47384	2.61066	1.54238	2.94161	2.12956	1.15606	2.5051
Epb4.1l5	23.46	22.6736	23.1447	25.8789	25.0149	24.1769	24.2284	23.8178
Slc35f5	8.66314	8.2889	14.5464	13.7539	8.12965	7.56779	12.4677	11.5819
Dbi	178.695	208.504	144.11	211.656	188.347	163.823	150.333	152.85
Insig2	7.15183	6.04012	11.614	12.1729	6.48485	6.69112	12.4204	11.7101
Tmem163	0	0	0	0.0160159	0	0	0	0
Mgat5	5.56981	5.74889	7.20835	7.10843	5.29231	4.58174	6.595	6.31905
Acmsd	0	0.0183578	0	0.0176812	0	0.015661	0.0186157	0
Clasp1	15.1911	14.8508	17.8024	17.9804	14.7635	14.2765	16.0896	17.0328
2900060B14Rik	0	0	0	0	0.313067	0	0	0
Gpr39	0.0151863	0	0.0519187	0.0148888	0	0	0.0783024	0.064147
Lypd1	0	0	0.070446	0.101133	0.0201454	0.0358121	0.0639436	0.021793
Ccdc93	6.24455	6.3928	9.00346	9.17158	6.84319	6.47621	9.44591	8.86175
Ysk4	0	0	0.0114727	0.0295765	0.0294076	0.0437329	0.0414065	0
Ccnt2	18.8392	19.8578	19.2306	22.3297	20.4689	20.8617	20.0302	20.6536
Rab3gap1	18.4423	18.9406	23.8516	24.117	19.0095	18.8527	23.3896	22.8475
Zranb3	10.4091	9.91148	12.6003	11.9171	8.85708	8.25975	10.9256	11.8794
Actr3	30.8353	31.433	38.2942	37.836	30.1247	28.8083	36.7536	35.7372
Lct	0.0815233	0.05744	0.0644217	0.0553124	0.0671771	0.0327401	0.0451128	0.0264649
Ubxn4	23.3767	24.4317	23.6071	25.0978	23.3075	22.3269	23.7674	23.3584
R3hdm1	28.6728	29.373	26.2609	27.8636	29.0027	27.9757	27.3058	28.9786
Mir128-1	0	0	0	0	0	0	0	0
Nckap5	6.8134	6.2468	7.15838	8.18833	5.41331	5.30638	6.69501	6.17112
Cxcr4	8.70173	8.73977	4.17039	4.66145	9.59049	9.9923	4.33015	4.79842
Thsd7b	0.228669	0.132086	0.20458	0.175648	0.19861	0.241999	0.222291	0.312978
Daf2	0.000595364	0.0350027	0	0.0337217	0.00411882	0	0.00076542	0.0363626
Cd55	0.943416	1.15945	2.79929	2.65617	1.173	0.961184	3.17214	2.28544
Zp3r	0.020741	0.0422339	0	0	0.0202584	0	0	0
C4bp-ps1	0.145444	0.22243	0.164041	0.142949	0.0717949	0	0	0.463479
C4bp	0	0	0	0.0222144	0	0.0196578	0	0
AA986860	0.0975308	0.184378	0.381158	0.450757	0.149488	0.181631	0.344666	0.220671
Pigr	0.0206014	0	0.023498	0.0100968	0.0301187	0.00895727	0.0318071	0.0108722
Faim3	0	0	0.0338334	0.175215	0.0582571	0.0258042	0.0308702	0.0629619
Il24	0	0	0	0	0	0	0	0
Mcm6	101.654	101.785	103.253	104.041	93.3987	95.8006	105.941	109.561
Il19	0.0476336	0	0	0	0	0	0	0
Il20	0	0	0	0	0	0	0	0
Il10	0	0	0	0	0	0	0	0
Dyrk3	10.6831	9.94608	8.57893	10.4363	11.5245	10.6502	9.88424	10.9439
Mapkapk2	23.0963	23.1377	24.5865	25.293	24.0498	22.7458	21.8957	21.6571
Rassf5	0.328922	0.430462	0.576003	0.610317	0.400848	0.459574	0.471822	0.558034
Ikbke	0.23843	0.0894154	0.314767	0.28294	0.318148	0.294526	0.542962	0.569672
Fam72a	1.93515	2.11236	1.81723	2.38671	1.73396	1.59355	2.08169	1.58081
Avpr1b	0	0	0	0	0	0	0	0
Ctse	0	0	0	0	0	0	0	0
Srgap2	6.53744	6.89872	9.45296	10.191	7.42807	6.46382	9.60952	9.30666
5430435G22Rik	0.0325841	0.0497563	0.129939	0.0958422	0.190782	0.0283072	0.0504239	0.086032
Slc26a9	0	0	0	0	0	0.0190149	0	0
Pm20d1	0.416849	0.527504	0.411136	0.552181	0.329482	0.352631	0.487218	0.642188
Dars	50.4999	50.8714	60.7462	64.4249	39.9866	42.9934	47.3337	51.3938
Rab7l1	4.00582	4.88055	7.79818	6.28259	3.81202	4.92892	7.23552	6.85971
Fcamr	0.0990618	0.0252169	0	0	0	0.0644565	0.0512668	0.0523555
Slc41a1	26.9013	26.0875	18.2592	19.1685	24.1773	22.9683	17.5177	17.6329
Elk4	14.0646	14.0621	13.1489	13.7228	13.5194	12.5119	10.9433	11.4488
Eif2d	17.7484	18.5648	16.5735	18.1832	19.4923	18.4367	18.0679	17.6515
Klhdc8a	1.33778	1.2677	0.51574	0.587795	1.74409	1.57273	0.835324	0.944472
Cdk18	8.73301	8.10714	5.25728	5.54726	7.45701	7.00302	5.39393	5.7924
Lemd1	0.200837	0.15348	0	0.0493003	0.345374	0.173531	0.0524858	0.0532107
Mir135b	0	0	0	0	0	0	0	0
Tmcc2	0.97348	1.13415	1.83228	1.70159	1.47507	1.32557	1.89637	1.94384
Dstyk	6.0837	5.77918	5.05301	4.69981	7.08444	6.87256	5.18898	4.7915
Tmem81	0.421293	0.277573	0.422888	0.607665	0.411833	0.558996	0.410411	0.445322
Cntn2	0.167886	0.126105	0.0228226	0.0195854	0.147855	0.170494	0.0287307	0.0210817
Rbbp5	16.7145	16.3771	14.6499	15.5139	17.0942	16.0673	15.5045	15.1093
Lrrn2	0.0478824	0.0974778	0.109197	0.0821415	0.0466844	0.0416263	0.0246582	0.126369
Pfkfb2	5.92696	5.74015	7.30017	6.64636	4.88063	5.08783	6.87483	6.95845
Yod1	1.30586	1.41355	2.69519	3.26098	1.77783	1.41491	2.92296	2.65817
Slc45a3	7.43401	7.02009	3.60758	3.88874	8.6854	7.6499	4.1246	4.05618
Mfsd4	3.02642	3.18751	1.64185	1.30874	3.70728	3.68036	1.46831	1.68542
Mdm4	28.9424	28.435	25.0734	28.2251	26.1186	26.2074	26.3045	27.4602
Nuak2	1.76326	1.4913	1.10857	0.699046	2.04822	1.9496	1.37593	1.36881
Nucks1	22.5309	23.8283	23.0433	25.9009	21.3977	21.1297	22.8812	24.3802
Golt1a	0	0	0	0	0	0	0.0240318	0
Kiss1	0	0	0	0	0	0	0	0
Etnk2	8.22841	8.17269	9.82905	10.0541	10.3483	8.73064	12.4699	12.3152
Ppp1r15b	36.3582	36.8268	49.2441	56.1879	35.0737	33.5862	49.0759	50.2404
Pik3c2b	33.8616	32.5181	19.3884	18.9336	28.4026	26.1064	16.3998	16.0683
Snrpe	68.05	71.5201	62.6126	75.3597	72.76	65.0081	63.7671	65.1935
Ren2	0	0	0	0	0	4.07008e-06	4.50645e-06	0
Ren1	0	0	0	0	0	0.0546099	0.0326945	0
Sox13	26.356	25.493	6.4029	6.4007	26.6952	26.2053	5.83943	6.24868
Nfasc	2.25911	2.1083	2.23713	2.34413	1.72872	1.98146	2.37236	2.54569
Prelp	0.121677	0.101332	0.0252301	0.0975861	0.0754793	0.12503	0.0341664	0.0116761
Fmod	0	0	0.0161844	0.0417617	0	0.0246794	0	0
Chit1	0.303665	0.206138	0	0.0248205	0.173178	0.285377	0.130989	0.13375
Chi3l1	0.899166	0.967906	0.409098	0.831555	0.527483	0.690828	0.505407	0.678955
Btg2	19.3965	18.4527	8.52895	10.3344	14.7319	13.8467	7.78954	7.44293
Myog	0.720767	0.91752	0.477858	0.383013	0.470228	0.624784	0.249184	0.317618
Zc3h11a	43.4778	40.5005	45.6838	44.8857	42.8432	42.7565	45.4456	43.7782
Zbed6	8.88829	9.63348	9.36857	10.6218	8.8408	8.32904	8.65875	9.51064
Plekha6	4.06608	4.17679	2.63098	2.57512	4.45035	4.14497	2.5786	2.21918
Gm19461	0.012947	0.0263579	0	0	0	0.0112537	0	0
Ppfia4	4.79598	4.67333	6.042	5.56279	4.57126	4.53381	5.68932	5.24844
4933406M09Rik	0.19462	0.222938	0.0553555	0.119302	0.261568	0.379928	0.0251758	0.0257138
Cyb5r1	21.838	22.4016	18.4805	18.6017	22.0922	23.2492	20.4792	19.7373
Lax1	0.128091	0.0931461	0.0416825	0	0.0681533	0.0953504	0.0188924	0.0368755
Adipor1	45.2398	40.8785	48.558	49.6621	40.7657	37.8064	47.6169	48.6384
Rabif	10.6506	10.6456	9.9056	10.4237	10.5951	11.1237	10.6302	10.4539
Klhl12	25.8744	25.9536	25.7142	26.9554	27.9286	27.7181	28.8974	26.7717
Atp2b4	11.0347	10.7743	5.79708	5.70252	7.76488	7.89063	4.71605	4.51416
Mybph	0.327913	0.310032	0.079957	0.229717	0.640919	0.650391	0.218076	0.321812
Adora1	0.810036	0.855977	0.275531	0.292598	0.819967	0.553928	0.177721	0.190719
Optc	0.681374	0.323825	0.723739	0.511831	0.351281	0.372955	0.373798	0.299111
Tmem183a	28.6426	29.2467	25.2884	26.0754	30.3824	29.8096	26.5	26.875
Syt2	0.236365	0.216533	0.336906	0.417062	0.288055	0.246585	0.304287	0.399226
4931440L10Rik	0.0332587	0	0.0755566	0.0326326	0.0977062	0.0864451	0	0
Lgr6	0.615412	0.514546	0.438659	0.409347	0.235673	0.286655	0.543089	0.464
Ptpn7	0.0122956	0.0250312	0.0140193	0	0.0599436	0	0	0.038941
Ptprv	0.318171	0.291432	0.297796	0.336766	0.632105	0.487256	0.418552	0.436395
Gpr37l1	0	0	0	0	0	0	0	0
Ube2t	26.4429	25.898	26.3484	29.884	26.8261	25.7129	28.7848	27.96
Arl8a	5.90707	6.55936	7.67495	8.51608	5.65076	5.45549	7.30199	7.45561
Lmod1	0.0502085	0.0204416	0.0572707	0.0393713	0.0293598	0.0174648	0.0826781	0.0635911
Shisa4	0.353081	0.239773	0.845772	1.27059	0.423107	0.373525	0.735026	0.955187
Timm17a	43.4959	45.3365	43.3494	51.9757	53.9021	52.5452	58.258	58.628
Ipo9	28.3486	28.5358	31.5874	32.4292	27.6973	26.3448	30.687	30.9224
Kdm5b	80.707	79.9472	76.7176	76.9196	86.9722	86.5938	79.7426	78.064
Phlda3	6.0095	7.01638	6.34678	6.28273	7.69317	5.78773	7.83922	6.61266
Csrp1	10.923	10.0074	19.928	23.1923	15.385	14.4161	30.0851	28.4394
Ppp1r12b	4.90412	4.96394	5.49033	6.19675	5.25883	4.78872	6.47347	4.70208
Lad1	0.662101	1.08661	0.277257	0.11922	0.843414	1.04521	0.167102	0.199732
Rnpep	0.133965	0.136388	0.283321	0.300872	0.0881004	0.109733	0.217421	0.419456
Elf3	0.422848	0.222875	1.5721	1.46543	0.128315	0.128471	1.42783	1.32073
Pkp1	0.00875417	0	0.149817	0.0600622	0.0255886	0.022843	0.144083	0.0277151
Igfn1	0	0	0.00969076	0.0166334	0.00413073	0.00369359	0.0087151	0
5730559C18Rik	0.375475	0.559658	0.73376	0.801914	0.300798	0.244756	0.718592	0.693753
Gpr25	0.04327	0.0440555	0.0738795	0.233388	0.0211355	0.0751167	0.134197	0.0685849
Nav1	19.0339	18.1594	6.83194	6.71884	21.1586	19.943	7.54598	7.52468
Kif21b	6.81257	6.01738	8.4719	9.16918	7.3159	6.6693	9.73285	9.42838
Camsap1l1	10.2756	10.2778	12.7892	12.7925	10.5669	10.4358	12.0393	11.7391
Gm16880	0.155447	0.237513	0.0881961	0.228837	0.114297	0.100917	0.121333	0.0822745
Kif14	6.43802	6.19721	6.25692	6.49251	5.93644	5.82741	6.22675	5.80321
Mir181a-1	0	0	0	0	0	0	0	0
Tnni1	0.140203	0.0476141	0.105912	0.183525	0.0458909	0	0.0975736	0.0990206
9230116N13Rik	0.540974	0.509972	0.661579	1.13957	0.450043	0.365311	1.01432	0.719733
Ddx59	3.68659	2.78157	4.53954	4.75261	3.58105	3.12019	4.6185	4.40843
Mir181b-1	0	0	0	0	0	0	0	0
Atp6v1g3	0	0	0	0	0	0	0	0
Nek7	1.98629	2.10656	3.52621	3.88255	1.89018	1.71645	3.76068	4.14342
Cacna1s	0.0187428	0.0572274	0.0356569	0.0673532	0.0547588	0.0652381	0.0449449	0.0527337
Gm5833	0.0660595	0.0224197	0.150377	0.0431897	0.0430263	0.019112	0.0910695	0.0232692
2310009B15Rik	9.74545	10.7569	11.4203	15.509	11.2827	7.75519	12.024	11.9668
Crb1	0.0249902	0	0	0	0.00811562	0	0	0.00879046
4933436E23Rik	0	0	0	0	0	0	0	0
Zbtb41	3.60952	3.78509	5.18166	5.20492	3.57625	3.63539	5.19647	4.6955
Tmem9	12.086	12.1165	17.4288	21.1943	14.1949	12.1209	19.9135	20.2039
Lhx9	0	0	0	0.0169015	0	0	0	0.0215292
F13b	0	0	0	0	0	0	0	0
Cfhr1	0	0	0	0	0	0	0	0
Zfp281	12.0028	11.4328	12.4407	14.1446	12.8485	12.1128	13.7448	14.2379
Nr5a2	12.1661	11.4806	3.09724	3.34906	14.0902	13.2157	4.00232	3.69885
Aspm	10.24	9.95739	8.62129	9.32343	9.83951	9.57559	8.93259	9.18066
Ptprc	0.118764	0.143538	0.0508251	0.0509245	0.115685	0.116238	0.0534219	0.0313291
Cfhr2	0	0	0	0	0	0	0	0
Cfh	0	0	0	0.0264969	0	0	0.0278114	0.0665689
Dennd1b	1.0885	1.12042	2.33295	2.55093	1.37609	1.15718	2.50103	2.19969
Kcnt2	0.190022	0.162872	0.365055	0.568577	0.107217	0.182641	0.535229	0.39056
4930590L20Rik	0.120677	0	0	0.118861	0	0	0	0
Gm4788	0	0	0	0	0	0	0	0
Trove2	1.99801	2.34101	1.91616	1.67886	1.91941	1.75815	1.83586	1.9412
Rgs2	1.66522	1.61305	2.32693	2.36973	1.49307	1.71577	2.06203	2.11263
Rgs13	0	0	0	0	0	0	0	0
Rgs1	0	0	0	0	0	0	0	0
Rgs18	0	0	0	0	0	0	0	0
Cdc73	29.7928	28.6202	28.9795	29.0298	25.8075	26.7172	28.2435	28.7551
B3galt2	0.0171367	0.0436042	0.00977618	0.0335925	0.0584373	0.0149059	0.0264403	0.0361685
Pla2g4a	0.313945	0.334107	0.796984	0.93734	0.334074	0.347233	0.853216	1.37119
Ptgs2	0.142789	0.116267	0.249762	0.251924	0.222635	0.190412	0.284058	0.492282
7530420F21Rik	0	0	0	0	0.0426414	0	0	0
Tnnt2	0.1287	0.0437	0.0972884	0	0.0820839	0.185557	0.178872	0.181725
Fam5c	0	0	0.0168192	0	0	0.0128238	0	0
Pdc	0	0.0381435	0	0	0	0	0	0
2310030A07Rik	0	0.20667	0.113645	0.199323	0	0	0.108022	0
C730036E19Rik	0	0	0	0	0	0	0	0
Hmcn1	0.361741	0.428769	0.795917	0.789466	0.393974	0.488576	0.946874	0.914709
Uchl5	16.5097	16.3377	14.0282	15.1906	14.9807	16.2528	14.8773	15.004
Glrx2	2.99262	3.2651	1.86055	2.35446	2.87043	2.74849	1.87938	2.24528
1200016B10Rik	12.4719	12.4186	12.5914	11.7469	11.2479	11.7873	11.6117	12.7066
1190005F20Rik	11.702	12.412	14.4362	15.5176	11.866	12.7261	13.2701	14.382
Fam129a	0.381895	0.327331	0.653415	0.551646	0.215481	0.445714	0.424071	0.22275
Rnf2	15.4983	14.8664	21.2559	22.0318	13.5798	13.482	20.0666	20.4891
Tsen15	3.80303	5.0662	5.30852	5.5377	4.34559	3.50734	3.87534	4.38092
Glt25d2	0.116898	0.109066	0.355593	0.257807	0.123414	0.237208	0.360886	0.370127
1700025G04Rik	2.50325	2.59517	2.09596	2.8124	3.12843	3.31215	2.35238	2.47152
Edem3	9.41279	8.74761	12.8713	12.7784	9.18854	9.29367	12.0958	12.3022
Apobec4	0	0	0.0319248	0	0	0	0	0.0296909
Rgl1	12.2421	12.336	12.3127	12.7691	12.5276	12.1171	12.2539	12.2541
Ncf2	0.59989	0.482118	0.467697	0.588154	0.646952	0.37032	0.732747	0.683539
Arpc5	43.1666	44.6829	49.767	50.6162	43.2744	41.5179	43.7107	44.621
Nmnat2	0.57278	0.494645	0.257442	0.204146	0.456606	0.498207	0.205323	0.29307
Lamc2	1.26806	1.329	0.525426	0.717576	1.97047	1.73355	0.923537	0.931847
E330020D12Rik	0.402505	0.409731	0.212996	0.211396	0.322515	0.437225	0.163013	0.258042
BC003331	5.48689	5.74145	6.17128	5.75516	5.24232	5.23266	5.02694	5.60946
Prg4	0	0.0223165	0	0.00902282	0	0	0.0231987	0
Tpr	54.2835	55.2391	60.0594	61.7701	51.0293	52.0787	56.9519	56.7231
1700012A16Rik	6.53475	6.968	12.8376	13.2208	11.4564	11.5609	19.0445	18.7097
Lamc1	21.569	19.7172	19.3381	19.1592	18.8922	18.2899	16.918	17.008
Npl	1.44117	0.913258	1.96484	2.41945	3.79375	2.85848	5.01951	5.55591
Rgs8	0.100189	0.142753	0.213455	0.183289	0.0975767	0.110419	0.205959	0.183228
Rgs16	1.5448	1.44614	3.07431	3.4821	2.23591	2.32873	3.94073	3.16971
Rnasel	0.180989	0.2177	0.244062	0.17739	0.240444	0.257623	0.27075	0.138901
Rgsl1	0.043738	0.0556489	0.0374115	0.0107184	0.106587	0.0665521	0.0112575	0.0807931
5830403L16Rik	0.0526557	0.0268091	0.119771	0.0258245	0.0257448	0.068506	0.0272671	0.0835014
Gm5531	0.0325271	0.0165564	0.0185303	0	0.0317412	0.0282578	0	0
Teddm1	0.0316979	0	0.0360154	0	0.0310302	0.0549389	0	0.0670589
Zfp648	0	0	0	0	0	0	0	0
4930452N14Rik	0	0	0	0	0	0	0	0
Cacna1e	0.0447355	0.0606997	0.0613118	0.0409137	0.107389	0.106455	0.0765273	0.091219
Ivns1abp	113.989	118.489	103.643	108.057	109.465	113.431	99.3818	102.057
Ier5	9.43654	8.75604	5.56864	5.8703	8.91385	7.4885	5.08134	5.6741
Mr1	0.0163927	0.0333759	0	0	0.0479913	0.0427225	0.0507374	0.0519387
Glul	74.4617	74.5629	80.0015	83.2327	95.9344	93.5427	83.0551	85.1516
Stx6	20.0984	21.621	21.1788	22.7466	26.1913	25.7299	24.0596	24.0247
Lhx4	0.0924073	0.11761	0.157735	0.135942	0.135452	0.200476	0.143377	0.366229
Xpr1	10.2634	10.5675	12.4504	13.8709	10.8784	10.499	13.0868	13.3941
Dhx9	99.039	98.5778	134.143	136.401	113.775	107.388	154.744	149.578
Smg7	40.9826	41.3346	40.2207	42.8191	38.0374	37.6148	38.43	38.344
Fam163a	0.071451	0.103894	0.0931413	0.0400208	0.208915	0.257409	0.136576	0.0861877
Cep350	11.7193	11.4023	19.5354	20.7886	8.88976	8.36641	14.0268	14.1442
Nphs2	0.103721	0.0923816	0.103467	0.0889695	0.18965	0.281734	0.160302	0.136881
Tdrd5	30.6928	30.7927	17.3743	18.0522	30.8729	31.6377	16.5984	16.794
Soat1	8.36594	8.41484	9.73251	10.1954	8.1264	8.00292	9.45338	9.46676
Qsox1	17.869	15.5425	19.8779	21.983	21.1224	19.6886	23.5546	22.4101
Acbd6	44.6088	41.6087	35.0113	36.8002	46.6656	41.2999	40.2693	43.5322
Tor3a	6.98692	7.14945	1.96011	2.10652	7.81826	7.03444	1.85934	2.37225
Fam20b	17.0891	16.996	18.6787	19.3656	14.2152	12.833	13.6319	15.1112
1700057K13Rik	0	0	0	0	0	0	0	0
BC026585	3.87138	3.25578	6.97659	7.35379	4.83668	5.10623	7.05088	8.68191
Fam5b	2.94612	2.88103	1.80119	2.40643	0.309621	0.226073	0.515176	0.457257
Pappa2	0	0.00906247	0.0101678	0.0130898	0.00433444	0	0.0320083	0.00469673
Tnr	0.00720954	0	0.0164556	0	0.0140446	0.00627237	0	0
Rasal2	9.27524	9.21544	8.41983	8.93314	9.64641	9.65163	9.15734	8.56574
2810025M15Rik	13.8685	14.3656	14.7613	15.9113	13.9033	15.893	14.963	13.771
Rfwd2	2.07597	2.15999	1.79654	1.92876	1.25546	1.40315	1.12684	1.13193
Scarna3a	0	0	0	0	0	0	0	0
Mir1843b	0	0	0	0	0	0	0	0
Tnn	0.0533861	0.0339583	0.167564	0.111182	0.0519941	0.075482	0.109746	0.112654
Mrps14	17.2723	18.4399	18.0695	21.8957	19.6258	17.9053	20.4567	20.7743
Astn1	0.523216	0.466628	0.639984	0.648785	0.041585	0.027878	0.202937	0.185864
Mir488	0	0	0	0	0	0	0	0
Sec16b	0.136572	0.082886	0.141798	0.23946	0.114618	0.0926584	0.17687	0.114591
Cacybp	87.8269	88.0026	85.3619	97.0791	85.9615	86.8858	87.4728	90.3575
Serpinc1	0.0387349	0.0197178	0.110272	0.037983	0.037823	0.016817	0.0200044	0.204608
Rc3h1	5.81904	5.96741	7.73662	8.48396	7.31196	7.00849	8.37453	8.45147
Abl2	33.6972	32.7247	27.5806	30.0799	32.0804	30.4549	28.6629	29.0787
Zbtb37	3.88791	3.70799	4.49284	4.46109	3.7097	3.48738	3.46597	3.4681
4930523C07Rik	0.0466974	0.0299182	0.0335299	0.0805224	0.0572917	0.0426041	0.132643	0.066041
4930562F07Rik	0	0	0.162782	0	0	0.0621282	0	0
Dars2	15.6791	16.1404	16.7515	17.289	14.3838	14.1645	14.2758	14.9763
Tor1aip1	7.1012	7.33013	8.71729	9.90227	8.16791	7.87146	9.34897	10.1501
Tor1aip2	30.8109	31.7906	28.0012	30.4197	31.749	30.8947	28.9231	28.8363
Klhl20	19.5903	19.9993	26.9368	27.2437	16.3915	17.1133	24.0994	23.9309
Prdx6	15.1357	14.8481	11.2104	12.1061	14.6184	14.7968	12.757	11.2776
Ankrd45	5.02731	4.80199	3.71296	4.614	4.42165	4.15791	4.76873	4.22485
4930469G21Rik	0.052258	0.0532503	0.118313	0	0.102748	0	0.0546711	0
Tnfsf4	0.299149	0.387703	0	0.0800293	0.159587	0.400936	0	0.0575069
Tnfsf18	0.244791	0.290764	0.209025	0.220046	0.259002	0.15939	0.126471	0.215531
Gas5	5.97934	6.83966	6.06206	6.99711	5.8817	6.0884	5.88628	6.73915
Mir5117	0	0	0	0	0	0	0	0
Snord47	0	0	0	0	0	0	0	0
Rabgap1l	9.41809	9.42019	10.6492	11.6509	10.5329	11.2423	11.9897	11.8376
Gpr52	0.0440727	0.0897994	0.0499642	0.0865266	0	0	0	0.0933561
AI848100	9.07606	9.04997	14.9808	15.6289	9.1366	9.32049	15.0602	15.1322
Mettl13	14.2632	15.7218	14.2947	18.0297	14.9096	14.194	18.7047	15.908
Vamp4	4.30042	4.62565	3.08781	3.61176	3.91144	5.11761	3.19762	3.0164
Cenpl	4.64913	4.85707	4.97926	4.66596	4.84937	4.17575	4.21806	4.68206
Myoc	0.283102	0.226466	0.0230234	0.218127	0.335732	0.263344	0.208935	0.213649
7420461P10Rik	0	0	0.0841342	0	0	0	0	0
Ralgps2	10.2681	11.4396	7.33626	7.63472	10.8242	10.4102	6.9986	7.13572
Angptl1	0	0	0	0	0	0	0	0
Fasl	0.0903277	0.068977	0.0513993	0.0646312	0.0220642	0.0195976	0	0
Fmo4	0	0	0	0.0235973	0	0	0.024896	0
Fmo6	0.022832	0	0	0	0	0	0	0
Fmo1	0	0	0	0	0	0	0	0
Fmo2	0	0	0	0.0824072	0	0	0.0742149	0.101422
Fmo3	0	0	0	0.0206161	0	0	0	0
4921528O07Rik	0	0	0	0	0	0	0	0
Mettl11b	0	0	0	0	0.0450336	0	0.0478673	0
Gorab	6.5571	5.9576	5.86459	7.23261	6.14288	5.48272	6.34218	6.63084
Dnm3	0.184145	0.130529	0.274622	0.279146	0.058213	0.0311007	0.313231	0.180302
2810442N19Rik	0	0	0	0.0539807	0	0	0	0
Dnm3os	0.028999	0.0442681	0.0220728	0.037891	0.0141161	0.0210326	0.0347499	0.0458862
Mir199a-2	0	0	0	0	0	0	0	0
Mir214	0	0	0	0	0	0	0	0
Kifap3	5.66694	5.9228	8.70722	8.59541	5.24644	5.58915	7.87758	8.16401
2810422O20Rik	2.20328	2.86709	3.09506	3.48251	2.21627	1.9097	3.07929	2.94527
Sele	0.0139173	0.028334	0	0	0	0	0	0.0293896
4930558K02Rik	0.15124	0.205473	0	0.198005	0.24771	0.25023	0.30241	0.102253
Pigc	1.21731	1.34978	1.48431	1.68064	1.15073	1.37273	1.05175	1.45044
Slc19a2	6.80572	6.06856	9.39053	9.90215	7.54465	7.05174	10.0886	9.97445
4930455F23Rik	12.405	13.9576	16.4711	17.3892	11.4619	11.8973	15.2686	16.3393
Dpt	0.666703	0.570272	0.515575	1.09866	1.06925	0.971427	0.911562	0.902225
LOC433374	0	0	0.0314051	0	0	0	0	0.0292037
Sell	0	0	0	0.0184894	0	0.0163741	0	0
Xcl1	0	0	0	0	0	0	0	0
4930568G15Rik	0	0.100284	0	0	0	0.0850548	0	0
Tbx19	0	0.0156319	0	0	0	0	0.0316726	0
Scyl3	5.09689	4.56522	5.98027	5.89037	4.32372	4.17928	5.30491	5.1744
BC055324	33.9976	35.1889	40.6892	39.4333	33.9346	33.5408	41.1577	40.7352
Gpr161	3.62733	3.51521	3.33282	3.15014	4.61114	3.6036	4.97019	4.71052
Tiprl	3.80207	4.69835	3.6743	4.06856	4.22766	3.6804	3.6813	4.16351
Sft2d2	14.4763	14.0178	8.19256	8.90267	9.55286	8.50264	5.83265	5.35604
Selp	1.96477	1.62122	1.0871	1.2536	1.45078	1.37462	0.682431	0.834531
F5	0.12445	0.121375	0.0887994	0.106714	0.0656325	0.0631794	0.122516	0.109405
Gm16548	0.0372259	0.0758349	0.0845084	0.0365315	0.0364831	0.0644629	0	0
Prrx1	0.249182	0.336056	0.286347	0.348452	0.504659	0.376153	0.368701	0.386631
Prrc2c	82.4594	82.641	82.882	89.9415	79.6996	77.3221	80.2015	80.2505
Adcy10	1.09202	1.25605	0.110963	0.139282	1.23129	1.03462	0.223018	0.370937
Brp44	117.068	116.033	58.6328	68.7618	99.7195	91.748	60.3254	60.3905
Dcaf6	42.628	44.0945	31.0528	31.3347	35.3533	34.4738	27.5264	27.2646
Nme7	14.8465	14.7217	12.1604	14.1542	12.45	14.0857	14.097	13.9308
Atp1b1	9.34194	10.7078	11.0503	10.898	12.046	11.5946	11.3646	11.1454
Creg1	4.87528	4.72237	6.76492	7.00656	2.35152	2.46783	4.38386	5.17154
Blzf1	5.6337	6.04119	8.10691	8.2347	5.65167	5.91029	6.92085	7.62024
Gpa33	0.797289	0.516526	1.11449	0.941678	0.636808	0.550801	0.72958	1.14844
Ildr2	0.537429	0.617659	1.07384	1.24401	0.613404	0.532282	1.12296	0.93346
Gm4846	0	0	0	0	0	0.0214713	0	0.0261604
Gm4847	0	0	0	0	0	0	0	0
Mael	146.829	152.657	123.783	123.871	127.939	124.168	105.562	108.412
Rcsd1	3.87826	3.16265	4.15104	4.76103	1.11043	1.13036	2.52541	2.44516
Fmo9	0	0	0	0	0	0	0	0
Gm16701	0	0	0.060679	0	0.0527237	0	0.168364	0.0568407
Dusp27	0.0688111	0.0700379	0.448591	0.260187	0.0766418	0.0769417	0.111286	0.176393
Mpzl1	65.6071	63.1209	27.0119	28.0666	32.5188	31.9505	15.8575	16.8258
Uck2	42.9682	42.3073	45.516	47.6019	45.1818	38.9612	48.5213	48.3772
Tmco1	5.61856	5.245	6.07978	7.29675	6.33834	6.62795	7.54976	7.92124
Mgst3	4.36136	5.31981	6.92349	10.6335	7.52276	6.83281	12.9113	12.6175
Lrrc52	0	0	0	0	0	0	0	0.0880062
Lmx1a	0.648084	0.696325	0.164218	0.247062	1.57968	1.47111	0.543889	0.595469
Aldh9a1	30.6772	29.3446	42.6969	45.8369	27.6439	26.9581	37.8197	38.7377
Rgs5	0.094886	0	0.242922	0.209389	0.0231838	0.0823334	0.171801	0.175502
Nuf2	16.8721	18.4182	18.8486	20.8389	14.9918	16.0881	18.2457	18.2925
Rgs4	0.330425	0.140146	0.549278	0.701854	0.14771	0.179481	0.425695	0.479709
1700084C01Rik	0	0.126428	0.0705345	0	0.0303778	0.0537969	0.0966049	0
Cd247	2.02999	2.56185	3.5046	1.35735	2.3016	3.61756	3.51796	3.06253
Hsd17b7	8.21608	8.09169	7.05513	7.43922	6.82678	6.76605	6.96024	6.56161
Pou2f1	15.749	14.8006	17.384	17.9644	16.2595	15.2549	19.3106	17.8266
Sh2d1b2	0	0	0	0	0	0	0	0
Tada1	10.1416	9.96701	4.91746	4.61792	7.84242	7.39759	3.08826	3.03469
Pogk	11.133	10.058	12.1312	13.3214	9.00682	8.79323	11.4449	10.9573
Uap1	31.356	29.2157	32.5612	33.6382	27.6775	27.9593	31.4328	30.6601
Uhmk1	13.1819	13.5908	11.0413	10.2883	12.5292	11.6063	10.821	10.38
Sh2d1b1	0.0936551	0.127173	0.0709471	0.0612561	0.0305577	0.0541119	0	0.0660411
Gm7694	3.32126	3.19096	1.03851	1.26773	3.04549	3.04103	1.36318	0.96102
1700015E13Rik	0	0.0806286	0	0	0.0781641	0	0	0
Rxrg	2.45811	2.62272	0.823909	0.887034	4.24387	3.6881	1.55548	1.78416
Fam78b	1.34698	1.13181	2.37748	2.09633	1.6651	1.35802	2.70949	2.29542
Olfml2b	1.7192	1.98863	2.68752	3.35796	1.77815	1.4264	2.84498	3.01138
3110045C21Rik	3.79023	4.24297	4.2043	4.16994	3.30942	3.09921	3.38475	4.41022
Ddr2	0.244634	0.253658	0.279318	0.289489	0.467323	0.405759	0.355541	0.316485
Dusp12	0.985419	1.20433	1.34329	1.38582	1.15786	1.45147	2.42147	2.01546
Fcrlb	0	0	0	0	0	0	0	0
Atf6	3.81719	3.89523	4.73385	4.87009	4.17229	3.63998	5.42204	5.25335
Fcgr4	0	0	0	0	0	0	0	0
Fcgr3	1.03754	1.22714	1.63466	1.57628	0.852168	0.579918	0.764697	0.779
1700009P17Rik	0.0939419	0.622129	0.319333	0.737826	0.415135	0.568481	0.980771	0.746436
Pbx1	0.634589	0.794889	0.987675	0.987503	0.5619	0.543044	0.585061	0.615045
Mpz	0.318405	0.172896	0.169147	0.249799	0.269557	0.313245	0.197468	0.336443
Apoa2	1.20322	1.7751	0.745891	0.79056	0.802102	0.912088	0.28893	1.0004
Pcp4l1	18.7697	17.9208	7.22991	9.3839	20.7606	21.7897	9.39316	8.31608
Sdhc	66.207	67.0775	60.7957	69.5367	68.1881	61.6645	58.0164	58.4919
Fcer1g	2.23887	4.56735	3.32319	2.90675	4.96848	3.9986	3.23262	2.47757
Adamts4	0.292391	0.286589	0.209963	0.148612	0.295565	0.273068	0.211826	0.137168
B4galt3	8.82643	8.31847	7.83095	7.55564	8.74588	9.15019	8.64176	7.17932
Fcrla	0	0	0	0	0	0	0.0543621	0
Ppox	4.92009	5.20141	5.1163	5.74898	5.15347	4.67787	6.11301	6.44408
Usp21	11.4814	11.1621	14.6245	13.7018	10.855	11.1348	13.3428	13.4455
Ndufs2	63.6954	63.3348	70.6005	69.4581	65.3621	65.8503	72.7401	73.9731
Ufc1	30.9198	34.9194	25.6711	28.4894	39.6618	36.9937	32.1767	29.0583
Klhdc9	0.226519	0.28834	0.28972	0.499967	0.166195	0.171857	0.23478	0.419168
Arhgap30	1.62789	1.29164	2.68609	2.67643	3.75211	3.5855	5.5999	4.99679
Nos1ap	3.04366	2.72851	1.15045	1.22547	2.66734	2.74694	1.04235	1.01791
Fcgr2b	0.0638864	0.0325319	0	0	0.0938155	0.138405	0.132619	0.0337896
Nr1i3	0	0.0323927	0.158448	0	0	0	0.0724956	0
Tomm40l	3.16366	3.31929	2.76788	2.85666	3.87068	3.58155	3.50393	3.5455
Pfdn2	159.259	180.695	160.646	183.236	199.327	190.467	193.055	184.858
Tstd1	0.120677	0	0.134959	0.356582	0	0.309351	0.38917	0.257649
Usf1	33.9933	37.2008	24.6975	27.6829	47.2555	43.4082	37.1408	35.0319
Refbp2	3.53477	3.74728	3.23502	3.75181	4.52364	4.37299	5.69958	4.96212
Cd244	0	0	0	0	0	0	0	0
Itln1	0	0	0	0	0	0	0	0
Ly9	0	0	0	0.01651	0	0	0	0
Slamf7	0	0	0	0	0	0	0	0
F11r	24.4045	24.5064	20.2058	22.5399	38.3881	35.8286	26.5668	25.6873
Cd48	0	0	0.0468741	0	0	0.0357585	0	0.0437573
Slamf1	0.0151925	0.0154656	0	0	0	0	0	0
Cd84	0	0.0124047	0	0	0	0	0	0
Slamf6	0	0	0	0	0	0	0	0
Nhlh1	0	0	0	0.0324604	0	0	0	0
Vangl2	15.2122	14.0808	18.8778	19.2684	15.858	12.9871	17.4182	17.295
Pvrl4	0.279809	0.225476	0.0909269	0.182857	0.322026	0.249758	0.152478	0.240477
Casq1	0.159432	0.231901	0.0518398	0.178697	0.0667661	0.138361	0.0471122	0.168491
Atp1a4	0	0	0	0	0	0	0	0
Atp1a2	0.062071	0.0252686	0.0354254	0.0425821	0.0483574	0.0216044	0	0.0130975
Pea15a	14.7985	14.1511	6.34617	7.09176	14.4096	13.5921	6.69096	6.88405
Kcnj9	0.0245424	0.0374723	0.0139916	0.0240586	0.0478596	0	0.0126401	0.0129546
Kcnj10	1.05015	0.797935	1.37907	1.48039	1.07892	1.12641	1.5085	1.66967
Dedd	6.15453	5.99233	11.0793	10.8988	8.02506	6.53179	11.7253	11.3849
Nit1	16.8397	18.5994	19.5447	18.9125	19.6897	19.6205	18.5096	19.6139
Igsf8	19.4791	19.3367	16.1224	15.9872	21.2788	18.7972	17.5302	17.8349
Slamf9	0.041189	0.0839174	0.186877	0.282993	0.0808001	0.178201	0	0.0436111
Pigm	5.82545	5.92856	5.42948	6.15105	5.56804	5.02141	5.55175	5.6854
Dcaf8	45.3374	44.9801	56.5508	55.7796	40.6841	39.8931	49.3474	48.9184
Slamf8	0.620152	0.547206	0.917829	0.608148	0.282667	0.305078	0.341798	0.0655247
Fcrl6	0.0222307	0	0	0	0	0	0	0
Ncstn	20.7912	19.9194	25.0592	25.69	19.5729	20.048	24.0711	23.0195
Copa	77.472	75.8163	94.5299	92.4781	82.5754	81.0657	97.9421	98.6365
Ccdc19	2.11736	1.82054	1.36527	1.59208	1.81636	1.71482	1.63072	1.49189
4933439K11Rik	0.159695	0.0542439	0	0.0522747	0.157025	0.0459721	0	0.112862
Dusp23	0.696167	1.06349	0.898859	0.931384	0.371723	0.712995	0.788169	0.401665
Crp	0.0765946	0.103991	0.0580827	0.200341	0.024962	0.155032	0	0
Tagln2	111.059	112.909	79.2563	90.1488	121.355	107.789	74.2944	75.53
Pex19	30.8942	29.0517	24.9842	26.289	31.112	30.2122	25.1758	25.5148
Apcs	0	0	0	0	0	0	0	0
Olfr16	0	0	0	0	0	0	0	0
Olfr1408	0	0	0	0	0	0	0	0
Olfr1406	0	0	0	0	0	0	0	0
Olfr218	0	0	0	0	0	0	0	0
Olfr1404	0	0	0	0	0	0	0	0
Fcer1a	0	0	0	0	0	0	0	0
Olfr418-ps1	0	0	0	0	0	0	0	0
Gm11062	0	0	0	0	0	0	0	0
Darc	0.0406037	0	0.0460602	0.039852	0	0	0.211429	0
Cadm3	0.19919	0.193085	0.443639	0.492748	0.157135	0.123738	0.585597	0.350371
Aim2	1.24683	1.54951	3.28405	3.28636	1.76973	1.58962	3.74186	3.67676
BC094916	0	0	0	0	0	0	0	0
Pyhin1	0	0.0116191	0.0260349	0	0.0111282	0	0	0
Pydc3	0	0	0	0	0	0	0	0
AI607873	0.0114644	0.0116693	0.0522943	0.0561901	0.0111764	0.0398693	0.0472218	0.0484074
Ifi204	0.0181025	0.0184294	0.0412374	0.0177502	0.0353436	0.0314437	0.0560664	0.019122
Mndal	0	0	0	0	0	0	0	0
Mnda	0	0	0	0	0	0.0347522	0.0546515	0
Ifi205	0	0	0	0	0	0	0	0
Olfr433	0	0	0	0	0	0	0	0
Olfr432	0	0	0	0	0	0	0	0
Olfr430	0	0	0	0	0	0	0	0
Olfr429	0	0	0	0	0	0	0	0
Vsig8	0.116364	0.169943	0.165345	0.17123	0.0932144	0.0504416	0.123362	0.0615274
Pydc4	0	0	0	0	0	0	0	0
Olfr424	0	0	0	0	0	0	0	0
Igsf9	9.39163	8.9199	5.37339	5.75301	10.621	10.6323	6.8307	6.90967
Olfr421	0	0	0	0	0	0	0	0
Olfr420	0.0462688	0.0471398	0	0	0	0	0	0
Spna1	1.01026	0.949392	0.332541	0.36568	0.74869	0.724835	0.266397	0.316824
Olfr419	0	0	0	0	0	0	0	0
1810030J14Rik	0	0	0	0	0	0	0	0
Olfr417	0	0	0	0	0	0.0467021	0	0
Olfr427	0	0	0	0	0	0	0	0
Olfr426	0	0	0	0	0	0	0	0
Olfr248	0	0	0	0	0	0	0	0
Olfr414	0	0	0	0	0	0	0	0
Olfr220	0	0	0	0	0	0	0	0
Olfr231	0	0	0	0	0	0	0	0
Olfr230-ps1	0	0	0	0	0	0	0	0
Fmn2	0.92873	0.865917	3.98065	3.7053	1.09693	0.995865	3.03749	3.05326
Grem2	0.456085	0.421043	0.254043	0.155952	0.671995	0.433474	0.109186	0.212713
Ifi203	0.0220354	0.0448603	0.0251302	0.0432021	0.042962	0.0287398	0.0113422	0.0814145
Kmo	0	0	0.0375358	0.0323019	0.0160754	0.0286203	0.0169955	0
Ifi202b	0.0239433	0	0	0	0.0467576	0	0.0247746	0.0759789
Wdr64	0.0103958	0.0317441	0.0118573	0	0.0810599	0.0361595	0.0214014	0
Fh1	81.1708	87.5849	61.3772	64.1162	83.8001	77.6587	63.3579	60.7367
Opn3	6.66506	6.76107	5.57908	7.94345	6.73717	5.71654	4.92091	6.19469
Chml	11.0993	10.8392	9.08131	9.58856	9.93458	10.0762	9.02807	9.78201
Exo1	20.135	20.0256	20.0154	20.536	17.8793	17.0821	19.4582	18.9887
Sdccag8	2.84534	3.46946	2.88598	3.47941	2.89826	3.12412	3.32168	3.66522
Hmga2-ps1	0.117283	0.0298591	0.233301	0.172584	0.143445	0.101676	0.304019	0.279066
Rgs7	0.754585	1.33735	0.507956	0.52127	1.21718	0.759726	0.767418	0.760775
Cep170	8.88168	8.56415	11.94	13.4998	8.69138	8.69596	12.8916	12.1943
Mir350	0	0	0	0	0	0	0	0
Akt3	11.4524	11.4794	10.5106	12.0919	11.7052	11.9328	11.1493	11.0469
2310043L19Rik	0.163355	0.0832941	0	0.160616	0.161572	0.28088	0.259331	0
1700016C15Rik	0	0	0	0	0.0725155	0	0	0
Gm16432	0	0.0532781	0	0	0	0	0	0
Pld5	0	0	0.0127286	0.0547035	0.0108802	0	0.0229838	0.0706888
B020018G12Rik	13.9468	14.8523	13.4115	15.869	13.0226	13.2487	13.1438	13.3167
Fam36a	5.79446	10.0019	9.42219	7.33392	7.67958	5.52111	11.3603	7.78064
Pppde1	8.50946	8.9896	14.1709	14.6455	8.34227	8.01919	15.2391	13.666
Adss	25.8735	27.0431	36.7545	37.9963	23.8195	25.6214	34.4539	35.5785
Zfp238	20.1166	19.0238	23.1308	24.7063	17.4902	17.5938	22.3409	23.5109
Efcab2	1.2301	0.939187	2.10235	2.6819	1.62681	1.43426	2.25415	2.03416
Kif26b	0.347422	0.253305	0.136159	0.127041	0.44933	0.43323	0.207744	0.207869
Tfb2m	5.18866	4.68191	5.79605	6.12799	5.65578	5.70718	5.73654	5.99615
Smyd3	8.66844	8.74793	7.93593	8.03584	10.6189	9.93381	8.83307	7.99428
Cnst	3.0133	3.26905	3.7434	3.72354	3.21351	3.10916	3.29495	3.28927
Sccpdh	9.95614	11.4435	16.5192	15.2102	13.0994	12.4434	16.9517	18.26
6330403A02Rik	0.388256	0.257437	0.255176	0.178719	0.481182	0.476074	0.320368	0.285487
Ahctf1	31.2219	30.1629	30.9391	31.9692	29.7659	28.6178	30.5436	30.4385
Gm5069	0.0778945	0.0566503	0.0126905	0.0327237	0.0325425	0.0387008	0	0.0352384
Itpkb	7.12085	6.52369	2.09402	2.30805	4.83374	4.36783	1.80821	1.8583
Hnrnpu	261.702	260.385	274.575	289.017	265.576	259.236	280.925	282.643
Psen2	4.61693	4.5713	7.61842	7.04072	3.8686	3.64009	5.42883	5.34841
Cdc42bpa	11.4921	12.2928	10.2333	10.8247	13.6413	13.1653	11.4452	10.5529
Adck3	6.56872	6.34605	9.86742	10.7791	6.39199	6.19917	9.54866	8.92249
Mixl1	0.308646	0.499053	0.248148	0.480661	0.584886	0.252286	0.318648	0.268495
H3f3a	47.908	51.5077	43.6784	55.1268	56.2214	51.9306	59.1896	57.3185
Acbd3	25.9368	24.7372	34.2093	37.043	27.3945	26.5114	34.648	36.5865
Lefty2	0.0167475	0	0.0381601	0	0	0.0145482	0.0864045	0.0176883
Lefty1	0	0	0.0620753	0.0535491	0	0.0236707	0.0565591	0
BC031781	21.6668	19.7325	21.5989	21.9073	19.1487	17.8918	19.3996	19.5209
Ephx1	2.48179	2.79316	2.22842	2.30621	3.78059	2.71913	2.24548	2.78941
9130409I23Rik	0	0	0	0	0	0	0	0
Tmem63a	2.85158	2.8269	3.46333	2.844	2.2002	2.42495	2.56709	2.52613
Pycr2	36.4366	36.2667	21.5569	22.6006	30.5732	29.412	16.9458	16.1921
Cnih4	7.67456	9.36178	6.74838	8.46219	8.59649	8.18728	8.15831	8.14085
Nvl	35.9584	36.2672	31.282	31.2437	33.28	35.8958	30.5715	33.6348
Lin9	5.62683	6.00443	6.28751	6.20794	6.34692	6.14163	6.70957	6.54576
Ccdc121	0.023571	0	0	0	0.0230359	0	0.0243858	0
Wdr26	19.3795	19.6116	23.8749	24.6627	22.5264	21.8391	25.6978	25.0575
Vmn1r1	0	0	0	0	0	0	0	0
Lbr	76.624	73.4227	91.7228	90.4272	71.4127	71.9984	83.9702	87.6603
Srp9	16.969	18.0751	18.688	22.0289	10.9914	12.3139	12.2269	12.9397
1700047M11Rik	0.335565	0.598898	0.755435	0.412462	0.581098	0.360489	0.888644	0.356851
Parp1	263.769	248.51	171.854	176.052	288.857	284.974	187.411	186.488
Degs1	10.4358	10.9041	9.62394	11.3297	8.60801	8.93094	8.97758	7.77448
Fbxo28	13.5849	13.9721	15.91	17.4384	13.6293	13.3744	17.1355	17.1887
Cnih3	0.183662	0.311606	0.087206	0.17601	0.238918	0.518636	0.327824	0.205283
4922505E12Rik	0.123003	0.0417441	0.1167	0.0201036	0.0400452	0	0	0
Capn2	4.28013	4.31821	3.85784	3.50271	4.34596	4.19244	3.74606	3.82552
Trp53bp2	15.0934	14.2629	14.858	14.9614	15.6189	15.5543	15.5647	15.1878
Tlr5	0.175923	0.191864	0.41548	0.344915	0.171543	0.0983079	0.297741	0.291855
1700056E22Rik	0.513193	0.261462	0.639142	1.05824	0.302649	0.399007	0.590363	0.435146
Dusp10	2.79833	2.49637	3.17191	4.23325	3.05294	2.50995	4.20422	3.60638
Susd4	19.9279	20.5353	18.738	17.6449	15.6307	13.0379	14.0746	14.8646
1700112H15Rik	2.29211	1.41619	1.72447	1.16037	1.43905	1.13678	1.17052	1.84387
4930488B22Rik	0.0251171	0	0	0	0	0	0	0
Mosc1	0.116205	0.0788711	0	0	0.0945575	0.235438	0	0
Hlx	1.61932	1.31095	0.177728	0.191313	5.8487	4.64164	0.564274	0.309173
C130074G19Rik	0.0569278	0.0869244	0.0648859	0.0279052	0.347057	0.333936	0.102697	0.150275
Mosc2	8.42616	7.77215	8.2748	7.50848	10.5351	11.4408	9.51083	9.62294
Mir1981	0	0	0	0	0	0	0	0
Mark1	8.53399	8.86079	5.3048	5.28147	9.47025	8.55925	5.8079	5.25116
Capn8	0.0505818	0.0844088	0.0566796	0.0325184	0.0167228	0.0729829	0.0353642	0.0890339
Bpnt1	22.0888	21.6495	23.8016	23.1063	20.3894	22.5243	18.5594	21.8983
9630028B13Rik	0.0352305	0.095628	0.0133912	0.0230235	0.240432	0.296077	0.326542	0.322318
5033404E19Rik	0.0797483	0	0	0	0	0	0	0
Tgfb2	0.107735	0.0590431	0.066192	0.129961	0.129182	0.100923	0.0937578	0.14867
Lyplal1	2.08859	1.98506	4.14783	4.80783	1.87953	1.78694	4.29988	3.29787
Enah	38.2632	36.8204	22.5853	23.9622	40.9297	39.6564	24.2142	22.539
Rrp15	68.0988	75.2179	71.1101	78.2958	72.0109	70.5237	83.4099	80.0686
D1Pas1	19.8298	17.727	25.4618	26.1478	16.896	15.5518	22.7607	24.2234
Ush2a	0.135313	0.147361	0.238619	0.188416	0.157079	0.140552	0.15834	0.175252
Gpatch2	10.2392	9.65755	10.3931	8.95355	9.82487	10.3444	9.98951	10.0043
Gm2061	1.31293	1.21638	1.17688	1.07024	2.04354	1.61517	1.42975	1.37082
Slc30a10	0.763857	0.899091	0.750536	0.618424	1.09326	1.10963	1.2835	1.07925
Esrrg	0.111053	0.0602804	0.0844894	0.0362804	0.0937505	0.0644096	0.0152238	0.101556
9330162B11Rik	0	0	0	0	0	0	0	0
Kctd3	21.9002	20.7177	22.0267	22.088	20.7295	20.3308	21.9817	22.3797
Rab3gap2	17.137	17.3397	20.9843	21.5704	18.4556	18.546	22.8397	23.2435
Iars2	36.4461	36.3634	25.9016	26.9133	38.8789	36.5169	27.1682	25.9571
Snora36b	0	0	0	0	0	0	0	0
Mir664	0	0	0	0	0	0	0	0
Mir194-1	0	0	0	0	0	0	0	0
Mir215	0	0	0	0	0	0	0	0
Eprs	87.3326	86.7929	79.0447	79.6532	83.5008	85.5432	80.5016	83.4617
Spata17	3.05152	2.71297	3.4226	3.69129	2.64366	2.51958	3.35076	3.20173
1700007P06Rik	0	0	0	0	0	0	0	0
Prox1	0.0572623	0.155421	0.152419	0.159026	0.120904	0.0996002	0.225868	0.271955
Smyd2	21.5747	22.2751	15.9727	14.5279	20.3007	22.1633	17.1812	15.2842
Rps6kc1	7.60308	7.40613	12.5122	12.3625	7.25535	6.9821	12.4296	11.4204
Ptpn14	11.9446	12.0295	6.62851	6.76914	13.3195	12.7874	7.46209	7.24504
Cenpf	30.6591	30.7313	22.0335	23.7067	32.2854	32.1944	23.861	24.7031
1700022P22Rik	0.200415	0	0.221211	0	0	0.507909	0	0
Kcnk2	0.170277	0.179303	0.0554721	0.0476912	0.350335	0.250006	0.187918	0.173556
Batf3	10.1424	9.77692	6.42713	5.60887	11.8284	11.7898	8.04297	6.82216
Fam71a	0	0	0	0	0	0	0	0.0591271
Nsl1	8.81689	8.13012	7.77057	8.44351	6.83422	6.51583	5.79134	5.83259
Atf3	0.535881	0.545605	0.878399	0.60961	0.481609	0.334914	0.487475	0.453002
Nenf	3.40308	3.65388	8.05622	8.80833	5.76698	4.92136	10.3634	10.5773
Mfsd7b	1.49775	1.06219	1.79672	1.25022	1.05467	1.18489	1.46169	1.51955
A230020J21Rik	0	0.053809	0.24039	0.0777495	0.103347	0.0458324	0.10946	0.0279331
Dtl	14.1108	14.897	14.781	16.1484	13.2385	13.1046	14.1521	13.9615
Tmem206	3.33837	3.33104	4.48236	3.9891	3.71916	3.44168	5.48044	4.50303
Ppp2r5a	23.3809	24.1061	20.5393	19.7014	22.4949	22.0396	18.8741	16.9217
Ints7	47.0329	48.3899	57.5812	59.4779	50.0484	47.5386	58.7485	54.8263
Vash2	8.00458	7.64704	8.8309	9.05137	6.98717	6.8208	7.83268	7.34354
Nek2	35.4222	34.8789	29.1606	31.8523	34.8223	34.4201	30.3902	29.9354
Tatdn3	2.80037	2.86039	3.22095	2.67489	2.39135	2.15816	2.67967	2.80949
Traf5	0.264174	0.331028	0.485864	0.557969	0.476319	0.423418	0.52493	0.536759
Mir3473c	0	0	0	0	0	0	0	0
Rcor3	0.632438	0.476014	0.437728	0.377622	0.699265	0.572285	0.284912	0.377958
Gm10516	0	0	0	0.0614925	0.0305985	0.0408695	0.0323452	0.0662355
Hhat	0.90284	0.92391	0.784024	0.758676	1.3979	0.859304	0.871631	0.74147
1700065J18Rik	0	0	0	0	0	0	0	0
Syt14	2.97086	3.203	3.86241	4.8973	3.68523	3.22707	4.05722	3.72093
Rd3	0	0.0111064	0.0248892	0.0106958	0.0425463	0.0189754	0.0112337	0
1700034H15Rik	0.351691	0.275349	0.257201	0.14142	0.24603	0.313729	0.26904	0.237919
Slc30a1	7.32891	7.40604	4.27535	4.13166	7.00835	7.01099	3.67575	3.72517
Irf6	4.10586	4.23748	1.02628	1.32272	3.74935	3.99528	0.965133	1.0202
Diexf	12.4979	12.0356	11.331	11.3292	11.9955	11.6534	11.5304	11.8053
G0s2	0.43351	0.694346	0.279936	0.182519	0.0610042	0.26705	0	0.0657107
Angel2	18.6383	19.1113	25.4563	26.399	19.042	17.6235	24.7444	24.4212
Lamb3	0	0	0.0111152	0	0	0	0.0100272	0
Camk1g	0	0.0342221	0.0191489	0	0.0492117	0	0.0173439	0.0532572
Mir205	0	0	0	0	0	0	0	0
4930503O07Rik	0	0	0	0	0	0	0	0
Plxna2	0.0860418	0.122585	0.34195	0.290039	0.12059	0.0958753	0.325049	0.337597
Lpgat1	7.65009	7.45784	7.79203	7.66942	8.69973	8.45516	8.19502	8.44416
Cd46	0.0766015	0.0390134	0.130397	0.037588	0.0750896	0	0.0398518	0.0810821
Kcnh1	0.0272345	0.0332603	0.0435277	0.0213518	0.0318214	0.0853247	0.0783445	0.057463
Cr1l	5.36677	6.07798	7.56279	7.52387	6.09252	5.04098	8.51309	7.77708
Cr2	0.0124558	0	0.00710882	0.0122071	0.0242599	0	0.00640028	0
Cnksr3	10.6508	9.80313	9.39662	9.38404	9.46836	9.2296	9.38087	9.67724
Sertad4	6.95492	6.90874	10.6467	12.1335	7.10771	6.38964	11.4907	11.5122
Mtrf1l	6.38882	5.85177	7.8141	7.77996	6.6299	6.13442	7.84608	7.80266
Hsd11b1	0.427393	0.376998	0.149386	0.419341	0.19549	0.262373	0.273086	0.178011
Fbxo5	13.1348	15.1636	12.7021	12.7192	13.6496	11.9742	12.3119	10.87
Vip	0	0	0	0	0	0	0	0
Myct1	0	0	0	0	0	0	0	0
A330023F24Rik	0.0375036	0.0305359	0.0171194	0.0514595	0.0146128	0.0261016	0.0231363	0.0316584
Mir29b-2	0	0	0	0	0	0	0	0
Mir29c	0	0	0	0	0	0	0	0
Syne1	0.0385816	0.0112186	0	0.0324087	0.0107333	0.0431686	0.0396385	0.0232584
Esr1	0.0546772	0.111302	0.0311892	0.0357281	0.0443984	0.0634069	0.0281264	0.0769381
Gm221	0.116814	0.218033	0.110848	0.0763645	0.228132	0.219764	0.160881	0.164546
1700052N19Rik	9.56334	10.6967	9.177	10.0712	9.74332	10.0707	9.64841	10.447
Zbtb2	5.85057	5.92996	5.79064	6.27221	6.26309	5.26973	5.24468	6.21592
A130010J15Rik	1.80018	1.77933	2.16067	2.55477	1.48198	1.33783	2.04728	2.47526
Traf3ip3	0.0989	0.020138	0	0	0	0.0171741	0	0.0208975
Akap12	6.71226	5.9687	7.86652	8.59111	9.58499	8.64531	11.9267	11.6962
Iyd	0	0.0291678	0	0	0	0.0248337	0.0296908	0.0302879
Rgs17	0.0282916	0.0335908	0.134429	0.115276	0.00918063	0.0205198	0.135605	0.16397
Cd34	0.767251	0.60635	0.682722	0.735115	0.640882	0.731673	0.672554	1.05959
Gm16897	0.016524	0.0168216	0	0.0810064	0	0.0287092	0.0340976	0.0349036
Ppp1r14c	0	0	0.0371091	0.0638668	0	0	0.000127206	0.103193
H60c	0	0	0.0164478	0	0	0	0	0
Lrp11	4.6637	4.21964	3.04846	2.82844	7.21064	7.32061	3.91761	4.40102
BC020402	1.20321	0.991638	1.63119	1.72294	1.13752	0.845797	1.53852	1.17022
Nup43	27.5705	29.8884	24.9388	23.2589	30.1741	28.3956	26.7748	25.833
Rmnd1	3.15937	3.76591	3.14789	3.44297	3.12367	3.2737	3.92768	3.36197
Gm5512	9.0849e-08	8.58955e-08	4.85426e-08	7.08606e-08	2.63551e-07	5.11336e-07	2.23665e-07	3.39119e-07
Lats1	5.34877	5.00973	6.06374	6.79759	4.7929	4.79862	6.07504	6.61494
BC013529	4.12768	4.98068	8.8713	9.2353	5.61431	5.344	9.46467	9.2973
Katna1	33.0986	34.4671	37.547	39.4312	43.4438	40.0152	44.2889	41.6225
Syne1	5.00547	0.0112186	0	0.0324087	0.0107333	0.0431686	0.0396385	0.0232584
Oprm1	0	0.015782	0.105998	0.0759987	0	0	0	0
Ipcef1	0.141248	0.110635	0.0717418	0.109524	0.0841651	0.0655083	0.0575905	0.0831807
Pcmt1	14.9566	15.0928	20.2811	19.0424	15.0032	14.5412	19.5498	19.0651
A630066F11Rik	0.551753	0.52453	0.918618	1.0829	0.756971	0.47776	1.14752	0.467148
Zc3h12d	0	0.0098198	0.0220113	0.00945659	0.028206	0.0167809	0.0794232	0.0305472
Mir5104	0	0	0	0	0	0	0	0
Ppil4	24.1802	25.3266	24.8165	26.08	26.8762	28.1323	28.6184	28.9462
Tab2	9.97872	10.2876	13.894	15.041	11.2036	10.256	15.4568	14.0577
Ust	3.12521	3.39605	2.92568	3.1623	2.1317	2.52623	2.09944	2.09534
Samd5	0.0659786	0.117542	0.0563784	0.0485174	0.0321938	0.114633	0.136146	0.0871036
Gm6150	0	0	0	0	0	0	0	0
Plekhg1	2.15693	2.26952	0.673748	0.619288	3.27467	3.46037	1.29477	1.15148
Sash1	6.59012	6.53615	7.16704	7.00727	6.80044	6.40434	6.29555	6.605
Rab32	0.123071	0.167069	0.42035	0.623556	0.0801349	0.21369	0.317939	0.281741
Gm5177	0	0	0	0	0	0	0	0
Stxbp5	5.34155	5.59434	5.02354	5.73728	6.00212	5.77704	5.154	5.20406
Epm2a	0.577744	0.996077	2.67011	2.70483	1.22135	0.730263	1.43692	1.83576
Mthfd1l	5.36888	4.50743	7.6407	8.15219	4.23953	4.27653	7.72015	7.33389
Sf3b5	69.8578	75.8594	65.9508	77.1499	73.72	58.878	73.9193	60.3143
Grm1	0	0.00567367	0.012729	0	0	0	0.00572778	0.0116154
Plagl1	0.39231	0.421879	0.701122	0.565862	0.793115	1.01103	1.20244	1.21843
Utrn	6.06138	5.78949	8.96469	9.1127	7.99236	7.70637	11.4727	11.3111
Fam164b	0	0	0	0	0	0	0	0
Fuca2	0.26024	0.203755	0.513773	0.726012	0.556029	0.591887	0.803495	0.739495
Ltv1	36.0275	42.5129	46.7257	52.2272	39.1441	39.1837	51.0486	50.9545
Aig1	6.41371	6.1143	6.74961	7.37578	4.85757	5.03065	4.87633	4.27056
Hivep2	12.3965	11.8972	13.8479	13.7546	12.4802	11.5109	13.7572	13.7708
Gpr126	0.0355891	0.0241466	0.0541669	0.0755692	0.11552	0.0412924	0.127995	0.112641
B230208H11Rik	0.0878323	0.223701	0.89619	0.474205	0.517192	0.189918	1.14487	0.909016
Fbxo30	10.9144	11.2358	12.3475	13.1743	11.0684	11.427	13.523	12.8832
Shprh	6.51075	6.8968	7.18747	7.04494	5.55523	5.59367	6.04923	6.27752
Gje1	0.030105	0	0	0	0	0	0	0
Vta1	29.9403	32.977	29.323	27.0871	33.1929	30.1885	27.9658	24.6673
Stx11	0.338562	0.0975259	0.536025	0.456605	0.17155	0.305085	1.10429	0.76006
Nmbr	0.439434	0.32555	0.95177	0.901783	1.05768	1.27923	1.45576	1.43794
Gm20125	0.0117621	0.0119724	0	0	0	0	0.0121134	0.0124165
Txlnb	0.0176288	0.00897132	0.0703952	0.0518363	0.0171767	0.0153333	0.17228	0.0930202
Cited2	24.7936	22.4168	8.84398	10.1944	27.143	23.6322	10.1231	9.96106
3110003A17Rik	3.15129	3.88151	7.26576	6.70866	5.37178	4.13081	8.49256	7.45644
Pex3	9.86048	11.2422	13.2825	13.3446	8.70607	9.1213	13.0782	13.03
Adat2	2.02635	1.84476	2.54699	3.16271	1.41232	1.80954	2.51627	2.56536
Heca	22.1305	21.2337	23.1858	23.724	22.164	23.0061	25.9552	25.5695
Ect2l	0.0139802	0.014231	0	0.0137056	0.013636	0	0	0
Ccdc28a	7.60756	7.91353	7.71717	9.3629	8.3288	9.12661	8.55036	9.16212
Hebp2	1.31476	1.17982	2.02898	1.92317	1.41521	1.45054	1.1291	1.27165
D10Bwg1379e	0.750031	0.749075	2.59568	2.58393	3.76425	3.47891	6.13389	6.07888
Gm4922	0	0	0	0.0344909	0.0171679	0	0.0363084	0
Phactr2	0.697496	0.688633	1.81428	1.97732	0.764464	0.775939	1.96405	2.00265
Perp	0.448371	0.273912	2.16875	2.00075	0.328567	0.680989	2.04012	1.9427
Olig3	0.0611306	0.0829841	0.231996	0.119893	0.0597038	0.0176906	0.0631658	0.0215294
Il22ra2	0	0	0	0	0	0	0.0172262	0
Ifngr1	14.5906	13.1431	13.3541	15.0732	13.7603	13.3108	13.1925	12.4126
Il20ra	0.0201338	0	0	0	0.019663	0	0	0
Slc35d3	0.700569	0.538839	0.674129	0.625804	0.501266	0.419316	0.545927	0.838476
4930444F02Rik	0	0	0.0180266	0	0.0589148	0	0	0.0501217
Gm20139	0	0	0	0	0	0	0	0
Map3k5	20.7497	20.1396	7.41614	7.20293	22.5379	20.9976	8.26745	7.70139
Tnfaip3	0.506751	0.47053	1.05487	1.24608	0.415799	0.487155	1.1981	1.19155
Nhsl1	2.33448	2.27031	2.17496	2.19957	3.36016	3.05498	2.72668	2.70499
Reps1	15.6116	17.997	11.6951	12.7354	17.4129	16.819	12.877	12.0349
Pde7b	0.0478169	0.0973381	0.021819	0.0374951	0.0559171	0.0332684	0.0492033	0.0706522
Fam54a	7.84681	7.95182	8.79416	9.01756	6.20174	6.79936	9.32685	9.25817
Aldh8a1	0	0	0.0423062	0.0546363	0	0	0	0.0196202
1700020N01Rik	10.7646	10.3191	12.2006	12.7523	9.80956	10.1722	14.2172	14.2411
Pex7	12.8765	11.5634	15.2106	15.6009	12.6411	12.556	14.5758	15.4793
4930444G20Rik	0	0.0494445	0	0.047627	0	0	0	0
Gm10825	0.0172562	0.00878163	0.0196884	0.0422834	0.0168129	0.0150096	0.0177501	0
Mtap7	8.2436	7.91838	4.65948	4.18482	8.03273	7.50414	4.30894	4.48456
Gm6251	15.0164	15.3262	15.6412	11.5311	17.1553	21.3414	11.3833	15.6681
Tcf21	0	0	0	0	0	0	0	0
Ahi1	7.31106	7.17853	11.856	11.7637	8.92858	9.1576	12.5091	12.9546
Eya4	0.00963282	0	0.0219771	0.0472094	0	0	0.0693867	0
Myb	0.47691	0.192576	0.578775	0.525185	0.465234	0.371843	0.499533	0.505963
1110021L09Rik	0	0.0291536	0.0326426	0.0421161	0.0698409	0.0871087	0.118096	0.136083
Slc2a12	0.295551	0.333057	0.0722338	0.124159	0.298361	0.403848	0.0869247	0.0779889
Tbpl1	18.8832	18.5325	17.6144	17.4471	18.1297	19.685	19.7702	18.6271
Vnn3	0	0	0	0	0	0	0	0
Vnn1	0	0.0348051	0.019474	0	0	0	0.0176412	0
Rps12	0.81089	0.828243	0.904597	1.59846	0.405546	1.95888	0.876745	1.01145
Snora33	0	0	0	0	0	0	0	0
Snord100	0	0	0	0	0	0	0	0
Taar1	0	0	0	0	0	0	0	0
Taar2	0	0	0	0	0	0	0	0
Taar3	0	0	0	0	0	0	0	0
Taar4	0	0	0	0	0	0	0	0
Taar5	0	0	0	0	0	0	0	0
Taar6	0	0	0	0	0	0	0	0
Taar7a	0	0	0	0	0	0	0	0
Taar7b	0	0	0	0	0	0	0	0
Taar7d	0	0	0	0	0	0	0.0464654	0
Taar7e	0	0	0	0	0	0	0	0
Taar7f	0	0	0	0	0	0	0	0
Taar8a	0	0	0	0	0	0	0	0
Taar8b	0	0	0	0	0	0	0	0
Taar8c	0	0	0	0	0	0	0	0
Taar9	0	0	0	0	0	0	0	0
Moxd1	0.196189	0.266272	0.328036	0.217972	0.369893	0.170525	0.458208	0.428072
Ctgf	0.860263	0.89329	1.95999	1.18088	1.54494	1.2703	2.61018	2.01715
Enpp1	0.186908	0.13952	0.213105	0.256516	0.352351	0.292455	0.231051	0.210476
Stx7	16.9519	17.7933	14.5323	15.6848	19.0806	19.1157	16.3181	15.5222
Hbs1l	29.0327	28.3982	31.332	30.2528	28.4275	31.3237	29.5646	32.2136
Enpp3	0.0722112	0.0294031	0.131684	0.25486	0.154968	0.0753019	0.208445	0.0914993
Raet1a	8.6133e-11	6.01983e-08	5.96306e-32	9.42441e-09	0.0606396	0.0523361	0.0686817	0.0716268
Raet1e	0.356626	0.252711	0.818203	0.810266	0.176532	0.445086	1.15526	0.78513
Raet1b	0.0410206	0.0422177	0.0843781	0.131988	1.44386e-07	1.65484e-07	3.45237e-07	3.74727e-07
Raet1c	9.11863e-08	5.44919e-17	5.74141e-44	0.458257	2.00012e-08	0.0578382	0.179717	0.295876
Raet1d	1.79039e-06	1.84519e-06	4.49679e-05	1.14585e-06	1.44571	1.12158	4.21642	3.6745
H60b	0	0	0	0	0.361159	0.45328	0.439261	0.222518
C920009B18Rik	0	0.00884949	0	0	0.0338861	0.0378135	0.0178877	0.128459
Bclaf1	37.9758	39.3501	47.2111	48.1185	35.2493	35.7418	46.2985	44.7278
Arg1	0.030105	0.0306584	0.205292	0.20674	0	0.0521913	0.156123	0.0955179
Akap7	1.26396	1.02403	2.4997	3.11035	1.15711	1.00897	2.98993	2.61441
Sgk1	5.58921	5.0588	4.04349	4.63213	5.17457	4.7226	3.34918	3.54727
2010003K15Rik	0	0	0	0	0	0	0	0
L3mbtl3	0.1407	0.167085	0.200552	0.0689615	0.160035	0.203869	0.156975	0.198036
Gm8709	0	0	0	0	0	0	0	0
Arhgap18	1.17832	1.08727	1.49453	1.50046	1.40624	1.67562	2.12019	1.77849
Lama2	0.105909	0.131731	0.0940642	0.0999401	0.152725	0.187796	0.201377	0.140675
Themis	0	0	0	0	0	0	0	0
Ptprk	0.532049	0.526619	2.32918	2.58668	1.18256	1.28721	3.14024	3.25575
4930519F09Rik	0	0	0	0	0	0	0	0
2310057J18Rik	0	0	0	0	0	0	0	0
Tmem200a	0.105523	0.0585839	0.109432	0.0940284	0.0747877	0.141828	0.128327	0.172116
Gm9767	0	0	0.0443747	0.0767618	0	0	0	0
6330407J23Rik	0.240741	0.541117	0.114418	0.127818	0.332385	0.383812	0.0412942	0.169393
9330159F19Rik	0.0412628	0.0279968	0.0706406	0.0539201	0.0870753	0.0538515	0.0706924	0.0435369
Rspo3	0.0172532	0.0175643	0	0.0169168	0.0336795	0	0	0
Samd3	0	0	0	0	0	0	0	0
Cenpw	7.26008	8.97341	8.01961	8.87403	9.50965	9.08573	7.98296	7.64671
Hint3	5.90675	7.86431	8.9603	8.38904	6.97883	6.55892	9.37849	9.33315
Hey2	0.32456	0.198242	0.684126	0.795542	0.253373	0.211472	0.669658	0.7541
Trmt11	8.04016	9.07879	8.71869	8.83018	9.59578	8.34046	8.82427	8.91896
Hddc2	27.3045	27.9222	35.085	32.8419	30.2351	27.9288	31.0912	32.0132
Rnf217	9.19763	8.49579	7.08605	7.41683	8.18243	8.19042	8.50089	7.79337
Tpd52l1	2.90244	3.43668	3.54217	4.62829	3.19946	3.3931	3.80973	4.49218
Gm3258	66.4471	71.9783	65.3918	72.9942	81.4285	72.5436	65.8062	64.8557
Trdn	0	0	0	0	0	0	0	0
D830005E20Rik	0	0	0	0	0	0	0	0
Clvs2	0	0	0	0.0322732	0	0	0	0
Med23	31.364	28.7746	31.4378	32.7735	30.8012	30.1875	32.9788	32.0503
Gm4794	0	0	0	0	0	0	0	0
Rsph4a	0.0327072	0	0.0497359	0.0106869	0.0212546	0.0284387	0.0224486	0.011508
Sult3a1	0	0	0	0	0	0	0	0
A830082N09Rik	0.0635043	0.291035	0.0721532	0.0934573	0.124334	0.192613	0.0988622	0.134348
Zufsp	1.87395	2.03256	4.04985	3.65768	2.37617	2.79897	3.77802	4.10672
Rwdd1	19.0859	21.9254	25.0501	25.8647	20.1665	19.9918	24.385	21.8093
Fam26f	0.0885657	0	0.0502006	0.08694	0.0869246	0	0.0461837	0.0938033
Dse	1.67904	1.633	1.09607	1.18859	1.04532	1.28992	1.1901	0.876163
Tspyl4	1.66575	1.76784	1.80733	2.0111	1.83136	1.9255	1.80853	1.96183
Bet3l	0	0	0	0.0387075	0	0	0	0
Fam26d	0	0	0.0122051	0.0104897	0	0	0	0
Fam26e	0	0	0.0547839	0.0236126	0	0.0417781	0	0
Nkain2	0.025081	0	0.0285959	0.0728169	0.0364111	0	0.0390348	0.0393717
Epb4.1l2	38.2731	38.6171	48.1123	50.8639	42.8895	43.6859	48.5188	48.4199
Tspyl1	42.7485	42.2837	52.7028	57.3512	43.1834	37.9995	52.9678	54.2891
Nt5dc1	4.73144	5.2446	7.15523	5.69901	4.2203	5.35114	7.00596	6.85211
Col10a1	0	0	0.0440056	0.0630651	0	0.0111837	0	0.0815019
Hs3st5	0.0276379	0	0.0157519	0.0406423	0.121305	0.0360296	0.0569717	0.0437724
Ncoa7	0.955776	0.962779	1.51333	1.32737	0.754163	0.832821	1.17621	1.4746
Marcks	0.734781	0.776637	0.634044	0.618641	0.798642	0.84386	0.756044	0.616404
Rfpl4b	0	0	0	0	0	0	0	0
1700025K23Rik	1.22092	3.4235	1.72019	2.8504	1.73399	1.96978	1.77296	2.51364
Lama4	1.54257	1.52433	4.82915	5.01209	1.29033	1.46475	3.53912	3.34955
Hdac2	94.6926	100.684	112.599	117.189	103.355	103.606	120.177	118.801
Frk	0.016868	0.0171681	0.0673626	0.0661318	0.0246512	0.0366814	0.0670174	0.00890009
Tube1	7.60607	7.81289	10.9084	10.2631	6.46092	6.80263	9.56415	9.76852
Wisp3	0.031617	0	0	0.0310197	0	0	0.0328121	0.0334435
Traf3ip2	0.7078	1.06634	1.24241	1.60986	1.06322	1.31633	1.75107	1.64419
E130307A14Rik	3.92138	3.91318	3.56797	4.12845	4.01333	4.28563	3.16756	3.28885
AA474331	2.41746	2.81655	4.59924	4.07251	3.33878	1.72551	2.83679	3.66703
2010001E11Rik	0	0.0185197	0	0	0	0	0.037562	0.0192158
AI317395	0	0.0155227	0	0	0	0.0132493	0.0471754	0
Rev3l	7.99018	7.92454	8.91718	9.87623	7.87402	7.72501	9.12492	9.07423
Gtf3c6	17.4056	16.9545	18.2022	17.9338	18.8333	18.8061	16.9293	17.0737
Slc22a16	0.222879	0.264724	0.82497	0.928818	0.290129	0.30646	1.11234	0.902528
Echdc1	9.755	10.1391	11.5028	11.7369	9.31788	10.1921	10.9973	11.3983
Rnf146	8.11141	7.69669	10.7572	10.0613	7.77548	7.61869	10.2924	11.0883
Ddo	0	0	0	0	0	0	0	0
9030224M15Rik	0	0.0294175	0.0328387	0	0	0	0	0.0610956
Cdc40	18.1264	18.959	17.8752	20.2289	18.4379	18.1158	20.0284	18.8463
Gpr6	0.0437611	0	0	0	0.0429456	0	0	0
Wasf1	32.9112	32.8644	29.2619	28.037	34.3617	31.5718	29.3665	29.9452
Fig4	7.84716	7.53689	8.42838	9.39256	8.01113	8.12596	9.4135	10.0631
Zbtb24	8.89882	9.30696	8.83387	10.0469	8.90443	8.85575	9.44008	9.76012
G630090E17Rik	0.0241378	0.0491551	0.0274629	0.0236741	0.0471852	0.0209431	0.074933	0.0510255
BC021785	0.0135665	0.0138098	0	0	0.0132314	0.011791	0.0810669	0.0429719
Slc16a10	1.33433	1.62767	3.5155	3.11834	1.22	1.28146	3.2783	3.35666
Rpf2	19.1036	21.9229	16.5222	16.8475	20.562	22.6499	19.431	18.1478
Ppil6	2.29121	1.64771	0.560157	1.23486	1.49937	1.70941	0.702986	1.47515
Smpd2	29.0849	31.1483	17.6863	17.1342	31.6282	32.7135	20.0517	19.162
Cdk19	3.47451	3.8047	5.02128	4.68443	4.21954	4.05426	4.76195	4.72613
Ccdc162	0.415034	0.437579	0.101358	0.0726603	0.65071	0.502324	0.213967	0.109565
Armc2	0.401902	0.368143	0.357707	0.472689	0.297564	0.244728	0.231455	0.16964
Cd164	72.1371	70.8596	47.4431	50.6903	74.1063	74.3546	50.0756	52.8221
Lace1	1.88184	1.88241	1.47289	1.62046	1.62882	1.84806	1.16489	1.48628
Foxo3	36.7195	34.5966	23.3459	24.3186	45.8985	42.2001	25.3374	24.9467
Fyn	73.434	74.0438	37.4497	37.7812	81.1878	79.9888	40.8519	39.2786
Nr2e1	0	0.0126454	0	0	0.0121134	0.0215983	0	0
Ostm1	6.43259	6.6436	10.2875	9.92652	7.17722	6.59461	9.46598	9.44304
Snx3	83.7683	90.586	68.8857	81.0326	81.444	77.719	68.8779	66.1602
Mical1	13.5264	13.3012	9.21212	10.32	15.8471	14.319	10.8746	10.936
Scml4	0.519782	0.436657	0.0941406	0.371978	0.409937	0.437787	0.169709	0.24378
Sobp	0.203871	0.183553	1.20793	1.22962	0.175687	0.177352	1.03209	0.868784
Gm5079	0	0	0	0	0.0266174	0	0	0
9030612E09Rik	0	0.0702166	0.392393	0.360716	0.0224629	0.0398975	0.166437	0.242941
Bend3	3.88322	3.54191	3.29323	3.69913	3.61977	3.43455	3.99753	3.44232
Cd24a	0.0944637	0.360688	0.188102	0.39375	0.646242	0.450826	0.513088	0.574078
1700021F05Rik	14.8059	18.0373	21.1102	25.8524	17.4157	16.1581	23.6021	20.8751
Sec63	19.1202	20.1189	19.0117	20.4993	17.4897	17.5525	18.5496	17.9797
F830002L21Rik	0.0233781	0	0.0266022	0.0917131	0.205619	0.182578	0.193476	0.370619
1700027J07Rik	0	0	0	0	0	0.0393225	0	0
Sesn1	9.29288	8.64108	5.39385	6.29615	7.01933	6.96482	4.79887	4.38533
Qrsl1	7.7435	7.38033	11.018	9.89316	8.86731	8.3085	12.3852	11.9554
Rtn4ip1	5.45375	4.9301	6.63445	6.19774	5.17349	4.79893	6.31961	6.08768
Aim1	2.28357	2.10266	1.60207	1.72027	4.18453	4.31725	2.51073	2.42539
Prdm1	0.469981	0.324031	0.320065	0.445764	1.04115	0.936429	0.872948	0.623896
Amd1	0.00136799	0.00138626	0.00155994	0.00141474	0.00136401	0.00121171	0.00163518	0.00143423
Amd2	13.8934	13.3358	18.7507	21.2992	15.8648	15.7824	21.9555	22.6725
Atg5	20.2376	19.3655	17.8361	18.8416	20.2355	20.1476	18.6529	18.5856
Mir1929	0	0	0	0	0	0	0	0
Popdc3	0.76236	0.470441	0.473205	0.747682	0.519231	0.441048	0.836364	0.854534
Bves	2.34223	2.10776	2.01303	2.16396	2.63706	1.88951	2.17269	1.75654
Cep57l1	3.78635	3.90321	5.33338	4.69214	3.58063	3.25971	5.13084	4.36851
Lin28b	7.06879	7.09174	3.94324	4.12713	8.00703	7.33357	4.17379	4.82302
D030045P18Rik	0	0.0688104	0.0512761	0.0220931	0.0220113	0.0195509	0.116483	0
Pdss2	4.10328	4.33787	5.73188	5.47146	4.03435	3.64439	6.47758	5.95387
Prep	48.9374	47.6024	53.2232	50.567	54.8996	54.9068	60.8729	56.5406
Hace1	11.0112	10.6847	14.1737	14.463	10.8551	11.0247	15.1234	15.4632
Sim1	0	0	0	0	0.0050849	0	0	0.011019
Gp49a	0	0	0	0	0	0	0	0
Lilrb4	0	0	0	0	0	0	0	0
Fam162b	0	0.364857	0	0	0.237516	0	0	0
Gprc6a	0	0	0	0	0	0	0	0
Vgll2	0.0607517	0	0	0.0596007	0	0.0263293	0	0.0321266
Ros1	0	0	0	0	0	0	0	0
Speer5-ps1	0.102215	0.0636403	0	0	0.100462	0	0.106887	0.108335
Dcbld1	2.14967	2.26975	3.56169	3.15454	2.46108	2.52987	3.05453	3.28462
Ascc3	11.2069	11.3304	12.8991	13.8105	10.6663	10.5309	11.841	11.9651
Nepn	0.0235113	0.0239393	0.0267531	0.0922361	0	0	0	0.024849
Slc35f1	0.0235584	0.0319695	0.0358436	0.0538757	0.0305995	0.0273252	0.0323007	0.0580047
Zfa	0.135512	0.0936831	0.194528	0.193528	0.0494316	0.0789289	0.207999	0.0814015
B230314j19	0.0070844	0	0	0	0	0.00616362	0.00728286	0
Nus1	10.1804	9.94634	10.1709	10.9526	9.81926	10.0378	10.6723	10.3396
Gm16998	0	0	0	0.147757	0	0.0651772	0	0
Fam184a	4.60044	4.18261	2.85814	2.77043	4.21981	4.29696	2.73352	2.88793
Man1a	2.5673	2.5094	3.33504	3.21548	2.56173	2.23251	3.09325	3.16131
Rfx6	0	0	0	0.011329	0	0	0	0
Mcm9	6.77398	6.29075	6.18589	6.77026	6.14339	6.67361	5.60302	6.08052
Asf1a	10.5559	12.0145	8.44292	9.63701	10.363	9.49882	8.11232	8.37882
Gja1	0.480212	0.422759	1.00615	0.458037	0.885962	0.78968	1.04306	1.15101
Grik2	0.147201	0.0749091	0.139969	0.128243	0.151374	0.0924778	0.0336415	0.0604073
D630037F22Rik	3.38195	3.69578	4.5398	4.83876	3.11192	3.30978	3.93247	4.61513
Msl3l2	4.95421	4.68501	4.68252	4.87729	3.61401	3.45153	4.26802	4.19961
Fabp7	0.286401	0.145996	0.484631	0.211107	0.212014	0.184965	0.226433	0.22814
Smpdl3a	0.0479948	0.171042	0.109215	0.211826	0.328366	0.22904	0.297973	0
Hsf2	20.9608	20.0032	21.9999	22.4021	18.9592	20.2049	21.973	21.9873
Gm9766	1.16839	1.03492	2.04047	2.05298	1.22873	0.909734	1.54911	1.58634
Gm19395	0	0	0	0	0	0	0	0
Pln	0	0	0	0	0	0.0152906	0	0
Serinc1	18.474	18.5758	22.8091	27.1807	16.2314	17.0229	23.1858	24.2266
Gm4981	0.0236611	0	0	0.0696182	0	0	0.0979195	0
Gcc2	6.77916	6.65807	6.65616	6.73664	6.38211	6.46123	7.02687	6.91451
4933403O03Rik	0	0.0608724	0	0	2.35233e-07	0	0	0
Dux	0	0	0	0	0.0407222	0	0	0
Gopc	7.95885	7.06386	10.7682	11.5626	7.89827	7.82908	10.7287	10.8424
Pkib	0	0.00755355	0	0	0.028133	0	0	0
Edar	0.345832	0.286005	0.0246513	0.0529677	0.189618	0.206733	0.133511	0.0342222
BB019430	0	0.0351329	0	0	0.0337873	0.0298797	0	0
Sh3rf3	0.449369	0.313997	0.528196	0.57187	0.457252	0.437673	0.572194	0.403361
Ccdc138	9.57475	9.61117	8.79522	10.7804	8.7898	9.20289	8.82778	9.12422
Ankrd57	1.84458	1.47005	2.72995	2.90806	1.8057	1.7028	2.95355	2.77298
Oit3	0.0150205	0.0152904	0.0171178	0.0147261	0	0.0130516	0.030977	0.0317228
Pla2g12b	0	0.091985	0.0511689	0.221585	0	0.0390378	0.0470976	0
Ccdc109a	4.06131	4.03993	8.44232	7.69112	2.98938	3.13767	6.24022	6.72687
P4ha1	13.89	12.9537	20.706	19.325	12.2027	13.1675	19.5246	19.2919
Cbara1	8.44986	8.4535	11.3114	12.1054	6.66	6.81423	11.0153	10.7999
Dnajb12	16.3053	16.2566	18.7443	19.5857	15.2023	16.4838	18.3299	18.645
Ddit4	14.7357	14.0605	5.80179	5.68544	9.77305	10.1676	4.56141	4.30294
Spock2	0.839591	0.89575	1.08459	1.06093	0.709828	0.642146	1.28056	1.23848
Chst3	0.253149	0.244756	0.440649	0.471381	0.302	0.302876	0.481306	0.514139
Ranbp2	43.4746	42.9983	40.6952	44.0887	43.7552	43.1443	41.8931	43.812
Lims1	7.7221	7.2361	8.20705	8.11621	8.46815	7.71919	8.79284	9.00512
2016-09-10	5.17615	4.141	11.9549	12.3952	5.22209	5.59507	10.3999	10.9132
Slc29a3	2.37118	2.14096	2.68902	3.53329	2.11422	2.04995	2.91177	2.35298
Pldi	0	0	0	0	0	0	0	0
Pcbd1	1.70394	2.27135	1.77627	2.57569	1.61511	3.10682	3.44601	2.7825
4930565A17	0	0	0	0	0	0	0	0
Unc5b	10.6331	10.7277	12.1062	12.5764	10.4651	9.71731	13.366	12.2919
Anapc16	10.6047	12.0203	12.3933	13.8964	9.01293	9.95681	10.0216	12.3423
Ascc1	7.11464	6.75484	9.88451	9.59884	6.37498	6.95221	9.00073	8.09798
Prf1	0.0410238	0	0	0.0402294	0	0	0	0
Adamts14	0.931407	1.11614	1.48292	1.45027	1.41945	1.22851	2.38642	2.47285
Sgpl1	45.5207	44.812	48.5207	49.5446	49.6497	46.5987	49.2345	50.2149
Nodal	0.0401371	0.0817279	0.0913996	0.0196796	0.0195989	0.0696954	0.0414685	0.169624
X99384	39.9177	38.359	35.6681	34.7543	47.7323	44.1263	35.3623	34.056
Npffr1	1.81564	1.56476	1.46701	2.19273	2.49684	1.60287	2.10438	2.36453
Lrrc20	12.1528	11.0198	7.19111	7.15205	13.5494	12.4769	7.57219	7.12632
Eif4ebp2	73.9108	73.9335	64.2616	67.0126	83.2531	80.8405	69.4804	66.2117
Cdh23	0.564838	0.516232	0.805271	0.69804	0.210101	0.140933	0.358272	0.364291
4632428N05Rik	0.436023	0.566693	0.948401	0.885805	0.581736	0.512748	1.16181	1.0644
Gm17455	0	0	0	0	0	0	0	0
Tysnd1	7.6002	7.66339	8.42867	7.18486	10.9872	8.62185	7.67763	8.23955
Ppa1	86.237	91.4781	82.6768	93.3097	101.278	98.8895	102.144	99.1993
Sar1a	30.4221	29.3504	30.9512	35.6626	30.068	29.3863	32.0447	31.1465
Gm5424	2.55121	2.084	3.81238	4.93193	3.5842	3.52416	5.30055	5.28976
Tbata	0.0552916	0	0.242505	0.203874	0	0	0.299717	0.356027
Neurog3	0.744702	1.05004	0.0325616	0.0280977	2.54995	2.63237	0.0890724	0.272591
Tspan15	1.9887	1.74308	3.20042	2.90244	2.13244	2.1518	3.32156	2.88056
2010107G23Rik	15.3286	15.8116	6.02081	6.43995	18.1089	17.0667	8.19197	7.65298
Tacr2	0.018435	0	0.0209961	0.0361528	0.0899878	0.0320195	0	0.0194738
Col13a1	29.3584	29.0455	10.0711	9.89545	33.7673	31.2611	11.3695	10.7167
Hkdc1	0.0114644	0	0.0261472	0.011238	0.0111764	0.00996733	0.0708326	0
Srgn	0.160385	0.599263	0.423542	0.210004	0.998835	0.692534	0.951261	1.24688
2510003E04Rik	24.9307	23.6154	23.7327	25.6367	24.5417	24.2049	23.626	23.8667
Supv3l1	11.9553	11.9419	12.4562	12.6382	12.6146	11.9022	12.7136	12.0793
4930507D05Rik	0.475995	0.19384	0.130096	0.261379	0.223084	0.248001	0.176972	0.20114
Stox1	1.29923	1.13736	1.98479	1.75765	1.57107	1.21964	2.69072	2.05753
Aifm2	9.1253	8.88731	18.7291	19.0356	11.673	10.7135	18.1185	17.8473
H2afy2	43.543	42.9501	17.9819	21.4172	53.0813	52.8576	21.8677	20.5818
Mir5108	0	0	0	0	0	0	0	0
Ddx50	39	42.7422	45.0326	47.0214	33.4475	35.9185	42.4373	43.9964
Tet1	0.129727	0.126514	0.0895195	0.0556137	0.107831	0.0988271	0.0499262	0.0883615
Slc25a16	0.999762	0.678446	1.1252	1.31934	0.762436	0.713042	0.990422	1.20435
Ddx21	58.7615	57.6028	53.9947	56.2179	59.3064	59.3213	57.574	58.2631
Ccar1	19.0061	18.8177	23.8659	23.6834	19.2021	19.8422	24.5405	25.0186
Dna2	7.91911	7.64115	15.9702	16.2751	6.14949	6.23752	15.4863	15.9476
Hk1	24.5725	24.3445	26.4961	23.7138	23.2518	24.1658	22.8159	22.5339
2210417K05Rik	1.06534	0.725049	0.529733	0.93262	0.943863	0.505915	0.635636	0.378998
Pbld2	1.20802	1.59497	1.78416	1.85085	1.40061	1.37684	1.85178	1.59519
Pbld1	0.30592	0.311474	0.397949	0.278584	0.448305	0.284495	0.158142	0.323271
Atoh7	0	0.183437	0	0.177147	0.181033	0.759656	0.197267	0.19262
Vps26a	29.4956	32.2482	30.0981	34.5053	31.0314	29.8398	33.4036	33.1764
Mypn	2.45743	2.40285	0.737112	0.662152	2.53112	2.51899	0.58776	0.689379
1700023F02Rik	0	0	0	0	0	0	0.815295	0.383049
Rufy2	0.542729	0.552228	0.702547	0.72436	0.449292	0.550512	0.846821	0.833795
Hnrnph3	25.433	26.365	26.3254	24.7694	20.9712	23.6424	21.2865	22.0783
Nrbf2	18.7902	18.6432	18.0438	17.5337	19.6806	17.6797	19.5427	17.5747
Egr2	35.3985	32.0049	4.1689	5.0703	34.4715	29.9825	4.20515	3.78938
Dnajc12	2.80586	2.13435	3.8493	3.20639	2.40094	1.87639	2.8425	3.40422
Zfp365	7.35663	6.95083	3.35704	3.49197	5.94227	6.04413	2.97049	2.54892
Ado	21.8249	21.6467	16.2673	18.853	20.2662	17.8143	16.0498	16.0639
Reep3	4.15833	4.13985	2.21967	2.78454	4.11964	4.03429	1.90803	2.55215
Arid5b	0.480573	0.542486	0.159505	0.145591	0.229863	0.2356	0.188752	0.0922098
Rtkn2	6.15212	5.99538	6.30534	5.54667	4.45519	5.01722	5.74104	5.66434
Herc4	20.0106	20.6818	19.1279	20.841	20.1149	20.145	21.088	20.2902
Ctnna3	0.0220699	0.0729514	0.0978148	0.0701124	0.041856	0.124298	0.132365	0.058241
Lrrtm3	0.0102921	0	0.0352178	0	0	0	0	0
1700040L02Rik	0.448058	0.570479	1.56809	1.39239	0.292752	0.387937	1.00973	0.711329
Tmem26	0.22399	0.165082	0.15865	0.174111	0.090288	0.134384	0.158842	0.0652012
Rhobtb1	1.34771	1.38098	1.03888	1.13353	0.860694	0.863284	0.946223	0.788035
Cdk1	16.8907	18.711	15.5958	18.1177	15.1742	14.2592	15.8166	16.1413
Sirt1	11.114	11.5659	9.75046	10.4437	10.9323	12.1965	9.50076	10.5287
Slc16a9	0.212574	0.375804	0.178628	0.131605	0.316287	0.389103	0.195835	0.118099
2310015B20Rik	0	0	0	0	0.187542	0	0	0
Jmjd1c	23.4741	23.5353	18.3956	19.1015	23.6531	23.9693	17.8732	18.492
C730027H18Rik	0.0180585	0	0	0	0.0176287	0	0.0186431	0.0190754
Bicc1	18.4294	18.0221	9.27361	9.03334	18.814	18.2135	8.87759	8.82168
Ube2d1	2.50168	2.64328	4.05076	3.86564	2.72424	2.00549	3.30976	3.67147
Tfam	10.8957	10.8637	11.4251	12.265	10.1265	9.63313	11.6716	11.6706
Ccdc6	41.5573	39.8337	65.8073	69.5308	41.6511	39.8245	57.8262	56.183
Cisd1	38.6991	40.744	41.1339	52.756	38.7464	35.2091	45.9094	47.6176
Ipmk	6.13076	5.87431	11.2406	12.0875	6.86655	6.10832	11.6682	11.8772
1700049L16Rik	0	0	0	0	0	0	0	0
A330049N07Rik	0.872301	0.606525	0.557036	0.542473	0.228612	0.11081	0.219916	0.134886
Zwint	45.7718	46.7656	38.3114	36.5229	48.9168	51.8289	35.1578	35.5342
Rab36	2.75038	2.87939	3.61487	3.50859	2.91229	2.8241	3.25581	3.31712
Bcr	18.8785	17.6274	9.82179	9.61788	18.0098	16.8541	9.27175	8.72259
Adora2a	2.20508	2.09623	0.794374	1.0333	1.62966	1.07052	1.05379	0.821935
Gm5779	0.223834	0.34216	0.253214	0.109918	0.27527	0.338142	0.234509	0.178015
Upb1	3.0231	3.39616	2.33735	3.21054	2.25745	2.29591	2.7811	2.5383
Rtdr1	0	0	0	0.0380996	0	0.0340504	0	0.0416504
Gnaz	12.9977	12.0071	19.3636	19.8722	12.917	12.3945	19.6906	19.1692
1110038D17Rik	9.58229	9.17292	9.58888	9.87198	9.14252	9.12658	8.7785	8.57351
Ggt1	0.0835236	0.106297	0.0475427	0.122862	0.183561	0.290029	0.129482	0.0661892
AI646023	0.306833	0.303618	0.0972466	0.0584765	0.415202	0.38551	0.0701341	0.116927
Snrpd3	196.753	244.89	194.271	221.398	233.011	233.691	238.027	210.743
Psap	132.683	130.446	178.309	178.84	144.862	144.334	188.075	183.196
Ggt5	0.591406	0.660199	0.0870521	0.0934969	0.920258	0.895942	0.157045	0.0503362
Fam13c	2.15301	2.40682	1.19188	1.23975	1.84039	2.62197	1.14568	1.29238
Phyhipl	1.27113	1.49523	1.72253	2.54774	1.171	1.20287	2.14014	2.02818
Gstt1	1.16984	0.524425	1.21952	0.964729	0.505451	0.728162	0.488498	0.545307
Ddt	41.6358	45.592	33.5012	44.771	44.0758	40.9921	46.2568	40.8958
Gstt3	5.28727	5.22098	5.70586	5.52067	5.21096	5.02361	6.71764	6.31024
Gstt4	0	0.105167	0.0584238	0	0.10145	0.0445784	0	0
Gstt2	5.27423	6.14376	2.05949	2.71681	5.45496	5.4551	2.84091	2.16213
Specc1l	22.4877	21.4313	25.828	27.2248	23.1309	23.0026	26.5851	25.4364
Mif	39.5589	37.2134	30.881	40.4916	42.4172	40.8563	36.8543	37.2494
Ank3	1.26828	1.56924	0.466829	0.496771	1.15664	1.30885	0.376469	0.35069
Derl3	3.16103	3.73874	3.43568	4.0688	3.0626	2.26723	4.30744	3.09272
Susd2	1.02319	1.06701	0.606668	0.574272	1.22862	1.1816	0.808408	0.732863
Mmp11	3.07701	2.77405	4.79219	4.99832	3.14883	2.65607	5.26342	5.01272
Vpreb3	0.103532	0	0.232264	0	0	0	0.11053	0.110323
Gm5134	0.0429758	0.0729121	0.195931	0.23875	0.0279472	0.0124489	0.147677	0.19664
Chchd10	24.7704	27.4966	36.8074	44.7502	43.0765	34.8223	50.5507	47.9903
Cabin1	37.7657	36.6691	34.0145	35.0227	40.1769	36.491	35.6544	36.1915
Slc5a4b	0.137654	0.260269	0.268702	0.134983	0.172827	0.307339	0.264081	0.290858
Slc5a4a	1.72205	1.16883	0.606839	0.94487	1.52172	1.76197	0.82618	0.974717
S100b	0.0261978	0.0800299	0.119183	0.0256969	0.025617	0.0227231	0	0.055392
Zfp280b	23.3562	22.3837	21.8646	24.0708	22.0268	21.7548	22.6994	22.4542
Dip2a	9.35112	8.87995	15.5915	13.8091	8.89909	8.78739	13.799	12.3465
Pcnt	13.838	12.6214	17.8477	17.1465	13.026	12.4876	17.6912	16.8069
1700094J05Rik	0	0	0	0.145148	0	0	0	0.104435
Smarcb1	60.5901	63.6832	48.2502	49.1568	57.5589	58.1334	47.7362	47.5733
1700027D21Rik	0.273166	0.0695546	0.155118	0.167522	0.133773	0.177475	0.28377	0.0722555
Ftcd	0.030114	0.0459828	0.0686372	0.0442859	0.0440687	0.0261665	0.0776319	0.0318
Prmt2	10.634	10.448	9.85569	8.69347	11.7322	11.2675	9.67105	9.25804
Mir678	0	0	0	0	0	0	0	0
Col6a2	4.80555	5.18416	3.39061	3.17515	8.05949	7.43988	4.94696	4.89238
Col6a1	3.85074	3.97005	3.23475	2.57483	6.75901	6.37726	4.11659	4.06423
Pcbp3	15.356	16.2079	10.7505	11.5825	16.8026	14.9141	12.4148	13.4537
Pcdh15	0.0555542	0.039378	0.143938	0.139545	0.0870652	0.0412227	0.113717	0.0836912
Lss	49.3838	45.7588	35.5781	34.7328	38.2505	37.0409	29.2767	27.955
Gm10941	1.19111	1.45753	1.87853	2.26398	1.88409	2.52684	1.76328	1.26609
Pofut2	18.1973	18.5071	19.4395	19.2077	19.2168	19.2306	19.3935	19.2036
Gm17769	0.144038	0.0651691	0.273535	0.203987	0.0156167	0.0973294	0.181601	0.135215
Itgb2	1.12046	1.19832	0.74363	0.681326	1.25893	0.86279	1.21348	1.30289
1810008A18Rik	27.9318	26.5835	21.8464	21.9195	25.5355	24.8683	21.8418	20.2722
Pttg1ip	21.8542	22.8717	21.2165	23.992	17.771	17.5622	20.0967	19.5614
2610028H24Rik	0.0488791	0.09954	0.111219	0.0239704	0	0.0848157	0.151757	0
Mcm3ap	34.0641	32.8086	32.068	32.7671	32.2585	31.9736	32.0641	31.3623
Ybey	1.72742	1.87302	1.73319	2.05045	1.58158	1.55537	1.17865	1.65807
Gm19402	0	0	0	0	0	0	0	0
Gm10272	0	0	0	0	0	0	0	0
Gm10024	0	0	0	0	0	0	0	0
Slc19a1	7.69396	6.97133	5.92987	7.37102	7.73411	7.49495	7.59565	7.15265
Sumo3	50.0067	49.294	41.0987	47.1361	49.3165	47.9591	41.9706	41.3936
Gm10142	0	0	0	0	0	0	0	0
Krtap12-1	0	0	0	0	0	0	0	0
Gm3238	0	0	0	0	0	0	0	0
Gm10100	0	0	0	0	0	0	0	0
Ube2g2	24.8859	24.7937	21.7386	21.9959	23.997	22.4919	21.8159	19.8857
Mir1930	0	0	0	0	0	0	0	0
Gm19668	0	0	0	0	0	0	0	0
Krtap10-4	0	0	0	0	0	0	0	0
Gm2696	0	0	0	0	0	0	0	0
Krtap10-10	0	0	0	0	0	0	0	0
Gm10318	0	0	0	0	0	0	0	0
Gm3285	0	0	0	0	0	0	0	0
1700009J07Rik	0	0	0	0.0543841	0	0.0478063	0	0
Lrrc3	0.155798	0.149245	0.522765	0.49405	0.276835	0.294919	0.584589	0.464251
Trpm2	0	0	0.0120312	0	0	0	0	0
1810043G02Rik	2.4544	2.16078	3.02444	4.41357	2.52465	2.32867	3.38828	3.48649
Col18a1	11.8526	10.4411	6.13584	6.11163	15.5856	14.4744	6.9391	6.96367
Icosl	0.192771	0.347184	0.963281	1.10488	0.361651	0.386557	1.14671	1.15872
Pfkl	4.87561	4.39673	7.97528	6.89627	5.42981	6.10817	8.97064	9.46875
D10Jhu81e	14.9597	14.8981	17.6709	18.7462	16.8576	15.5187	19.0478	18.7741
Agpat3	0.662468	0.638821	9.54231	9.67252	0.770485	0.666884	10.1016	9.29965
Pwp2	21.2751	21.144	20.9852	19.6295	23.3598	21.9994	21.5393	21.2557
Trappc10	8.8452	8.01087	12.564	12.1777	8.79719	8.18578	12.021	12.5806
Syde1	0.0853904	0.149003	0.0973632	0.083707	0.0951519	0.0848355	0.100521	0.283313
Cstb	69.9874	79.9735	108.932	127.571	102.767	87.5491	138.163	132.608
Ilvbl	1.46021	1.57721	1.6227	2.60163	1.98163	2.14982	2.38967	2.57693
Olfr1357	0	0	0	0	0	0	0	0
Pdxk	3.64469	3.24967	2.73489	2.6791	3.69208	3.65029	3.03116	2.73896
Casp14	0.0177904	0	0	0.0174439	0.017366	0	0.0183643	0
Ccdc105	0.0503705	0.102579	0.171896	0.0988104	0.0492435	0.065545	0.104289	0.0798684
Slc1a6	0.160983	0.102437	0.389497	0.157864	0.196523	0.122296	0.374235	0.191345
Olfr1356	0	0	0	0	0	0	0	0
Olfr1355	0	0	0	0	0	0	0	0
Rrp1	76.2517	78.2345	85.0552	87.8418	98.1036	96.4661	94.9296	92.2897
Olfr1354	0	0	0	0	0	0	0	0
Olfr8	0	0	0	0	0	0	0	0
Olfr1353	0	0	0	0	0	0	0	0
Olfr1352	0	0	0	0	0	0	0	0
Aire	0	0	0	0	0	0	0	0.023283
Dnmt3l	0.963881	0.795805	1.2148	1.09876	0.407559	0.361537	0.809318	0.881286
Olfr1351	0	0	0	0	0	0	0	0
Olfr57	0	0	0	0	0.0435671	0.0767786	0	0
Vmn2r80	0	0	0	0	0	0	0	0
Vmn2r81	0	0	0	0	0	0	0	0
2610008E11Rik	1.88236	1.49857	1.99858	2.15557	1.53462	1.45882	2.19563	2.43899
Vmn2r82	0	0	0	0	0	0	0	0
Ppap2c	0.953208	1.10545	3.10161	3.63608	0.932126	1.3779	3.75711	3.69507
Vmn2r83	0	0	0	0	0	0	0	0
Adarb1	9.93084	9.054	10.7376	11.208	9.04227	9.02341	11.4026	11.2542
Madcam1	0.126253	0.0321447	0.466222	0.433536	0.0926923	0.0547066	0.589602	0.567571
Odf3l2	0	0	0	0	0	0	0	0
Shc2	2.01023	1.51675	2.35004	2.04884	2.30029	2.05254	2.47029	2.26947
Gm16517	5.62925	6.44058	8.59201	7.48093	6.67108	5.73075	7.85495	9.17163
Mier2	21.7045	21.5733	23.0332	22.7092	21.2415	21.3474	23.6452	23.9369
Gzmm	1.21106	1.12467	1.01106	0.629145	0.942222	1.26478	1.18474	1.05539
Cdc34	83.0546	88.2574	84.2289	91.9793	95.6515	84.6899	96.3571	96.6189
Theg	0	0	0.0451291	0	0.0390036	0	0	0
Hcn2	1.08214	0.88377	1.29116	1.02381	1.65641	1.58599	1.82777	1.85978
Fgf22	0.151047	0	1.3444	0.74495	0.30318	0.385436	2.13652	1.45586
Polrmt	15.4214	13.2363	15.8072	16.8235	13.5909	12.1246	14.6685	14.9961
C2cd4c	0.0399757	0.0355607	0.0912687	0.148388	0.0226829	0.0253385	0.15256	0.055295
9130017N09Rik	0.255124	0.380927	0.368148	0.46694	0.448197	0.192064	0.649413	0.449103
Fstl3	0.23896	0.309652	0.6429	0.660427	0.657896	0.433683	0.651297	1.033
Prss57	0.0151615	0	0.0691122	0.0148645	0.0147918	0.0263476	0.0156348	0
Prtn3	1.17547	1.61437	2.14105	2.25829	2.05947	1.36873	1.87052	3.30422
Elane	0	0	0.0620995	0	0.107969	0.142159	0	0
Cfd	0	0	0	0	0	0	0	0
Kiss1r	0.0636262	0.0518125	0.23213	0.436613	0.0372264	0.132735	0.288423	0.241822
C030046I01Rik	12.3826	11.7451	17.8669	18.4475	15.3224	13.5434	20.0682	20.3523
Arid3a	13.0583	11.8846	11.8836	12.4616	13.4313	11.2145	10.9837	9.68434
Palm	4.88903	4.91124	5.32422	5.24859	6.29548	4.89156	6.41953	5.67234
Wdr18	22.9914	22.7482	20.7727	22.7277	26.7539	25.162	25.6728	24.7527
Bsg	155.866	159.744	195.644	226.475	168.978	151.342	213.802	211.634
Rnf126	71.9126	70.3022	71.5662	70.661	71.0739	67.2865	71.3668	65.4981
Cnn2	20.5895	18.6543	10.738	12.0264	17.5765	17.5922	10.7903	10.1286
Abca7	14.6561	13.3266	9.92066	9.65762	11.3899	10.4992	6.80262	6.8426
Grin3b	0.036765	0.08732	0.111785	0.0961073	0.107542	0.0532666	0.100987	0.129374
ORF61	42.0995	39.7088	44.9755	48.1246	42.4221	38.0742	49.8478	48.6749
Med16	9.50303	10.1554	11.1897	10.7968	10.9217	10.0186	11.1262	10.4923
Polr2e	188.735	197.248	148.653	149.875	205.869	197.957	165.708	162.365
Sbno2	15.3914	15.1752	21.4554	19.8381	16.3288	15.2544	21.3743	20.227
Hmha1	5.69161	5.06918	1.2824	1.87849	4.83269	4.16022	1.46524	1.07806
Atp5d	121.891	120.194	103.469	125.697	149.243	125.121	126.476	128.597
Gpx4	7.94978	9.60204	8.90707	9.48311	6.8441	6.78409	7.49092	7.45501
1600002K03Rik	4.00805	3.06633	2.56009	3.13605	2.70824	3.98806	3.96751	3.00521
Efna2	13.812	12.5797	11.5379	10.9587	13.2571	13.0347	11.4835	9.64497
Midn	85.5126	79.4451	50.4087	54.0421	95.6295	87.2368	51.8233	50.1485
Cirbp	153.41	157.789	195.589	212.914	189.612	164.628	215.352	189.836
Gamt	1.80213	1.67435	2.5197	2.44637	1.61557	2.05996	2.71791	1.74184
Ndufs7	62.1991	74.5961	61.776	63.7549	76.1434	63.5576	75.0917	71.8134
Stk11	101.094	99.8968	110.302	103.21	105.037	98.5464	118.131	109.42
Dos	14.9194	14.7623	11.6899	11.9118	13.9163	12.9562	9.66069	9.51225
Mum1	59.5231	59.1709	63.9486	66.1434	60.0301	56.898	64.9518	64.4304
E130317F20Rik	0.487578	0.530125	0.442316	0.847261	0.46449	0.443203	0.502008	0.502971
BC005764	8.44284	8.67483	9.11175	8.995	13.2807	10.4942	11.8244	10.3007
Ptbp1	110.427	107.777	99.4743	113.786	115.309	104.505	105.65	104.193
Pcsk4	0.572483	0.582791	0.577717	0.625445	0.622508	0.355239	0.8775	0.673714
Plk5	0.973888	1.09269	1.76519	1.85154	0.892832	1.06991	1.21145	1.2179
Rps15	731.605	843.406	677.575	735.853	886.39	926.271	832.866	744.441
Mex3d	22.6319	22.7485	25.7765	27.0288	24.7821	21.5909	30.0262	27.5991
Uqcr11	40.3653	53.4967	54.1698	57.5653	45.3235	49.416	76.2625	61.598
Mbd3	40.3781	43.6751	45.5351	47.8386	45.811	38.1738	45.0421	41.9053
Apc2	0.319652	0.282499	0.485064	0.412161	0.307066	0.278235	0.341201	0.33274
2310011J03Rik	10.2054	9.51031	10.3835	11.2969	9.87654	9.55711	9.21055	10.8445
Adamtsl5	0.199221	0.300027	0.461906	0.702941	0.362229	0.425495	0.580562	0.401202
Reep6	10.3239	12.2439	12.9088	13.0527	12.9223	11.2024	14.5592	13.7732
Dazap1	63.0686	63.1382	54.9469	55.6962	71.0342	65.216	60.9609	56.4819
Onecut3	0.0501266	0.119043	0.0667272	0.106449	0.040697	0.0218013	0.0601487	0.0705295
Atp8b3	1.65758	1.74151	1.76911	1.81683	1.74534	1.54248	1.67771	1.55179
Klf16	19.3515	19.3699	15.3925	19.7588	19.2568	16.9344	15.7593	15.6647
Rexo1	16.4794	15.2543	21.5667	20.5653	16.9122	14.5498	21.3221	19.5494
Fam108a	51.4658	50.3205	47.4042	50.9941	54.0608	45.1607	49.9359	46.1579
Btbd2	11.0915	11.3718	16.6457	16.8923	10.9863	10.5335	13.6992	13.0069
Adat3	5.56614	4.11387	3.46925	3.61988	3.73646	4.3274	3.86231	4.10465
Scamp4	38.5299	36.029	36.8994	36.9012	36.1203	33.6182	37.9921	34.4022
Izumo4	0.427692	0.544784	0.363036	0.840016	0.630843	0.41552	0.615522	0.566762
Mobkl2a	9.14736	8.28944	7.64177	7.63516	7.79418	7.46446	6.93205	7.39178
Ap3d1	27.2101	27.0369	33.1159	34.9693	29.0659	26.6645	33.9194	31.8848
Mknk2	126.517	120.138	125.104	131.13	136.82	123.006	124.444	119.817
Plekhj1	30.3201	31.7386	29.1118	34.0195	30.57	28.849	31.8302	30.1935
Csnk1g2	71.3131	69.933	70.9438	72.1552	70.9071	66.798	71.7225	66.0917
Amh	0.287366	0.159609	0	0.179372	0.178812	0.113297	0.0811619	0.0552358
Jsrp1	1.82998	2.55792	0.916937	1.54562	1.87894	2.76124	1.24193	1.03653
Lingo3	0.023259	0.0236749	0.026523	0.0114	0.0453511	0.0707744	0.0359287	0
Lsm7	10.5655	13.1649	13.5599	8.9623	17.6132	11.6312	12.6425	9.56093
Dot1l	34.336	32.5389	34.7167	34.3191	34.9747	32.5069	37.1924	36.2425
Sf3a2	48.8823	46.2068	40.3328	43.873	47.1616	45.3501	39.7854	39.1347
3110056O03Rik	5.67223	5.64444	5.01422	5.9769	5.36721	5.7899	6.06572	5.06324
Gadd45b	3.48633	4.43876	8.61667	8.5529	3.80755	3.86812	8.87301	8.18609
Diras1	0.29139	0.21187	0.0790823	0.21765	0.35188	0.289418	0.286035	0.263715
Slc39a3	2.72325	2.90113	2.4212	2.56768	2.80113	2.71874	2.67363	2.43618
Lmnb2	10.6637	9.8028	14.1094	15.8895	11.6008	11.0462	14.9697	14.8423
Sgta	51.8625	51.4057	47.9648	49.3004	51.9021	46.3588	44.6709	44.0688
Tmprss9	0.0809756	0.0235495	0.0131914	0	0.0112776	0.0100572	0.0119125	0
Timm13	30.0391	32.9869	30.0996	27.586	24.0293	23.7136	25.1101	20.9828
Creb3l3	0.018209	0.129765	0.165917	0.0178547	0.0533285	0	0.0563986	0.0192347
Zbtb7a	2.30246	2.44652	2.4376	2.87396	1.7067	1.83938	1.98003	2.29957
Oaz1	35.2779	37.4417	39.6352	43.7489	37.6074	44.6815	37.5428	41.1021
Gm9786	9.97563e-06	5.60086e-06	3.66144e-05	6.1636e-06	6.62568e-06	1.57823e-05	9.14713e-06	9.87374e-06
Mir1982	0	0	0	0	0	0	0	0
Thop1	63.3319	62.3886	46.6093	48.4398	67.6156	63.7731	51.8783	50.0828
Map2k2	40.2853	40.0888	38.4009	40.0473	47.1687	43.3072	43.1994	41.796
Gng7	0.702642	0.654599	1.26291	1.33087	0.847609	0.890384	1.21429	1.23205
Pias4	35.8928	32.1267	38.4123	38.414	35.1223	34.6494	40.449	38.5814
Zfr2	1.35486	1.29367	1.06638	1.49269	0.82999	0.865138	0.950881	0.721465
Matk	3.91165	4.3128	1.72893	2.24822	3.04452	2.3344	1.18632	1.47483
Mrpl54	21.7176	23.5974	25.5524	35.4178	22.5664	19.9813	26.1166	29.4885
2310050B05Rik	0	0	0	0	0	0	0	0
Atcay	0.551651	0.418373	0.197382	0.169645	0.579896	0.507879	0.178171	0.251182
Itgb1bp3	0.023261	0	0	0	0	0.0403704	0	0
Tbxa2r	0.465452	0.722144	0.176586	0.565155	0.95282	0.923376	0.595871	0.421601
Gipc3	0.999024	0.533168	0.485082	0.23353	1.26151	0.904682	0.248392	0.201611
2510012J08Rik	37.1605	37.4778	31.9414	32.5718	39.7294	37.8709	31.1389	32.395
Apba3	27.9797	25.4835	25.8679	24.8577	34.2915	33.3423	33.4357	30.4452
Mir3057	0	0	0	0	0	0	0	0
Tjp3	0.599545	0.406861	1.35175	1.07102	0.337831	0.347399	0.507987	0.661135
Fzr1	29.6101	28.1892	28.4851	30.936	32.316	28.8266	30.0584	29.4251
Dohh	45.4706	46.402	45.9767	49.6782	50.5608	42.8144	51.5094	50.3843
2210404O07Rik	2.9108	3.5423	2.88405	4.5192	2.56301	1.62847	3.47784	3.34328
F630110N24Rik	4.4303	3.70747	3.53337	4.3954	4.48078	4.01983	4.53409	4.4949
4930404N11Rik	0.411099	0	0.277727	0.0808431	0.325327	0.21204	0.0870364	0.0874205
Celf5	0.573237	0.501397	0.531371	0.80767	0.59346	0.45184	0.534434	0.529337
S1pr4	0.0172773	0	0.0196817	0.0169404	0.134907	0.10505	0	0.0182488
Dapk3	18.8243	17.2955	19.1136	20.414	18.9636	16.6887	20.0586	20.0015
Ncln	20.7569	19.4367	9.79774	10.4855	20.6312	18.5408	10.8796	10.2666
Gna15	0.237847	0.308209	0.147673	0.212048	0.147862	0.300292	0.156471	0.297028
Gna11	22.565	22.0671	23.2594	23.845	22.5418	19.9473	22.9903	22.341
Tle2	1.60085	1.37309	1.21629	1.38055	1.08452	0.991767	1.08512	1.29913
Tle6	3.79438	4.24736	8.73456	8.94268	4.97581	5.00449	12.2848	11.8062
BC025920	1.01496	0.620046	0.616057	0.774197	0.506877	0.548087	0.606456	0.810413
Aes	78.3055	83.8653	131.136	153.468	83.1128	70.8411	123.794	119.98
Ankrd24	0.870149	1.12925	1.82352	1.90847	1.45252	1.27675	2.23958	2.19286
Pip5k1c	39.139	38.8765	32.6213	33.059	41.0309	37.1598	33.4166	32.5905
Gm10778	0.908081	0.923488	0.986549	0.95079	0.912719	0.915387	1.08852	1.09807
Zfp433	1.77161	1.8731	1.4889	2.31278	1.71735	1.69922	2.07532	2.28494
Hmg20b	9.62911	11.5846	9.58592	9.4945	9.81101	9.68314	7.6359	7.86551
Zfp781	0.990581	0.987973	1.24576	1.25601	1.86077	1.97016	2.14773	2.64068
Gm10778	0.794014	0.923488	0.986549	0.95079	0.912719	0.915387	1.08852	1.09807
Zfp433	0.692081	1.8731	1.4889	2.31278	1.71735	1.69922	2.07532	2.28494
Zfp781	2.176	0.987973	1.24576	1.25601	1.86077	1.97016	2.14773	2.64068
Zfp873	2.63655	2.90476	3.27043	3.71847	3.06739	2.58782	3.02017	3.07114
AU041133	1.00982	0.759122	1.25693	1.34038	0.803375	0.674906	1.04149	1.16484
Nfic	6.04388	5.93214	5.35176	5.82874	6.3181	5.67845	4.67383	4.3999
Zfp938	1.35118	1.94711	1.63291	1.63081	1.40097	1.5339	1.86901	1.7132
Hcfc2	16.6577	16.1817	19.8248	21.9246	15.3283	14.9506	21.4141	21.9336
1700028I16Rik	1.32529	1.62957	1.81277	1.74967	1.39084	1.26447	1.57369	1.40386
Nfyb	16.3931	16.1805	14.6825	15.0947	16.2005	17.121	15.2181	14.4414
Sirt6	28.3986	27.0555	28.8503	31.9892	27.7586	24.6052	24.4351	25.1601
Chst11	5.34342	4.77193	4.96544	5.16102	5.9679	5.54323	5.56539	5.14031
Slc41a2	4.59929	4.13368	2.84353	3.04926	4.43779	4.27323	3.07136	2.72494
Eef2	720.994	703.432	642.899	638.157	817.301	755.575	718.969	699.433
Snord37	0	0	0	0	0	0	0	0
Tdg	1.3984	1.43614	1.18006	1.40756	1.50289	2.3323	1.18814	1.3474
Gm9855	6.15293e-07	3.76275e-06	0.00167641	2.43741e-06	2.10911	1.16858	2.64804	2.22737
Glt8d2	0.116691	0.138603	0.398636	0.0953555	0.227892	0.18576	0.160711	0.102733
1190007I07Rik	7.48159	8.70742	7.04603	7.98934	7.55658	6.70288	6.04168	6.88229
Aldh1l2	0.250318	0.254757	0.14652	0.20129	0.168769	0.284824	0.283651	0.176067
D10Wsu102e	39.9083	40.8183	31.3348	34.6161	41.9541	42.6573	31.0928	34.4435
A230046K03Rik	8.8509	8.94734	10.155	10.3081	8.65223	8.35726	9.9879	10.518
Nuak1	1.40796	1.23506	2.55645	2.28719	1.6292	1.46167	2.12769	2.02743
1500009L16Rik	18.5564	21.0112	14.8943	18.0967	21.2954	19.2745	16.7927	13.771
Appl2	16.1943	16.9326	12.505	14.1645	18.4095	15.9861	13.5595	13.6151
C330046G13Rik	0	0	0.0386735	0	0	0	0	0
Tcp11l2	2.97927	2.77001	10.8095	11.8873	2.90786	2.46816	10.0061	10.6044
Ckap4	8.95268	8.71707	9.93543	9.29472	10.1287	9.09746	11.1047	11.2436
Fhl4	0.397935	0.420669	0.627889	0.99036	0.283716	0.319161	0.520866	0.598013
Mterfd3	0.953978	1.20004	1.30793	1.76153	0.933182	0.851529	2.26813	2.01745
AI597468	1.41853	1.24064	2.07333	2.56463	0.921749	1.0416	1.78467	1.94089
Polr3b	18.2925	19.4667	22.037	21.9446	20.7396	19.8359	23.759	23.6011
Cry1	16.9451	14.4536	14.9037	15.1542	14.8407	13.1327	16.0955	16.4199
Rfx4	0	0	0.0139731	0.0120134	0	0.0213066	0.0126233	0.0258748
Pwp1	33.3613	34.253	30.0774	31.9293	35.4543	33.6951	31.1156	31.0507
Ascl4	0.20324	0.248442	0.138331	0.398957	0.0797301	0.140701	0.169332	0.172144
Prdm4	27.5046	28.026	29.7824	31.2584	27.7516	25.9128	31.1679	29.9577
Bpifc	0.195976	0.21765	0.12176	0.104814	0.0521731	0.247579	0.0919547	0.0564563
1810014B01Rik	1.24099	1.53872	1.10704	1.24376	1.24743	1.24791	1.08995	1.10561
Fbxo7	16.4372	16.805	10.9358	12.7943	16.2156	16.9927	10.8729	11.9947
D10Wsu52e	90.6214	94.9454	83.1094	84.0646	95.2139	95.0447	88.6101	84.542
Ric8b	14.8491	14.8904	16.7284	17.0979	13.363	13.4538	16.9844	16.8144
Btbd11	0.653815	0.592996	1.42133	1.32021	0.530699	0.516342	1.59454	1.53933
Txnrd1	95.8941	95.9612	60.6622	61.3871	115.242	112.115	66.5329	67.8149
Eid3	3.39645	3.17404	2.06754	2.40509	2.60685	3.27541	2.47428	2.07484
Syn3	0.822397	0.845896	1.2769	1.16836	0.978479	0.839773	1.26012	1.35618
4930486F22Rik	0	0	0	0	0	0	0	0
Timp3	0.585865	0.647397	0.916763	0.820314	0.945875	0.895464	0.809172	0.724231
Nt5dc3	4.72343	4.62181	4.55213	4.93523	4.66981	4.41559	4.16593	4.17356
1700113H08Rik	0.303959	0.206385	0.268513	0.265106	0.0661516	0.0292582	0.0350792	0.0357322
Ascl1	0.0921292	0.112552	0.0629572	0.108405	0.0539658	0.0800091	0.0760998	0.0778566
Pah	0.0391019	0	0.0222626	0.0383432	0	0.0509276	0	0
Stab2	2.52327	2.32357	3.65495	3.79674	3.6939	3.98257	5.09614	5.00566
Tyms-ps	0.134603	0.171363	0.191956	0.0660359	0.164776	0	0.279603	0.0712045
Dram1	0.362183	0.412928	0.445818	0.624936	0.353303	0.377681	0.433134	0.397736
Pmch	0	0.0750265	0	0	0.0726613	0	0.0776318	0.312687
4930547N16Rik	5.8707	6.71272	9.4986	9.2935	5.51942	5.38117	7.73883	8.11957
Gnptab	10.2424	10.8282	13.0213	13.113	7.36604	7.73813	9.1222	8.88776
Mybpc1	0.0404292	0.0514378	0.0345864	0.0198143	0.0492533	0.0263681	0.0832202	0.0533391
Spic	0.109054	0	0	0.035672	0.0712394	0	0	0.0384701
Gm4925	0	0.0574052	0.160227	0.110597	0.110289	0.0488794	0.0876374	0.0894115
Hsp90b1	282.519	303.66	245.861	246.236	276.976	297.415	250.497	253.476
Arl1	21.7737	22.1298	29.9325	26.8142	23.5874	27.2842	25.1467	29.3562
BC030307	1.54476	1.61437	2.20354	2.22234	1.66008	1.89143	2.20157	2.06525
Nup37	38.1068	41.0803	36.6994	38.9654	35.2598	35.7796	35.8488	36.5785
Igf1	0.0055069	0.0448174	0.00628663	0	0.0107249	0.038073	0.0446263	0.034442
Slc5a8	0.0730023	0.059439	0.0916431	0.0643931	0.0355539	0.0317559	0.0300214	0.0924346
Ano4	0.115057	0.146384	0.0656255	0.018796	0.0654054	0.0416926	0.0690631	0.0607155
Slc17a8	0.0264747	0	0.0302052	0.0259489	0	0	0.0181564	0
Ccdc53	21.7732	27.004	24.1465	24.63	20.8219	21.5581	20.0499	20.3233
Scyl2	10.2765	10.3061	12.7018	12.5864	10.1324	10.2208	12.3109	12.0781
Actr6	15.2664	15.1047	14.6159	14.3002	13.5077	14.3026	14.8837	14.5782
Uhrf1bp1l	9.93998	10.1405	9.57612	10.0583	11.1489	10.4681	10.0665	10.411
Nr1h4	0	0	0	0	0	0	0	0
Sycp3	54.271	62.5204	113.074	111.934	42.9595	44.063	102.937	91.3948
Chpt1	8.09372	8.58857	9.11464	9.29272	6.59409	7.26438	9.3183	8.65367
Utp20	34.6559	34.9473	34.9046	36.4448	37.3568	35.4842	37.1879	36.4286
Gas2l3	4.83774	5.03948	3.05113	3.45348	4.07658	4.3288	3.23346	2.9224
Slc25a3	130.945	131.739	139.528	151.806	143.017	131.54	153.589	156.99
Mir135a-2	0	0	0	0	0	0	0	0
Rmst	0.0911922	0.0618876	0.103922	0.029802	0.0741412	0.158473	0.0940402	0.0160499
Mir1251	0	0	0	0	0	0	0	0
Gm872	0.0951502	0.135619	0.0650145	0.0186604	0.130065	0.0991497	0.0589602	0.120622
Nedd1	15.2756	14.9395	14.3431	15.494	13.2404	13.507	13.3574	14.3132
Elk3	0.670101	0.502056	0.75384	0.647686	0.934124	0.728498	0.727766	0.717028
Ikbip	3.19995	2.13912	3.71175	5.20776	2.62593	2.60236	5.44197	4.95642
Gm17745	0.12143	0.123764	0	0.059643	0.0597925	0.366608	0.191189	0
Apaf1	5.77501	5.46808	9.482	9.58481	5.47312	5.88595	9.68448	9.09718
Cdk17	14.978	14.5671	11.7286	12.1974	14.3871	15.246	12.226	12.3735
Mir1931	0	0	0	0	0	0	0	0
Hal	0.236313	0.120279	0.168326	0.15928	0.1729	0.166843	0.137055	0.218345
Amdhd1	0	0.0173626	0	0	0	0	0	0
Lta4h	23.1685	21.8871	23.246	24.1385	23.2646	23.2278	25.9822	25.7707
[truncated: 21,022 more rows]

## Sheet: SSC-diff
WT:RA-up	WT:RA-down	KO:RA-up	KO:RA-down	SSCs:KO-up	SSCs:KO-down	cKit+:KO-up	cKit+:KO-down
0610007C21Rik	1110004E09Rik	0610007C21Rik	1110004E09Rik	1110012J17Rik	0610031J06Rik	1110008F13Rik	0610031J06Rik
0610007P08Rik	1110008F13Rik	0610007P08Rik	1110008F13Rik	1700001L05Rik	1700012A16Rik	1110012J17Rik	1700012A16Rik
0610011F06Rik	1110032F04Rik	0610010F05Rik	1110032F04Rik	1700027A23Rik	1810041L15Rik	2210012G02Rik	1700037H04Rik
1110008P14Rik	1110049F12Rik	1110007C09Rik	1110049F12Rik	1700029I01Rik	2900073G15Rik	2610002I17Rik	1810041L15Rik
1110058L19Rik	1110051M20Rik	1110058L19Rik	1110051M20Rik	2010317E24Rik	4833420G17Rik	2610005L07Rik	2210404J11Rik
1110067D22Rik	1200011M11Rik	1200014J11Rik	1190002N15Rik	2210012G02Rik	4930412C18Rik	4831426I19Rik	4833420G17Rik
1200014J11Rik	1500009L16Rik	1300010F03Rik	1200011M11Rik	2610005L07Rik	4933404O12Rik	4930422G04Rik	4930412C18Rik
1700012A16Rik	1500010J02Rik	1700003M02Rik	1500010J02Rik	4922501L14Rik	5730507C01Rik	4930481A15Rik	5730507C01Rik
1700013H16Rik	1500011H22Rik	1700012A16Rik	1500011H22Rik	4930422G04Rik	9030025P20Rik	4930503L19Rik	6330545A04Rik
1700019A02Rik	1600021P15Rik	1700013H16Rik	1600021P15Rik	4933402J07Rik	A730085A09Rik	5830417I10Rik	6430527G18Rik
1700029F09Rik	1700017B05Rik	1700047I17Rik2	1700017B05Rik	5830417I10Rik	AI662270	6820431F20Rik	A730085A09Rik
1700047I17Rik2	1700019E19Rik	1700080O16Rik	1700019E19Rik	6820431F20Rik	Aars2	AI428936	AI662270
1810012P15Rik	1700023L04Rik	1810074P20Rik	1700027A23Rik	9830147E19Rik	Aatf	Abca17	Aars2
1810014F10Rik	1700025G04Rik	2010109K11Rik	1700054N08Rik	A330049N07Rik	Abca1	Abca7	Aatf
1810074P20Rik	1700054N08Rik	2310008H04Rik	1810008A18Rik	AI428936	Abr	Acaca	Acap3
2010109K11Rik	1700081L11Rik	2310021P13Rik	1810026J23Rik	Abca7	Abtb2	Acat2	Ace
2010321M09Rik	1700123O20Rik	2310028H24Rik	1810041L15Rik	Abcc3	Acap3	Adamts9	Acp1
2310021P13Rik	1810008A18Rik	2310035C23Rik	2010107G23Rik	Acaca	Ace	Agap2	Acsbg1
2310028H24Rik	1810013L24Rik	2310067B10Rik	2010110P09Rik	Acat2	Acp1	Agtrap	Acsf2
2310067B10Rik	1810026J23Rik	2500003M10Rik	2010300C02Rik	Actn3	Acsf2	Alpk1	Adam19
2410066E13Rik	1810041L15Rik	2610001J05Rik	2010317E24Rik	Adamts9	Acvrl1	Ank1	Adamts14
2500003M10Rik	2010107G23Rik	2610029I01Rik	2010320M18Rik	Agap2	Acy1	Ank2	Adcy2
2610001J05Rik	2010110P09Rik	2610034B18Rik	2210408F21Rik	Aldh1a3	Adam19	Astn1	Adi1
2610018G03Rik	2010300C02Rik	2610301G19Rik	2310014H01Rik	Alpk1	Adi1	Atf4	Ahcy
2610029I01Rik	2010317E24Rik	2810407C02Rik	2310047M10Rik	Amotl1	Ahcy	Bzrap1	Aim1
2610034B18Rik	2210408F21Rik	2810432D09Rik	2310057J16Rik	Ank1	Aim1	Capns1	Akap12
2610301G19Rik	2310014H01Rik	2900064A13Rik	2410001C21Rik	Anpep	Akap1	Caprin2	Akap2
2700089E24Rik	2310015A10Rik	3110003A17Rik	2410004B18Rik	Arc	Akap12	Casp9	Alox12b
2900064A13Rik	2310030N02Rik	3110043O21Rik	2410015M20Rik	Arhgap29	Akap2	Ccdc36	Alpl
2900092E17Rik	2310037I24Rik	3110057O12Rik	2410016O06Rik	Arhgef15	Alas1	Ccdc6	Ankrd26
3010026O09Rik	2310047M10Rik	3632451O06Rik	2510012J08Rik	Astn1	Alpl	Ccdc8	Anxa1
3110043O21Rik	2310057J16Rik	3830417A13Rik	2610318N02Rik	Atf4	Amot	Ccnb3	Apba2
3110057O12Rik	2410001C21Rik	4831426I19Rik	2610507B11Rik	Athl1	Anxa1	Cd93	Apba3
3632451O06Rik	2410004B18Rik	4921510H08Rik	2610528E23Rik	Atp2b4	Apba3	Cdh20	Arhgap30
3830417A13Rik	2410015M20Rik	4922501C03Rik	2810004N23Rik	Bhlhe40	Arfgef2	Cdh23	Arhgef1
4632428N05Rik	2410016O06Rik	4930402H24Rik	2810021B07Rik	Bmf	Arhgap30	Celsr1	Arntl2
4831426I19Rik	2510012J08Rik	4930404A10Rik	2810030E01Rik	Bmpr1a	Arhgef1	Cep350	Atp2a3
4921507P07Rik	2610002I17Rik	4930503L19Rik	2810046L04Rik	Btg2	Arntl2	Chrd	BC048355
4922501C03Rik	2610029G23Rik	4930506M07Rik	2810403A07Rik	C4a	Asap2	Chrna4	Bach1
4930503L19Rik	2610318N02Rik	4930524B15Rik	2810453I06Rik	Camkv	Axl	Ciapin1	Bgn
4930506M07Rik	2610507B11Rik	4930528F23Rik	2810459M11Rik	Capns1	Bach1	Cntln	Bhlhe41
4930524B15Rik	2610528E23Rik	4930534B04Rik	2900026A02Rik	Casp9	Bcas3	Cog1	Bpifb5
4930534B04Rik	2700081O15Rik	4930547N16Rik	2900041M22Rik	Cbln1	Bgn	Col24a1	C530008M17Rik
4930547N16Rik	2810004N23Rik	4930572J05Rik	3110082I17Rik	Cbr3	Bhlhe41	Cpxm1	C530028O21Rik
4930579G24Rik	2810021B07Rik	4930579G24Rik	3830408C21Rik	Ccdc36	Brd3	Crabp2	Cald1
4930583H14Rik	2810030E01Rik	4930583H14Rik	4632415K11Rik	Ccdc69	C530008M17Rik	Cspg5	Camk4
4933403O08Rik	2810046L04Rik	4933403O08Rik	4922501L14Rik	Ccdc8	C530028O21Rik	Cyp51	Camkk1
4933415F23Rik	2810403A07Rik	4933404O12Rik	4930550C14Rik	Cd93	Cacna1h	D1Bwg0212e	Cap2
4933425L06Rik	2810408M09Rik	4933415F23Rik	4933407C03Rik	Cdh20	Calcoco1	Dact3	Capg
4933439C10Rik	2810422J05Rik	4933416C03Rik	5033406O09Rik	Cdh23	Cald1	Dars	Cbx8
5730469M10Rik	2810453I06Rik	5330426P16Rik	5430405G05Rik	Cep350	Camk4	Dlg4	Ccbl2
5730559C18Rik	2810459M11Rik	5730469M10Rik	5430407P10Rik	Chd1	Cap2	Dlx3	Ccdc71
6330409N04Rik	2900026A02Rik	5730494M16Rik	5430411K18Rik	Chrd	Cass4	Dnahc7b	Cd97
6330503K22Rik	2900041M22Rik	5830433M19Rik	5430417L22Rik	Chrna4	Cat	Dpysl2	Cdcp1
6330545A04Rik	2900073G15Rik	6230409E13Rik	6030429G01Rik	Cog1	Cbx2	Dut	Cerk
6430548M08Rik	3110082I17Rik	6330503K22Rik	6530418L21Rik	Cpxm1	Ccbl2	Egr1	Clgn
6430598A04Rik	4632415K11Rik	6430548M08Rik	8430419L09Rik	Crabp2	Ccdc28b	Entpd4	Clip1
6720401G13Rik	4922501L14Rik	6720401G13Rik	9030425E11Rik	Creg1	Cd109	Epas1	Clybl
6720456H20Rik	4932438A13Rik	6720456H20Rik	9130011J15Rik	Cxcl12	Cd59a	Eri2	Col16a1
9030625A04Rik	4933407C03Rik	9030625A04Rik	9130401M01Rik	Cyp51	Cdh1	Fads1	Col1a1
9130023H24Rik	5430405G05Rik	9130023H24Rik	9230110C19Rik	Daam2	Cdh5	Fam20b	Col1a2
A330021E22Rik	5430407P10Rik	A430033K04Rik	9430020K01Rik	Dact3	Cerk	Fam32a	Col22a1
A630055G03Rik	5430411K18Rik	A630055G03Rik	9430023L20Rik	Dars	Chchd10	Fam5b	Col28a1
A730017C20Rik	5430416N02Rik	AI464131	9630033F20Rik	Dcaf6	Chd5	Fras1	Col3a1
A830093I24Rik	5430417L22Rik	AI467606	9830001H06Rik	Ddit4	Clcn6	Fzd2	Col4a1
AI464131	6030429G01Rik	AI597468	9930014A18Rik	Defb36	Clgn	Fzd7	Col4a2
AI467606	6330416G13Rik	AI848100	A330049M08Rik	Depdc1b	Clic4	Gli3	Col5a1
AI480653	6720468P15Rik	AI987944	A730090H04Rik	Dhcr7	Clic6	Gm13157	Col5a2
AI597468	8430419L09Rik	AU040320	A830007P12Rik	Dlg4	Clybl	Gm13251	Col5a3
AI848100	9030425E11Rik	AW146020	A930004D18Rik	Dlx3	Col18a1	Gm13253	Col6a1
AU040320	9130011J15Rik	Aard	AI314180	Dlx4	Col1a1	Gm8801	Col6a2
AW146020	9130401M01Rik	Abca17	AI413582	Dpf1	Col1a2	Gnptab	Col6a4
AW554918	9230110C19Rik	Abca3	AI661453	Dpysl2	Col22a1	Gon4l	Col6a5
Abca3	9430020K01Rik	Abcb7	Aagab	Dut	Col28a1	Gpn2	Col7a1
Abcb7	9430023L20Rik	Abcb8	Aamp	Eea1	Col3a1	Gramd3	Cox6a1
Abcb8	9630033F20Rik	Abcc10	Aars	Efcab6	Col4a1	Grid1	Crtam
Abcc10	9830001H06Rik	Abcc5	Aatf	Eif3e	Col4a2	Gstm2	Crybg3
Abcc5	9930012K11Rik	Abcc8	Abca1	Eif4ebp1	Col5a1	Gucy2c	Csrp1
Abcc8	9930014A18Rik	Abcd1	Abca7	Elovl6	Col5a2	Gyltl1b	Ctnnbip1
Abcd1	A330049M08Rik	Acaa1b	Abcc1	Entpd3	Col5a3	H19	Ctsf
Abcg1	A730090H04Rik	Acadm	Abcc4	Entpd4	Col6a1	H1f0	Cyp39a1
Abcg2	A930004D18Rik	Acbd3	Abcd2	Epas1	Col6a2	H1fx	D10Bwg1379e
Abhd16a	A930011G23Rik	Acot11	Abcd3	Epha1	Col6a3	H2-Gs10	D630045J12Rik
Acaa1b	A930011O12Rik	Acp5	Abcf1	Epha8	Col6a4	H2-Q1	Dab1
Acadvl	AA960436	Acpl2	Abcf2	Ephb3	Col7a1	Hdac1	Ddr1
Acbd3	AI314180	Acsbg1	Abhd11	Ephb4	Coro2a	Heatr3	Dgka
Acer2	AI413582	Acsl1	Abhd12	Eps8	Cpne1	Hist1h4i	Dhx16
Acp5	AI646023	Acsl5	Abhd14a	Eri2	Cpne5	Hmgn2	Dlk1
Acpl2	AI661453	Acss3	Abhd2	Espn	Cpox	Hnf1b	Dnahc5
Acsbg1	Aacs	Actn1	Abhd4	Etv4	Cpt1a	Hp1bp3	Dpp7
Actn1	Aagab	Adam22	Abl2	Fam20b	Crtam	Hspa1a	Dtx3l
Adam10	Aamp	Adam23	Ablim1	Fam5b	Csrp1	Hspa1b	Dusp9
Adam22	Aars	Adam9	Abr	Fbln7	Ctcfl	Hspa8	Ebf3
Adam23	Aasdhppt	Adamts3	Abtb2	Foxj1	Ctnnbip1	Hsph1	Eef2k
Adam9	Aatf	Adamtsl4	Acaa1a	Fras1	Ctsf	Ifih1	Efcab7
Adamts14	Abca1	Adap1	Acaa2	Frmd4b	Ctsl	Ifitm3	Eif1b
Adamts19	Abca7	Adap2	Acacb	Fryl	Cuedc1	Igf2	Eif2b3
Adamts3	Abcc1	Adck1	Acap2	Fzd2	D10Bwg1379e	Insig1	Elmo1
Adamtsl4	Abcc4	Adck3	Acap3	Gbp2	Dab1	Itgb5	Emb
Adap1	Abcd2	Adcy1	Acat2	Gipc1	Dbn1	Itpr1	Eml2
Adck1	Abcd3	Adcy3	Acbd6	Gli3	Dctd	Jun	Emp1
Adck3	Abcf1	Add1	Acin1	Gm13157	Ddr1	Jund	Erbb3
Adcy1	Abcf2	Add3	Acot1	Gm13247	Dhx16	Kat2b	Esrp1
Adcy2	Abhd12	Adprh	Acot9	Gm13251	Dlk1	Kcna1	Exosc7
Adcy3	Abhd12b	Adra2b	Acrbp	Gm13253	Dnahc5	Kcnh2	Fam100b
Add1	Abhd14a	Adrbk2	Acss1	Gm8801	Dpp3	Kifc5b	Fam171a1
Add3	Abhd2	Adss	Actg1	Gnptab	Dpp7	Kirrel2	Fam189a2
Adra2b	Abhd4	Aes	Actn2	Gon4l	Dtx1	Lama4	Fam55d
Adrbk2	Abl2	Afap1	Actn3	Gpn2	Dtx3l	Lipg	Fanca
Adss	Ablim1	Aff4	Acy3	Gpt	Dusp4	Lpar2	Fbn1
Aes	Abr	Agbl2	Adam11	Gramd3	Dusp6	Lrp4	Fev
Afap1	Abtb2	Agbl3	Adam33	Gstm2	Dusp7	Lss	Fkbp9
Aff4	Acaa1a	Agbl5	Adamts9	Gucy2c	Dynll2	Mei1	Foxc2
Afg3l2	Acaa2	Agfg1	Adcy10	Gulo	Eef2k	Mier3	Foxp4
Agbl2	Acaca	Agk	Adcy5	H19	Efcab7	Mki67	Gcdh
Agbl3	Acacb	Agl	Adk	H1f0	Eif4e3	Mlycd	Gcsh
Agbl5	Acap2	Agpat1	Ado	Hdac1	Elavl2	Mpzl1	Gldc
Agfg1	Acap3	Agpat3	Adora1	Heatr3	Elmo1	Myof	Gm11968
Agk	Acat2	Agphd1	Adora2a	Hist1h4i	Emb	Ncapd2	Gm3435
Agl	Acin1	Agps	Adrb1	Hmgn2	Eml1	Ncs1	Gm5088
Agpat1	Acot1	Agtr2	Adrbk1	Hnf1b	Eml2	Ndrg1	Gm5506
Agpat3	Acot13	Ahi1	Adsl	Hp1bp3	Emp1	Nfib	Gm6329
Agpat5	Acot9	Ahr	Aebp1	Hspa12b	Enpp4	Nme2	Gm6682
Agphd1	Acrbp	Ahrr	Afap1l1	Hspa1a	Epha4	Nova1	Gm7120
Agps	Acss1	Aif1l	Afap1l2	Hspa1b	Esrrb	Nr2f6	Gm7903
Ahi1	Actb	Aifm2	Aff3	Hspb6	Exoc3l	Nsdhl	Gpr116
Ahr	Actg1	Aim2	Afmid	Htr3a	Extl1	Nsl1	Greb1
Ahrr	Actn2	Ak5	Afp	Id1	Extl3	Ott	Grik3
Ahsg	Actn4	Akap1	Aftph	Iffo2	F11r	Padi3	Grm4
Aifm2	Actr1a	Akap11	Agap1	Ifih1	Fam171a1	Pcsk9	Gucy2e
Aim1l	Acvrl1	Akap12	Agap2	Ifitm1	Fam189a2	Pdgfb	H2-D1
Aim2	Acy3	Akap7	Aggf1	Ifitm3	Fam43b	Pdpn	H2-M3
Akap11	Adam33	Akna	Agpat4	Igf2	Fam55d	Peg3	H2-Q2
Akap12	Adamts9	Akt1	Agpat6	Igf2as	Fanca	Pign	H2-Q8
Akap17b	Adar	Alcam	Agrn	Igf2bp3	Farp1	Plxnd1	Hdac7
Akap5	Adck2	Aldh1a2	Ahdc1	Insig1	Fbln2	Pmaip1	Hebp1
Akap7	Adcy10	Aldh3a2	Ahsa1	Irs2	Fbn1	Ppip5k1	Hoxb13
Akna	Adcy5	Aldh5a1	Aim1	Itgb3	Fbxo3	Prkd2	Hoxb2
Akt1	Adipor2	Aldh6a1	Aimp1	Itgb5	Fev	Pvrl1	Hoxb4
Alad	Ado	Aldh9a1	Aip	Itpkb	Fignl2	Pycr2	Hoxb5
Alcam	Adora1	Alg1	Ajap1	Itpr1	Fkbp9	Rbl1	Hoxb6
Aldh16a1	Adrb1	Alg10b	Ak4	Jag1	Fnbp1l	Rcsd1	Hoxb7
Aldh1l1	Adrbk1	Alg6	Akap13	Jph4	Foxc2	Rfwd2	Hoxb8
Aldh3a2	Adsl	Alkbh7	Akap2	Jun	Foxl1	Rfx8	Hoxb9
Aldh5a1	Aebp1	Alox12b	Akirin1	Kat2b	Foxo3	Rgma	Hs3st1
Aldh6a1	Aen	Alox8	Akr1a4	Kcna1	Foxo6	Rpl29	Hspg2
Aldh9a1	Afap1l1	Als2cl	Akr1b10	Kcna6	Foxp4	Rrm2	Htra1
Alg1	Afap1l2	Amfr	Akr1b8	Kcnc3	Frmd8	Scamp5	Hunk
Alg10b	Aff3	Ammecr1	Alas1	Kcnh2	Gadd45g	Sdc4	Ifi30
Alg6	Afmid	Ammecr1l	Aldh1a3	Kdr	Gcdh	Serpinf1	Igf2bp1
Alkbh7	Afp	Anapc13	Aldh1b1	Kif13a	Gcsh	Sez6	Itga3
Alox12b	Agap1	Angel1	Aldh2	Kif1c	Gjb2	Sft2d2	Itpr3
Alox8	Aggf1	Angel2	Aldoa	Kif3c	Gldc	Six1	Kcnc2
Als2cl	Agpat4	Ank2	Aldoc	Kifc5b	Glul	Six4	Kcnv2
Amfr	Agpat6	Ankhd1	Alms1	Kirrel2	Gm11968	Slc26a5	Klc4
Ammecr1l	Agrn	Ankib1	Alpl	Ldha	Gm5506	Slc38a1	Krt18
Anapc13	Ahdc1	Ankmy2	Amacr	Lgr5	Gm6329	Slc38a2	Lat
Angel1	Ahsa1	Ankra2	Amot	Lipg	Gm6682	Slc38a4	Lcp1
Angel2	Aim1	Ankrd23	Amotl1	Lrp4	Gm7120	Smagp	Lgmn
Ank2	Aimp1	Ankrd24	Amotl2	Lss	Gm7903	Smc1b	Lin28a
Ankhd1	Aip	Ankrd28	Amz1	Mcc	Gpc3	Snhg8	Lrp1
Ankib1	Ajap1	Ankrd32	Anapc1	Mertk	Gpr116	Snrpc	Man2b1
Ankmy2	Ak4	Ankrd34b	Angptl4	Mfap2	Gprc5c	Sox12	Marveld2
Ankrd12	Akap13	Ankrd39	Ank	Mgat4a	Grb10	Srp9	Mdc1
Ankrd23	Akap2	Ankrd42	Ank1	Mgl2	Grik3	Stard3nl	Met
Ankrd24	Akirin1	Ankrd57	Ank3	Miat	Grm4	Stmn1	Mtr
Ankrd26	Akr1a4	Ano1	Ankrd13d	Mki67	Gucy2e	Tcerg1l	Mybbp1a
Ankrd28	Akr1b3	Anxa11	Ankrd17	Mlycd	Guk1	Tcf7l1	Myh6
Ankrd32	Akr1b8	Anxa3	Ankrd34a	Mmp9	H2-D1	Tdrd9	Myo19
Ankrd34b	Akt2	Anxa4	Ankrd37	Mpzl1	H2-Q6	Tenc1	Myo7a
Ankrd39	Alas1	Anxa5	Ankrd54	Mrc2	H2-Q7	Tmem173	Nat10
Ankrd42	Aldh1a3	Ap1m1	Ankrd6	Mst1r	H2afy2	Tmem38a	Ndufb7
Ankrd56	Aldh1b1	Ap1s2	Anks1b	Myof	Hebp1	Tpbg	Neat1
Ankrd57	Aldh2	Ap1s3	Ano6	Ncapd2	Hlx	Tpm3	Nek10
Anks6	Aldh7a1	Ap3d1	Ano8	Ndrg1	Homer2	Tpm4	Neto2
Ano1	Aldoa	Ap3m1	Anp32a	Nfib	Homez	Trim52	Nlrp4e
Ano9	Aldoc	Apaf1	Anxa2	Nin	Hoxb13	Triml2	Nphp1
Anubl1	Alg2	Apbb1	Anxa7	Nme2	Hoxb2	Ublcp1	Npl
Anxa11	Alms1	Apeh	Ap1b1	Nrgn	Hoxb3	Ulk4	Ntn1
Anxa3	Alpl	Apoa1bp	Ap1m2	Nup210	Hoxb4	Wdr96	Odz2
Anxa4	Ambra1	Areg	Ap3b2	Nxnl2	Hoxb5	Zcchc3	Otud6a
Anxa5	Amot	Arf1	Ap3m2	Pacsin3	Hoxb6	Zfand1	Paip1
Anxa6	Amotl2	Arf4	Apba1	Padi3	Hoxb7	Zfp277	Parp8
Ap1m1	Amz1	Arfgef2	Apex1	Pawr	Hoxb8	Zfp651	Pbxip1
Ap1s2	Anapc1	Arhgap10	Aplp1	Pdpn	Hoxb9	Zic1	Pex10
Ap1s3	Anapc2	Arhgap12	Apoe	Peg3	Hoxc4		Pik3ap1
Ap3m1	Angptl4	Arhgap30	App	Phf19	Hs3st1		Pkd2l1
Apaf1	Ank	Arhgap4	Appl2	Phf3	Hspg2		Plagl1
Apbb1	Ank1	Arhgef10	Aprt	Phgdh	Hunk		Plcg2
Apeh	Ank3	Arhgef16	Aqp5	Phlda1	Ifi30		Plcl2
Areg	Ankrd11	Arhgef26	Arap3	Pign	Ifnar2		Plekhg1
Arf1	Ankrd13d	Arhgef3	Arc	Pik3c2b	Igf2bp1		Plvap
Arf4	Ankrd17	Arid4a	Arf6	Pkn2	Irx1		Plxnb2
Arfgef2	Ankrd34a	Armc1	Arhgap1	Pla2g2c	Itga3		Pop4
Arfip1	Ankrd6	Armc10	Arhgap21	Pla2g2d	Itga5		Pot1b
Arhgap10	Anks1	Armc5	Arhgap23	Plk3	Itpr3		Prelid2
Arhgap12	Ano6	Armcx4	Arhgap26	Plxnd1	Jak1		Psmd2
Arhgap30	Ano8	Arnt	Arhgap28	Pmaip1	Kank1		Ptch1
Arhgap4	Anp32a	Arrdc1	Arhgap31	Pou6f1	Katna1		Ptchd2
Arhgef10	Anxa7	Arrdc3	Arhgap32	Ppip5k1	Kcnc2		Ptpro
Arhgef16	Ap1b1	As3mt	Arhgap33	Prim1	Kcnv2		Pus7
Arhgef19	Ap1m2	Asap3	Arhgap8	Prkab1	Kcp		Qtrt1
Arhgef2	Ap2b1	Asb1	Arhgdia	Prkag1	Kif7		Rab11b
Arhgef26	Ap3b1	Asb3	Arhgef1	Prkd2	Klhl13		Rbm24
Arhgef3	Ap3b2	Asb8	Arhgef10l	Prom2	Klhl24		Rec8
Arid4a	Ap4b1	Ash1l	Arhgef12	Psmb3	Krt18		Reln
Armc5	Apba1	Asns	Arhgef15	Ptrf	Lama5		Ripk3
Armcx4	Apex1	Asxl2	Arhgef17	Pvrl1	Lamb1		Rpl10l
Arrb2	Aph1c	Atg4d	Arhgef40	Rbm44	Lars2		Rpl13a
As3mt	Aplp1	Athl1	Arid2	Rcsd1	Lasp1		Rpl14
Asap3	Apoe	Atl3	Arid3b	Rfwd2	Lcp1		Rpl26
Asb1	Appl2	Atp10a	Arid5b	Rfx8	Lgmn		Rpl35
Asb3	Aprt	Atp2a3	Arl4d	Rhobtb3	Lhfpl2		Rps14
Asb8	Aptx	Atp6v0c	Arl5a	Rpl29	Lhx1		Rps18
Ash1l	Arap3	Atp7a	Armc9	Sc4mol	Lin28a		Rps2
Asns	Arc	Atp7b	Arntl	Sc5d	Lmx1a		Rps25
Asxl2	Arf6	Atp8a1	Arpc2	Scamp5	Lonp2		Rps3a
Atf2	Arglu1	Atp8a2	Arpc3	Serpinf1	Lpcat2		Rpsa
Atf6	Arhgap1	Atrn	Arpc4	Sft2d2	Lphn3		Scoc
Atg16l2	Arhgap21	Atxn2	Arpc5l	Sgpp1	Lrig3		Scpep1
Atg4d	Arhgap23	Aup1	Arrb1	Sgtb	Lrp1		Skiv2l2
Atg9a	Arhgap26	B230118H07Rik	Arrdc2	Sik1	Lrp11		Slc47a1
Athl1	Arhgap31	B230219D22Rik	Asap1	Six1	Mafk		Slfn4
Atl3	Arhgap32	B230312A22Rik	Asb6	Six4	Man2a1		Slit3
Atp10a	Arhgap33	B4galt6	Asf1a	Slc25a11	Man2b1		Sltm
Atp12a	Arhgap8	BC013529	Asna1	Slc26a5	Marveld2		Smarcal1
Atp2a3	Arhgdia	BC017158	Aspg	Slc27a6	Mbtps2		Smoc1
Atp6v0c	Arhgef1	BC018242	Asphd2	Slc38a1	Mlxipl		Snapc1
Atp7a	Arhgef10l	BC023829	Aspm	Slc38a4	Mmp15		Sorl1
Atp8a1	Arhgef12	BC026585	Atad2	Slc43a1	Mpped2		Sparc
Atp8a2	Arhgef15	BC030336	Atad3a	Smagp	Msx2		Spnb3
Atpaf2	Arhgef17	BC031353	Atcay	Smc1b	Mycbp2		Spp1
Atxn2	Arhgef18	BC057079	Atf6b	Snrpc	Myh6		Srp54a
Aup1	Arhgef25	Bad	Atg14	Sp5	Myo19		Stab2
B230118H07Rik	Arhgef7	Bank1	Atg2b	Spryd3	Myrip		Stac2
B230219D22Rik	Arid1a	Basp1	Atl2	Srcrb4d	Nbeal2		Ston2
B230312A22Rik	Arid2	Bbs2	Atn1	Srgap3	Nckap5l		Tacc2
B2m	Arid3a	Bbs7	Atoh8	Srp9	Ncoa1		Tbc1d13
B3galnt1	Arid3b	Bbx	Atp11a	Sspn	Ndn		Thada
B3galtl	Arid5a	Bcam	Atp13a2	Stard3nl	Ndufaf2		Thbs1
B4galt6	Arl4d	Bcl10	Atp2b4	Stmn1	Ndufb7		Thbs2
BC013529	Arl5a	Bcl2l11	Atp2c1	Susd4	Neat1		Timp2
BC016495	Armc9	Bcl2l2	Atp5g1	Suv420h2	Neb		Tjp2
BC017158	Arntl	Bex1	Atp5o	Sycp1	Neurog3		Tle6
BC023829	Arntl2	Bex4	Atp6v1b2	Sycp3	Nfatc2		Tln2
BC026585	Arpc2	Bhlhb9	Atp8b2	Sys1	Nkain1		Tmem158
Bad	Arpc3	Bivm	Atp9a	Tbc1d2b	Nkd1		Tmem188
Bank1	Arpc4	Blzf1	Atp9b	Tcf7l1	Nnat		Tnc
Bbs2	Arpc5l	Bmp1	Atpif1	Tdrd9	Nphp1		Tnfrsf25
Bbs7	Arrb1	Bmp2k	Atxn1	Tenc1	Npl		Tpp1
Bbx	Arrdc2	Bmp8b	Atxn7l3	Tesk1	Ntn1		Trank1
Bcam	Asap1	Bmpr2	Aurka	Tgfbr3	Oaf		Trf
Bcl10	Asb6	Bnip3	Avpi1	Tiam1	Odz2		Trim24
Bcl2l11	Asf1a	Bod1l	B230120H23Rik	Ticam1	P4ha2		Tuba1c
Bcl2l2	Asna1	Bola2	B3gnt1	Timm13	Paip1		Tubb6
Bclaf1	Asphd2	Bphl	B3gntl1	Tmbim6	Pam		Usf1
Bex1	Aspm	Brdt	B4galnt3	Tmem173	Parp8		Ushbp1
Bex4	Atad2	Brpf3	B4galt2	Tmem18	Pcbp4		Usp44
Bhlhb9	Atad3a	Brsk1	B4galt4	Tmem38a	Pcdhgc3		Utrn
Bivm	Atcay	Bsg	BC003965	Top2b	Pde4c		Vim
Bmp1	Atg14	Btbd10	BC017647	Tpbg	Pdgfra		Vldlr
Bmp8b	Atg2b	Btbd11	BC048546	Tpm3	Peg10		Wdr6
Bmpr2	Atl2	Btbd2	BC053749	Trap1a	Phf20		Zfp229
Bod1l	Atn1	C030046I01Rik	BC057022	Triml2	Phka1		Zfp608
Bola2	Atoh8	C2cd2	Bach1	Tuba1b	Phkb		Zfp69
Bpifb5	Atp11a	C2cd3	Bach2	Tuba3b	Phldb1		Zfp781
Brdt	Atp13a2	C3	Bag3	Ublcp1	Pkd2l1		Zfp97
Brpf3	Atp2b1	C80913	Bag4	Ubxn10	Pkdcc		Zmym3
Bsg	Atp2b4	Cables2	Bag6	Vars2	Pkp2		Raet1d
Btbd10	Atp2c1	Cacna1g	Bahcc1	Wapal	Plagl1
Btbd11	Atp6v1b2	Cacna2d2	Bahd1	Wdr96	Plat
Btrc	Atp8b2	Calm1	Barhl2	Wnk4	Plbd2
C030046I01Rik	Atp9a	Calu	Batf	Zcchc12	Plcl2
C2cd2	Atp9b	Camk2d	Batf3	Zcchc3	Plcxd2
C2cd3	Atpif1	Camk4	Baz2a	Zfp111	Plekhg1
C3	Atxn1	Cand1	Bbc3	Zfp160	Plekhg5
C330018D20Rik	Atxn10	Cand2	Bcas1	Zfp651	Plvap
C630004H02Rik	Atxn7l3	Capn5	Bckdk	Zfp874a	Plxdc2
C80913	Aurka	Car5b	Bcl2l1	Zkscan17	Plxnc1
Cables2	Avpi1	Carhsp1	Bcl6		Pnpo
Cacna1g	B230120H23Rik	Casd1	Bcl6b		Pop4
Cacna2d2	B3gnt1	Cast	Bcl7a		Pou5f1
Cadm3	B3gntl1	Cbara1	Bcl9l		Ppp1r16b
Cadm4	B4galnt3	Ccdc102a	Bcor		Prdm1
Cald1	B4galt1	Ccdc109a	Bcr		Prkag2
Calu	B4galt2	Ccdc46	Bdkrb2		Prodh
Camk2d	B4galt4	Ccdc48	Bdp1		Prpsap1
Camk4	B4galt5	Ccdc50	Bend4		Prtg
Cand1	BC003965	Ccdc51	Bhlha9		Ptchd2
Cand2	BC017647	Ccdc6	Bhlhe40		Ptges
Capn5	BC024479	Ccdc88a	Bhlhe41		Ptgfrn
Car5b	BC037034	Ccdc88b	Bicc1		Ptprk
Carf	BC048546	Ccdc93	Blvra		Ptprs
Carhsp1	BC057022	Ccdc99	Bmf		Pxdn
Casd1	Bach1	Ccnb3	Bmi1		Qtrt1
Cast	Bach2	Ccnjl	Bmp7		Rab11b
Cbara1	Bag1	Ccno	Bmpr1a		Rbm24
Ccdc102a	Bag3	Ccny	Bms1		Rc3h1
Ccdc109a	Bag4	Cd2ap	Bnc1		Reck
Ccdc111	Bag6	Cd3e	Bnc2		Reln
Ccdc122	Bahcc1	Cd47	Bnip3l		Rimkla
Ccdc22	Bahd1	Cd55	Bod1		Rpap3
Ccdc46	Barhl2	Cd81	Bok		Rpl10l
Ccdc48	Barx1	Cd97	Bop1		Rpl14
Ccdc50	Batf	Cdc14a	Braf		Rps18
Ccdc6	Batf3	Cdc42bpb	Brd1		Rps2
Ccdc88a	Baz2a	Cdh17	Brd2		Rps25
Ccdc88b	Bbc3	Cdh2	Bri3bp		Rps3a
Ccdc93	Bcas1	Cdk13	Brp44		Rpsa
Ccnb1ip1	Bckdk	Cdk14	Brsk2		Rrp1
Ccnb3	Bcl2l1	Cdk2	Brwd3		Runx1
Ccnjl	Bcl6	Cdk5r1	Btbd17		Ryr1
Ccno	Bcl6b	Cdk5r2	Btbd6		S100a4
Ccny	Bcl7a	Cdkn2d	Btbd9		Sall4
Ccs	Bcl9l	Cds2	Btg2		Scoc
Cd2ap	Bcor	Ceacam20	Bub1b		Scpep1
Cd3e	Bcr	Celf2	Bub3		Scube3
Cd47	Bdkrb2	Celsr1	Bzrap1		Sema7a
Cd55	Bend4	Cep110	C1qbp		Senp5
Cd81	Bhlha9	Cep120	C1qtnf4		2016-09-03
Cd97	Bhlhe40	Cep170	C230081A13Rik		Setd3
Cdc14a	Bhlhe41	Cep250	C4a		Sfrp2
Cdc42bpb	Bicc1	Cep350	C77080		Sgsm1
Cdh17	Bid	Cep72	Cab39		Sgsm2
Cdh2	Blmh	Cep78	Cabin1		Sh2b3
Cdk2	Bmf	Cercam	Cacna1c		Sh3rf1
Cdk5r1	Bmi1	Cfl2	Cacnb1		Sidt1
Cdkl5	Bmpr1a	Chchd1	Cacnb4		Skap2
Cdkn2d	Bms1	Chchd10	Cadm1		Skil
Celsr1	Bnc1	Chd1	Camk1		Slc2a1
Cep120	Bnc2	Chd1l	Camk1d		Slc47a1
Cep170	Bnip3l	Chd5	Camk2n1		Slc9a3r1
Cep250	Bod1	Chd9	Camkk2		Slc9a3r2
Cep350	Bok	Chfr	Camkv		Slfn4
Cep70	Bop1	Chga	Capg		Slit3
Cep72	Braf	Chka	Capn12		Sltm
Cep78	Brd1	Chmp2b	Capn7		Smad7
Cercam	Brd2	Chpf	Car6		Smtnl2
Cfl2	Bri3	Chrdl1	Casc4		Snap91
Chd1	Bri3bp	Chrna7	Casp6		Snapc1
Chd9	Brp44	Chrnb1	Casp9		Sncaip
Chfr	Brsk2	Chuk	Cass4		Snhg11
Chga	Brwd3	Cilp2	Casz1		Sost
Chmp2b	Btbd17	Cirbp	Cbl		Sox11
Chpf	Btbd6	Cisd3	Cbln1		Sparc
Chrdl1	Btbd9	Clcn3	Cbln2		Sphk1
Chrdl2	Btg1	Clcn4-2	Cbr1		Spnb3
Chrnb1	Btg2	Cldnd1	Cbr3		Spp1
Chuk	Bub1b	Clgn	Cbx4		Spry1
Cilp2	Bub3	Clic1	Cbx6		Sqstm1
Cisd3	Bysl	Clic6	Cbx7		Src
Ckap2l	Bzrap1	Cln8	Cc2d1b		Srp54a
Clcn3	C1qbp	Clstn2	Ccdc106		St6gal1
Clcn4-2	C1qtnf4	Clstn3	Ccdc123		Stab2
Cldnd1	C530008M17Rik	Clybl	Ccdc125		Stac2
Clgn	C77080	Cmtm3	Ccdc141		Ston2
Clic1	Cab39	Cnnm2	Ccdc162		Stx6
Clic6	Cabin1	Cnnm4	Ccdc3		Stxbp5l
Cln8	Cacna1c	Cnrip1	Ccdc40		Syn2
Clock	Cacna1h	Cntln	Ccdc41		Tacc2
Clstn2	Cacna2d1	Cntn3	Ccdc61		Tarsl2
Clstn3	Cacnb1	Cobl	Ccdc65		Tbc1d13
Cnnm2	Cacnb4	Col11a1	Ccdc8		Tbc1d30
Cnnm4	Cadm1	Col22a1	Ccdc84		Tbc1d4
Cnpy2	Calcoco1	Col24a1	Ccdc85b		Tcf15
Cnrip1	Calr	Col4a4	Ccdc92		Tcfeb
Cntfr	Camk1	Col7a1	Ccnb2		Tchp
Cntln	Camk1d	Col8a2	Ccnd1		Thbs1
Cntn3	Camk2n1	Comp	Ccnd2		Timp2
Cobl	Camkk2	Copg2	Ccnd3		Tjp2
Col11a1	Capg	Copz2	Ccnf		Tln2
Col22a1	Capn1	Coro1a	Ccr10		Tmem132a
Col4a4	Capn12	Coro2a	Ccrn4l		Tmem132e
Col4a5	Capn7	Cox15	Cct2		Tmem158
Col6a5	Car6	Cox19	Cct3		Tmem232
Col7a1	Card10	Cpd	Cct4		Tnc
Col8a2	Casc4	Cpeb2	Cct5		Tnip1
Comp	Casp6	Cpeb4	Cct6a		Tns1
Comt	Casp9	Cpne2	Cct7		Tox3
Copz2	Cass4	Cpne3	Cct8		Tpcn1
Coq6	Casz1	Cpox	Cd109		Tpp1
Coro1a	Cat	Cpped1	Cd151		Trank1
Cox15	Cbl	Cps1	Cd164		Trf
Cox6b2	Cbln2	Cpsf2	Cd2		Trim24
Cpd	Cbr1	Crabp1	Cd248		Trp53inp1
Cpeb2	Cbr3	Crat	Cd274		Tsc22d3
Cpn1	Cbx2	Crb2	Cd276		Tspan17
Cpne2	Cbx4	Creg2	Cd7		Txnrd1
Cpne3	Cbx6	Crlf1	Cd82		Uchl1
Cpped1	Cbx7	Crxos1	Cd9		Uhrf1bp1
Cps1	Cc2d1b	Cry2	Cd93		Usf1
Cpsf2	Ccdc106	Crybg3	Cdan1		Ushbp1
Crabp1	Ccdc123	Cspg5	Cdc14b		Usp44
Crat	Ccdc125	Csrp1	Cdc20		Utf1
Crb2	Ccdc141	Cstb	Cdc25b		Utrn
Creg1	Ccdc162	Cstf3	Cdc26		Vash1
Creg2	Ccdc28b	Ctbs	Cdc27		Vat1
Creld2	Ccdc3	Cth	Cdc37		Vim
Crlf1	Ccdc39	Ctnna2	Cdc42bpa		Vldlr
Crxos1	Ccdc40	Ctnnal1	Cdc42ep3		Vps8
Cry2	Ccdc61	Ctps2	Cdc42ep4		Wdr6
Crybg3	Ccdc64	Ctsb	Cdc42se2		Wdr62
Cspg5	Ccdc65	Ctsc	Cdc7		Zdhhc14
Csrp1	Ccdc8	Ctsf	Cdca4		Zfp105
Cstb	Ccdc85b	Ctsl	Cdca5		Zfp219
Cstf3	Ccdc91	Ctso	Cdca7		Zfp229
Ctnna2	Ccdc92	Cul5	Cdca8		Zfp27
Ctnnal1	Ccm2	Cux1	Cdh13		Zfp362
Ctps2	Ccnd1	Cyb5r4	Cdh3		Zfp36l1
Ctsb	Ccnd2	Cyct	Cdh4		Zfp423
Ctsc	Ccnd3	Cyld	Cdk17		Zfp462
Ctsf	Ccrn4l	Cyp20a1	Cdk18		Zfp608
Ctso	Cct2	Cyp26a1	Cdk2ap1		Zfp69
Cuedc2	Cct3	Cyp26b1	Cdk2ap2		Zfp781
Cul5	Cct4	Cyp46a1	Cdk4		Zfp97
Cutc	Cct5	Cyp4f18	Cdk5rap3		Zhx2
Cux1	Cct6a	Cyp4f39	Cdkn1a		Zmym3
Cxcl16	Cct7	Cyth3	Cdkn2b		Zyg11a
Cxcr7	Cct8	D030016E14Rik	Cdon		Raet1d
Cyb5r4	Cd109	D0H4S114	Cdr2		Skint2
Cycs	Cd151	D10Bwg1379e	Cdr2l
Cyct	Cd164	D16H22S680E	Cdv3
Cyld	Cd2	D17Wsu104e	Cdyl2
Cyp20a1	Cd248	D1Pas1	Cebpb
Cyp26a1	Cd274	D6Mm5e	Cebpg
Cyp26b1	Cd276	D830031N03Rik	Cebpz
Cyp46a1	Cd300a	D9Ertd402e	Celf3
Cyp4f39	Cd7	DXBay18	Celsr2
Cyth3	Cd82	Dact2	Cenpa
D0H4S114	Cd9	Dak	Cenpf
D10Bwg1379e	Cd93	Dbc1	Cenph
D1Pas1	Cdan1	Dcaf10	Cfdp1
D3Ertd254e	Cdc14b	Dcaf5	Cflar
D6Mm5e	Cdc20	Dcbld2	Cgn
D830031N03Rik	Cdc26	Dclk2	Chaf1b
D9Ertd402e	Cdc27	Dcps	Chd3
DXBay18	Cdc37	Dcun1d4	Chd4
Dact2	Cdc42bpa	Ddhd2	Chd7
Dak	Cdc42ep3	Ddx55	Chkb
Dcaf5	Cdc42ep4	Decr1	Chml
Dcbld2	Cdc42se1	Dedd	Chmp4b
Dclk2	Cdc42se2	Dennd1b	Chn1
Dcps	Cdc7	Dennd2c	Chn2
Dcun1d4	Cdca5	Dennd3	Chrd
Ddx17	Cdca7	Dennd4b	Chrna4
Ddx26b	Cdca8	Dennd4c	Chtf8
Decr1	Cdh13	Dgat2	Ciapin1
Dedd	Cdh3	Dgki	Cited2
Dennd1b	Cdh4	Dgkk	Clcc1
Dennd2c	Cdh5	Dhdh	Clcf1
Dennd4b	Cdk17	Dhx32	Cldn26
Dera	Cdk18	Dhx9	Clic4
Dgat2	Cdk2ap1	Dip2a	Clip2
Dgki	Cdk2ap2	Dis3l	Clk2
Dgkk	Cdk4	Dlat	Clpp
Dhdh	Cdk5rap3	Dlg5	Clspn
Dhx32	Cdkn1a	Dlgap3	Clstn1
Dhx58	Cdkn2b	Dmc1	Cmtm4
Dhx9	Cdr2l	Dmd	Cmtm7
Dip2a	Cdv3	Dmrtc1c1	Cmtm8
Dis3l	Cdyl2	Dmxl1	Cnih2
Dlat	Cebpb	Dna2	Cnksr1
Dlg5	Cebpg	Dnahc1	Cnn2
Dmc1	Cebpz	Dnahc8	Cnn3
Dmd	Celf3	Dnajb5	Cnnm1
Dmrtc1c1	Celsr2	Dnajb9	Cnr1
Dmxl1	Cenpf	Dnajc13	Cntnap1
Dna2	Cenpv	Dnajc16	Cobra1
Dnahc1	Cerk	Dnajc21	Cog4
Dnahc8	Cfdp1	Dnajc9	Col13a1
Dnajb5	Cflar	Dnase2a	Col18a1
Dnajc13	Cgn	Dnmbp	Col3a1
Dnajc16	Chchd2	Dnmt3b	Col5a1
Dnajc21	Chd3	Dock2	Col6a1
Dnajc9	Chd4	Dok1	Col6a2
Dnase2a	Chd7	Dok4	Col6a3
Dner	Chkb	Donson	Col9a3
Dnmbp	Chmp7	Dopey1	Commd1
Dnmt3b	Chn1	Dpp8	Cope
Doc2a	Chn2	Dppa2	Copg
Dock2	Chrd	Dppa4	Cops4
Dok1	Chrna4	Dpy19l1	Cops5
Dok4	Chtf8	Dpysl4	Coq4
Donson	Ciapin1	Dsc2	Coro1b
Dopey1	Cinp	Dsg2	Coro1c
Dpp8	Cited2	Dst	Cotl1
Dppa2	Clcc1	Dusp2	Cox4i1
Dppa4	Clcf1	Dync1i1	Cox4nb
Dpy19l1	Cldn12	Dzip1l	Cox8a
Dpysl4	Cldn26	E130012A19Rik	Cpeb1
Dr1	Clic4	Ebf4	Cplx2
Dsg2	Clip2	Ebp	Cpne7
Dst	Clk2	Eda	Cpsf3
Dusp2	Clspn	Edem3	Cpsf6
Dyrk2	Clstn1	Eef2k	Cpxm1
Dzip1l	Cmtm4	Eepd1	Crct1
E130012A19Rik	Cmtm6	Efcab2	Creb3l2
E330009J07Rik	Cmtm7	Efhc2	Crim1
Ebf4	Cmtm8	Efr3a	Crispld2
Ebp	Cnih2	Egln1	Crmp1
Ebpl	Cnn2	Ehbp1	Crtac1
Ece1	Cnn3	Ehd3	Crtc2
Edem3	Cnnm1	Eif2ak2	Crygs
Eef1a2	Cnr1	Eif2ak4	Csdc2
Eef2k	Cntnap1	Eif2c3	Cse1l
Eepd1	Cobra1	Eif2c4	Csnk1a1
Efcab5	Cog4	Eif4a2	Csnk1d
Efcab7	Col13a1	Elavl3	Csnk1e
Efhc2	Col18a1	Elf3	Csnk1g1
Efr3a	Col3a1	Elf4	Csnk2a1
Egln1	Col4a3bp	Ell2	Csrnp1
Ehbp1	Col5a1	Elmo1	Csrp2bp
Ehhadh	Col6a1	Elmod2	Cst3
Eif1b	Col6a2	Eln	Cstf1
Eif2ak2	Col6a3	Elovl2	Ctbp1
Eif2ak4	Commd1	Elp4	Ctbp2
Eif2c3	Cope	Emilin3	Ctdp1
Eif2c4	Copg	Eml2	Ctdsp1
Eif4a2	Cops4	Eml3	Ctnnd2
Eif5a2	Cops5	Eml6	Ctps
Elavl3	Coro1b	Endod1	Ctsa
Elf3	Coro1c	Engase	Ctsd
Elf4	Cotl1	Enox2	Ctsz
Ell2	Cox4i1	Enpp4	Cttnbp2nl
Elmo1	Cox4nb	Enthd1	Ctu1
Elmod2	Cox7a2l	Entpd2	Ctu2
Eln	Cox7b	Entpd4	Cul3
Elovl2	Cox7c	Entpd5	Cwc27
Elovl6	Cox8a	Entpd7	Cxcr4
Elovl7	Cpeb1	Epb4.1	Cxxc5
Elp4	Cplx2	Epb4.1l2	Cyb561
Emilin3	Cpne5	Epc1	Cyb5r1
Eml3	Cpsf1	Epc2	Cyp1b1
Eml6	Cpsf3	Ephb6	Cyp2u1
Endod1	Cpsf6	Ephx2	Cyp51
Eng	Cpt1a	Epm2a	Cyth4
Engase	Cpvl	Epor	D10Wsu102e
Enpp4	Cpxm1	Eps8l2	D10Wsu52e
Entpd2	Creb3l2	Erap1	D14Ertd668e
Entpd4	Crim1	Erbb4	D15Ertd621e
Entpd5	Crmp1	Ercc4	D19Bwg1357e
Entpd7	Crtac1	Ercc5	D19Ertd737e
Epb4.1	Crtap	Erg	D2Wsu81e
Epc2	Crtc2	Eri2	D5Ertd579e
Ephb4	Crygs	Erlec1	D630045J12Rik
Ephb6	Cse1l	Esrra	D6Wsu116e
Ephx2	Csnk1a1	Esx1	D730040F13Rik
Epor	Csnk1d	Esyt1	D8Ertd82e
Eps8l2	Csnk1e	Esyt2	Daam2
Erap1	Csnk1g3	Esyt3	Dab1
Erc2	Csnk2a1	Etfb	Dab2ip
Ercc4	Csnk2a2	Etfdh	Dag1
Ercc5	Csrnp1	Etv3	Dalrd3
Erg	Csrp2bp	Etv6	Dapk1
Ergic1	Cst3	Evi5	Dapk2
Eri2	Cstf1	Evpl	Dazap1
Erlec1	Cstf2	Exd2	Dbf4
Ero1l	Ctbp1	Exoc2	Dbn1
Esrra	Ctbp2	Exoc4	Dcaf13
Esyt1	Ctdp1	Exoc6	Dcaf6
Esyt2	Ctdsp1	Exoc6b	Dcakd
Esyt3	Ctdsp2	Ext2	Dcp1a
Etfb	Ctnnd2	Ezr	Ddi2
Etfdh	Ctps	F3	Ddit4
Etv3	Ctsa	Fa2h	Ddr1
Etv6	Ctsd	Faah	Ddx19b
Evi5	Ctsz	Fabp5	Ddx27
Evpl	Cttnbp2nl	Fads3	Ddx39
Exoc1	Cul3	Fads6	Ddx41
Exoc4	Cwf19l1	Faf1	Ddx47
Exoc6	Cxcl14	Fam101b	Ddx51
Exoc6b	Cxcr4	Fam108b	Ddx56
Exoc7	Cxxc5	Fam111a	Dedd2
Ext2	Cyb561	Fam115a	Defb36
Eya2	Cyhr1	Fam115c	Dennd2d
Ezr	Cyp1b1	Fam117a	Dennd5a
F3	Cyp2u1	Fam120c	Dennd5b
F8	Cyp51	Fam126a	Depdc1b
Fa2h	Cyth4	Fam131c	Depdc7
Fabp5	D10Wsu102e	Fam160a1	Dgka
Fads3	D10Wsu52e	Fam160a2	Dgke
Fads6	D15Ertd621e	Fam161a	Dgkh
Faf1	D19Bwg1357e	Fam164a	Dgkz
Fam101b	D1Bwg0212e	Fam171a1	Dhx16
Fam108b	D2Wsu81e	Fam171b	Dhx30
Fam110c	D430042O09Rik	Fam174a	Dhx40
Fam111a	D5Ertd579e	Fam18b	Dhx57
Fam115a	D630045J12Rik	Fam3c	Dhx8
Fam115c	D6Wsu116e	Fam40a	Dixdc1
Fam120c	D730040F13Rik	Fam46a	Dkk2
Fam126a	D8Ertd82e	Fam49b	Dkk3
Fam131c	Daam2	Fam57a	Dlg1
Fam13a	Dab1	Fam59a	Dlg4
Fam160a1	Dab2ip	Fam65a	Dlx3
Fam160a2	Dad1	Fam69a	Dlx4
Fam161a	Dag1	Fam78b	Dmrt2
Fam165b	Dalrd3	Fam83g	Dmrt3
Fam171a1	Dapk1	Fam89a	Dmrtb1
Fam171b	Dapk2	Fanca	Dnaja2
Fam178a	Dazap1	Fance	Dnajc2
Fam18b	Dbf4	Fancg	Dnajc7
Fam3c	Dbi	Fancl	Dnajc8
Fam40a	Dbn1	Fancm	Dnd1
Fam46a	Dcaf13	Fbn1	Dnttip2
Fam49b	Dcaf6	Fbn2	Dock5
Fam54a	Dcp1a	Fbrs	Dock8
Fam55c	Dctd	Fbxl3	Dopey2
Fam57a	Ddah2	Fbxl4	Dpf1
Fam59a	Ddi2	Fbxl7	Dpp3
Fam65a	Ddit4	Fbxl8	Drd5
Fam75d3	Ddr1	Fbxo2	Drosha
Fam78b	Ddx19a	Fbxo8	Dse
Fam83g	Ddx19b	Fbxw17	Dstn
Fam92a	Ddx27	Fcho1	Dstyk
Fanca	Ddx39	Fech	Dtna
Fbln7	Ddx3x	Fermt2	Dtx1
Fbn1	Ddx47	Fgf13	Dtx2
Fbn2	Ddx49	Fgfr2	Dtx3l
Fbxl3	Ddx51	Fgfr3	Dus1l
Fbxl4	Dedd2	Fggy	Dusp1
Fbxl7	Dennd5a	Fhl1	Dusp18
Fbxo2	Dennd5b	Fhod1	Dusp4
Fbxo8	Dgka	Fignl2	Dusp5
Fcho1	Dgke	Fitm2	Dusp6
Fech	Dgkh	Fjx1	Dusp7
Fermt2	Dgkq	Fkbp15	Dvl3
Fgfr3	Dgkz	Fkbp9	Dym
Fhl1	Dhcr24	Flii	Dync1li1
Fhod1	Dhx16	Flrt1	Dync2h1
Ficd	Dhx30	Flt4	Dynlt1b
Fjx1	Dhx35	Flywch2	E130306D19Rik
Fkbp10	Dhx40	Fmn2	E130308A19Rik
Fkbp9	Dhx57	Fmr1	E130309D14Rik
Flii	Dhx8	Fn3krp	E230008N13Rik
Flrt1	Dio3	Fndc1	E2f6
Flt4	Dixdc1	Fndc3c1	Ebf2
Fmn2	Dkk2	Fndc5	Ech1
Fmr1	Dkk3	Fnip1	Ecm1
Fmr1nb	Dlg1	Fnip2	Edaradd
Fn3krp	Dlg4	Foxn4	Eef1b2
Fndc1	Dlgap4	Foxq1	Eef1d
Fndc3c1	Dlx1	Fras1	Eef1g
Fndc5	Dlx3	Fsip1	Eef2
Fnip2	Dlx4	Fthl17	Efcab6
Fos	Dmrt1	Fuca2	Efna3
Foxn4	Dmrt2	Fundc2	Efna4
Foxq1	Dmrt3	Fus	Efnb1
Foxred2	Dmrtb1	Fzd4	Efnb3
Fsip1	Dnaja1	Fzd6	Efs
Fthl17	Dnaja2	Fzd8	Eftud2
Fundc2	Dnajb1	Gabbr1	Egr1
Fus	Dnajc2	Gabra4	Egr2
Fzd6	Dnajc7	Gabrb3	Egr3
Fzd8	Dnd1	Gabrq	Egr4
Gabbr1	Dnttip2	Gadd45b	Eif1a
Gabra4	Dock5	Galc	Eif1ad
Gabrq	Dock7	Galnt12	Eif2ak3
Gadd45b	Dock8	Ganab	Eif2b5
Gal	Dopey2	Gata2	Eif2c2
Galc	Dos	Gatm	Eif2s3x
Galm	Dpf1	Gbe1	Eif3b
Ganab	Dpf2	Gbf1	Eif3c
Ganc	Dph1	Gca	Eif3d
Gapvd1	Dpp3	Gclm	Eif3e
Gata2	Drd5	Gcom1	Eif3f
Gatm	Drosha	Gfpt1	Eif3g
Gbe1	Dstn	Gfra3	Eif3h
Gbf1	Dstyk	Ggct	Eif3k
Gca	Dtna	Ggh	Eif3l
Gclm	Dtx1	Gimap9	Eif3m
Gcom1	Dtx2	Git2	Eif4a3
Gen1	Dtx3l	Glcci1	Eif4b
Gfpt1	Dus1l	Gldc	Eif4e3
Gfra3	Dusp1	Glis2	Eif4ebp2
Ggct	Dusp18	Gm10439	Eif4g1
Ggh	Dusp4	Gm14458	Eif5a
Ghdc	Dusp5	Gm14511	Eif5b
Git2	Dusp6	Gm15091	Elavl2
Glcci1	Dusp7	Gm15097	Elfn1
Gldc	Dusp9	Gm15107	Ell3
Glis2	Dvl2	Gm1564	Elof1
Gls2	Dvl3	Gm347	Emg1
Gm10406	Dym	Gm5072	Emid2
Gm10439	Dync1li1	Gm5088	En1
Gm129	Dync2h1	Gm5424	Enah
Gm14458	Dynll1	Gm5465	Enc1
Gm14511	Dynlt1b	Gm5634	Entpd3
Gm15093	E130306D19Rik	Gm5635	Entpd6
Gm15097	E130308A19Rik	Gm6880	Eomes
Gm15127	E130309D14Rik	Gm949	Ep400
Gm1564	E2f6	Gm9766	Epb4.1l1
Gm347	Ebf2	Gm98	Epb4.1l3
Gm5088	Ebna1bp2	Gmcl1	Epb4.1l4b
Gm5136	Ech1	Gmnn	Epha1
Gm5465	Eef1b2	Gmpr	Epha2
Gm5617	Eef1d	Gnao1	Epha8
Gm5634	Eef1g	Gnaz	Ephb1
Gm6880	Efcab6	Gnb5	Ephb3
Gm7173	Efemp1	Gne	Epn1
Gm962	Efha1	Gng7	Epn2
Gm98	Efhb	Gnpda2	Eprs
Gmcl1	Efna2	Golga4	Eps8
Gmnn	Efna3	Golim4	Erc1
Gmpr	Efna4	Golm1	Erf
Gnao1	Efnb1	Gopc	Esd
Gnaz	Efnb3	Got1	Espl1
Gnb5	Efs	Gpam	Esrp1
Golga4	Eftud2	Gpatch1	Esrrb
Golim4	Egflam	Gpbp1l1	Etf1
Golm1	Egr1	Gpcpd1	Etv4
Gopc	Egr2	Gpd2	Etv5
Got1	Egr3	Gpr108	Evc2
Gpam	Egr4	Gpr124	Ewsr1
Gpbp1l1	Eif1a	Gpr125	Exosc1
Gpcpd1	Eif1ad	Gpr137	Exosc10
Gpr108	Eif1ax	Gpr157	Exosc2
Gpr124	Eif2b2	Gpr162	Exosc7
Gpr137	Eif2b4	Gpr180	Ezh1
Gpr157	Eif2b5	Gpr50	F11r
Gpr160	Eif2c2	Gpr63	F2r
Gpr162	Eif2s2	Gpr98	F2rl1
Gpr172b	Eif2s3x	Gprasp1	F930015N05Rik
Gpr50	Eif3b	Gprasp2	Fads2
Gpr98	Eif3c	Gps2	Fahd1
Gprasp1	Eif3d	Gpx3	Fam100b
Gprasp2	Eif3f	Gramd1c	Fam102a
Gps2	Eif3h	Grb14	Fam105a
Grcc10	Eif3k	Greb1l	Fam109a
Greb1l	Eif3l	Grik5	Fam113b
Grik5	Eif3m	Grin2d	Fam129c
Grin2d	Eif4a3	Grk4	Fam131b
Grk4	Eif4b	Grk5	Fam132a
Gsdmd	Eif4e3	Gsdmd	Fam135a
Gsr	Eif4ebp2	Gsr	Fam13c
Gstk1	Eif4g1	Gstk1	Fam160b1
Gstm4	Eif4g3	Gstm4	Fam163b
Gsto2	Eif4h	Gucy1a2	Fam168b
Gucy1b3	Eif5a	Gucy1b3	Fam169a
Gucy2c	Eif5b	Gucy2c	Fam171a2
Gulo	Elavl2	Guf1	Fam184a
Gyg	Elfn1	Gyg	Fam189b
Gyk	Elfn2	Gyk	Fam195b
H2-D1	Elk4	H1fx	Fam203a
H2-K1	Ell3	H2-Gs10	Fam20c
H2-M3	Emid2	H2-K1	Fam38a
H2-Q2	En1	H2-Q1	Fam43a
H3f3b	Enah	H3f3b	Fam43b
Habp4	Enc1	Habp4	Fam48a
Hace1	Entpd6	Hace1	Fam49a
Hap1	Eomes	Hadh	Fam53b
Hapln4	Ep400	Hap1	Fam59b
Hccs	Epas1	Hapln4	Fam5b
Hcfc2	Epb4.1l1	Hck	Fam60a
Hck	Epb4.1l3	Hdac8	Fam69b
Hdac6	Epb4.1l4b	Hdgfrp2	Fam78a
Hdgfrp2	Epha1	Hectd2	Fam84b
Heatr6	Epha4	Herc3	Fam89b
Hectd2	Ephb1	Herc6	Fam98a
Hells	Ephb3	Hes6	Farsb
Herc3	Epm2aip1	Hes7	Fasn
Herc6	Epn1	Hgsnat	Fastkd3
Hes6	Epn2	Hibch	Fat1
Hes7	Erc1	Hic2	Fbl
Hey2	Ercc2	Hist2h2be	Fblim1
Heyl	Erf	Hmcn1	Fbxl16
Hibch	Eri3	Hmgcll1	Fbxl20
Hint2	Esd	Hnrnph1	Fbxo17
Hmcn1	Espl1	Homer3	Fbxo31
Hnrnph1	Esrp1	Hook1	Fbxo32
Homer3	Esrrb	Hormad1	Fbxo36
Hook1	Etf1	Hoxb6	Fbxo41
Hormad1	Ets1	Hpcal1	Fbxo7
Hormad2	Etv4	Hps3	Fbxo9
Hoxb13	Etv5	Hps6	Fchsd1
Hps3	Evc2	Hpse	Fdft1
Hps6	Ewsr1	Hr	Fdps
Hpse	Exoc3l	Hrasls	Fetub
Hr	Exosc10	Hrh1	Fgd1
Hrasls	Extl1	Hspa13	Fgd3
Hrh1	Ezh1	Hspa2	Fgd5
Hrsp12	F11r	Htatsf1	Fgd6
Hscb	F2rl1	Htra1	Fgf9
Hspa12b	F730043M19Rik	Htra2	Fgfr1
Hspa13	F930015N05Rik	Ica1	Fgl1
Hspa2	Fads2	Icmt	Fh1
Htatsf1	Fahd1	Icosl	Fign
Htra1	Fam100b	Ids	Fkbp11
Htra2	Fam102a	Ier2	Fkbp4
Ica1	Fam105a	Iffo1	Flcn
Icmt	Fam107b	Ifi30	Flna
Icosl	Fam109a	Ift140	Flnb
Ids	Fam113b	Igf2r	Flnc
Ier2	Fam125a	Igfbp3	Flt1
Iffo1	Fam129c	Iglon5	Fmn1
Ifi30	Fam131b	Igsf1	Fmnl1
Ifit2	Fam135a	Ikbkb	Fnbp1
Ift140	Fam13b	Ikzf5	Fnbp1l
Ift80	Fam13c	Il11ra1	Fntb
Igf2r	Fam160b1	Il17ra	Foxa2
Igfbp3	Fam160b2	Ildr2	Foxa3
Ikbip	Fam168b	Impad1	Foxc2
Ikbkb	Fam169a	Impdh1	Foxf1a
Ikzf5	Fam171a2	Inpp5b	Foxi3
Il11ra1	Fam184a	Inpp5d	Foxj1
Il17ra	Fam189b	Insig2	Foxj2
Ildr2	Fam193a	Insr	Foxk1
Impad1	Fam195b	Ints3	Foxl1
Impdh1	Fam20c	Ints6	Foxm1
Ing3	Fam32a	Ipmk	Foxn3
Inpp5b	Fam38a	Ipp	Foxo3
Inpp5d	Fam43a	Iqgap1	Foxo4
Insig2	Fam43b	Iqgap3	Foxo6
Ints3	Fam48a	Irak4	Foxp4
Ints6	Fam49a	Ireb2	Foxr1
Ipmk	Fam53b	Irf2	Frmd4b
Iqgap1	Fam59b	Itfg1	Frmd6
Iqgap3	Fam60a	Itga3	Frmd8
Iqsec1	Fam63a	Itga5	Fscn1
Irak1	Fam69b	Itgal	Fst
Irak4	Fam70a	Itgb1	Fth1
Ireb2	Fam78a	Itgb3	Ftl1
Irf2	Fam81a	Itih5	Ftsj3
Itfg1	Fam83d	Itpka	Fubp1
Itga5	Fam84b	Itsn2	Fuca1
Itgal	Fam98a	Ivd	Furin
Itgb1	Farp1	Jakmip2	Fxr2
Itgb3	Farsb	Jkamp	Fxyd6
Itih5	Fastkd1	Jmy	Fyn
Itpr1	Fastkd3	Josd2	Fzd10
Itsn2	Fat1	Jph1	Fzd2
Jakmip2	Fbl	Junb	Fzd3
Jmy	Fblim1	Kank1	Fzd7
Josd2	Fbxl16	Kank4	G2e3
Jph1	Fbxl20	Katnal1	G6pdx
Junb	Fbxo11	Kbtbd7	Gaa
Kank1	Fbxo17	Kcnc4	Gabarap
Kank4	Fbxo21	Kcng1	Gabarapl1
Katnal1	Fbxo3	Kcnip3	Gale
Kbtbd11	Fbxo31	Kcnq3	Galk1
Kbtbd7	Fbxo32	Kctd1	Galnt2
Kcnc4	Fbxo36	Kctd11	Galnt6
Kcng1	Fbxo41	Kctd12	Galntl1
Kcnip3	Fbxo7	Kctd17	Gapdh
Kcnq3	Fbxo9	Kdelc1	Gar1
Kcnt1	Fchsd1	Kdelr2	Garnl3
Kcnt2	Fdft1	Kdm4c	Gas1
Kctd12	Fdps	Kdsr	Gas2l3
Kctd17	Fem1c	Khdrbs2	Gcat
Kdelc1	Fgd1	Khdrbs3	Gclc
Kdelr2	Fgd2	Khsrp	Gcnt4
Kdm4c	Fgd3	Kif13b	Gdpd5
Kdm5c	Fgd5	Kif16b	Gfm2
Kdsr	Fgd6	Kif21b	Gfpt2
Khdrbs2	Fgf9	Kif22	Gfra1
Khsrp	Fgfr1	Kifap3	Ggt5
Kidins220	Fgl1	Kirrel	Ggt7
Kif13b	Fh1	Kit	Gjb2
Kif16b	Fign	Klf11	Gkap1
Kif21b	Fiz1	Klf4	Glb1l3
Kif22	Fkbp11	Klf5	Glce
Kifap3	Fkbp1a	Klhdc1	Glis3
Kit	Fkbp4	Klhl13	Glrx
Klf5	Fkbp5	Klhl20	Glrx2
Klhl13	Flcn	Klhl32	Gltscr1
Klhl15	Flna	Klhl5	Gm1082
Klhl20	Flnb	Klhl7	Gm12070
Klhl32	Flnc	Klhl9	Gm1337
Klhl7	Flot2	Klraq1	Gm15663
Klraq1	Flt1	Krcc1	Gm17296
Kpna3	Fmn1	L1cam	Gm2694
Krcc1	Fmnl1	LOC547349	Gm5506
Krt18	Fmnl3	Lama4	Gm757
L1cam	Fnbp1	Lama5	Gm7694
Lama1	Fnbp1l	Lamb1	Gm8615
Lama4	Fntb	Lamb2	Gm88
Lama5	Foxa2	Lamp1	Gm9112
Lamb2	Foxa3	Lancl2	Gm9926
Lamp1	Foxc2	Larp1b	Gna12
Lancl2	Foxf1a	Larp6	Gnas
Larp1b	Foxi3	Lass4	Gnb2l1
Larp6	Foxj1	Leng8	Gnl3
Larp7	Foxj2	Lepre1	Gnpda1
Lats2	Foxk1	Leprel1	Golgb1
Lca5	Foxl1	Leprot	Gp5
Lepre1	Foxm1	Letmd1	Gpc4
Leprel1	Foxn3	Lgmn	Gpd1l
Letmd1	Foxo3	Lgr4	Gpi1
Lgals1	Foxo4	Lhpp	Gpm6b
Lgr4	Foxo6	Lima1	Gpr110
Lhpp	Foxp1	Lin7c	Gpr156
Lhx6	Foxp4	Lipo1	Gpr27
Lhx8	Foxr1	Llgl2	Gprc5a
Lima1	Frmd6	Lmbr1	Gprc5c
Lin7c	Frmd8	Lmbrd2	Gpsm2
Lipo1	Fscn1	Lmnb2	Gpt
Llgl2	Fst	Lmtk2	Gpx1
Lmbr1	Fstl1	Lmtk3	Gpx8
Lmnb2	Fth1	Lnp	Gramd1a
Lmtk2	Ftl1	Lnpep	Gramd3
Lmtk3	Ftsj3	Loh12cr1	Grasp
Lnp	Ftsjd2	Lonrf3	Grhl1
Lnpep	Fubp1	Loxl2	Grhl3
Lonrf3	Fuca1	Loxl3	Grik3
Loxl2	Furin	Lrba	Grinl1a
Loxl3	Fxr2	Lrch2	Grip2
Lrba	Fyn	Lrch4	Gripap1
Lrch2	Fzd10	Lrig3	Grk6
Lrch4	Fzd2	Lrp6	Grlf1
Lrig3	Fzd3	Lrpap1	Grm4
Lrp6	Fzd7	Lrrc16a	Gse1
Lrpap1	G2e3	Lrrc28	Gsk3a
Lrrc16a	G6pdx	Lrrc3	Gsk3b
Lrrc32	Gaa	Lrrc32	Gss
Lrrc61	Gabarap	Lrrc61	Gsta3
Lrrc8e	Gabarapl1	Lrrc9	Gsta4
Lrrc9	Gadd45g	Lrrn1	Gstp1
Lrrn1	Gale	Lsr	Gstt2
Lsr	Galnt1	Ltb	Gtf2h1
Ltb	Galnt2	Luzp1	Gtf2h2
Ltv1	Galnt6	Luzp4	Gtf2ird1
Luzp4	Galntl1	Ly6h	Gtf3c4
Ly6k	Gapdh	Ly6k	Gtl3
Ly75	Garnl3	Ly75	Gtpbp2
Lypla1	Gart	Lypla1	Gtpbp4
Lyplal1	Gas1	Lyplal1	Gyltl1b
Lysmd3	Gas2l3	Lysmd3	H19
Lyst	Gatad2a	Lyst	H1f0
Mab21l3	Gba	Macf1	H2-DMa
Macrod2	Gclc	Macrod2	H2afy
Mad1l1	Gcn1l1	Mad1l1	H2afy2
Mad2l2	Gcnt4	Mad2l2	H47
Madd	Gdpd5	Madd	Hadha
Magea10	Gfm2	Maf1	Hagh
Magea2	Gfpt2	Mag	Hat1
Magea5	Gfra1	Magea10	Hbegf
Magea6	Ggt5	Magea2	Hbp1
Magea8	Ggt7	Magea3	Hdac4
Mageb18	Gipc3	Magea4	Hdac7
Magee1	Gjb2	Magea5	Hdc
Mageh1	Gkap1	Magea6	Hdgf
Mak	Glb1l3	Magea8	Hdgfrp3
Mal2	Glce	Mageb18	Heatr1
Man1c1	Gle1	Maged2	Heatr5b
Man2b1	Glis3	Magee1	Hectd1
Man2b2	Glmn	Man1c1	Heg1
Man2c1	Glrx2	Man2b1	Helz
Maob	Gltp	Man2b2	Hepacam
Map2k5	Gltscr1	Manea	Hexb
Map3k10	Glul	Maoa	Hhex
Map3k2	Gm1082	Maob	Hif1a
Map4k4	Gm12070	Map3k10	Hif3a
Mapk3	Gm1337	Map3k13	Hint1
Mapk8ip2	Gm17762	Map3k2	Hip1
Mapre2	Gm3258	Map3k7	Hipk2
Mapt	Gm5506	Map4k4	Hivep3
Mast1	Gm7367	Mapk3	Hk2
Mat1a	Gm7694	Mapk8	Hlf
Matn2	Gm8615	Mapre2	Hlx
Matn3	Gm9112	Mapt	Hmbs
Maz	Gm9926	2016-03-08	Hmga1
Mboat1	Gmfb	Mat1a	Hmgb3
Mcee	Gna12	Matn3	Hmgcl
Mcm3	Gnai2	Maz	Hmgn5
Mdc1	Gnas	Mboat1	Hmha1
Med13	Gnb2l1	Mdc1	Hmmr
Mef2b	Gnl1	Mdfic	Hmox1
Mef2d	Gnl3	Meaf6	Hn1
Megf11	Gnpat	Med12l	Hn1l
Megf9	Gnpda1	Med13	Hnrnpf
Mei4	Golgb1	Mef2b	Homer1
Mepce	Golph3l	Mef2d	Hoxc13
Met	Gosr2	Megf9	Hp1bp3
Mex3d	Gp5	Mei1	Hps4
Mfsd7c	Gpc4	Mepce	Hs3st3a1
Mgat1	Gpc6	Met	Hs3st3b1
Mgat4a	Gpd1l	Mfng	Hs6st1
Mgst3	Gpi1	Mgat1	Hsd17b10
Micall2	Gpm6b	Mib1	Hsd17b12
Mif4gd	Gpn3	Mical3	Hsf5
Mipep	Gpr110	Mif4gd	Hsp90b1
Mitf	Gpr156	Minpp1	Hspa12a
Mlf1	Gpr27	Mios	Hspa5
Mlf2	Gprc5b	Mipep	Hspa9
Mll5	Gprc5c	Mitf	Hspb3
Mlxipl	Gpsm2	Mlf1	Hspb6
Mmp11	Gpx1	Mll5	Hspbap1
Mobkl1a	Gpx2	Mllt1	Hspd1
Mobkl2c	Gramd1a	Mllt6	Hsph1
Morc4	Grasp	Mlxipl	Hunk
Mov10l1	Grem2	Mmp11	Hyal2
Mpp2	Grhl1	Mobkl1a	Hyou1
Mras	Grhl2	Mobkl1b	Iars
Mrc2	Grhl3	Mocs2	Iars2
Mreg	Grid1	Morc4	Ick
Mt1	Grik3	Mpp2	Ict1
Mt2	Grinl1a	Mras	Id1
Mtap1b	Grip1	Mreg	Id3
Mtap2	Grip2	Msrb2	Id4
Mtap7d2	Gripap1	Mt1	Ide
Mterfd3	Grk6	Mt2	Idh3b
Mthfd1l	Grlf1	Mtap1b	Idi1
Mthfs	Grm4	Mtap2	Ier3
Mtmr1	Gse1	Mtap4	Ier5
Mtmr7	Gsk3a	Mtap7d2	Ier5l
Mtor	Gsk3b	Mthfd1l	Iffo2
Mtrr	Gss	Mtmr1	Ifih1
Mttp	Gsta3	Mtmr7	Ifitm1
Mtx3	Gsta4	Mtor	Ifitm3
Mum1l1	Gstp1	Mttp	Ifnar1
Mycbpap	Gstt2	Mtx3	Ifrd1
Myh9	Gtf2h1	Mum1l1	Ifrd2
Myl6b	Gtf2h2	Mut	Igf1r
Mylip	Gtf2h3	Mycbp2	Igf2
Mylk	Gtf2ird1	Myh10	Igf2as
Myo16	Gtf3a	Myl6b	Igf2bp1
Myo1a	Gtf3c2	Mylk	Igf2bp2
Myo5c	Gtf3c4	Myo10	Igf2bp3
Myo6	Gtl3	Myo5c	Igfbp2
Myo9a	Gtpbp2	Myo6	Igfbp5
Myrip	Gtpbp4	Myo9a	Igfbp6
Myst4	Gyltl1b	Myrip	Igsf11
Myt1l	H1f0	Myst4	Igsf21
N4bp2	H2-Ke2	Myt1l	Igsf3
Naa15	H2afx	N4bp2	Igsf8
Nacc2	H2afy	Naaa	Igsf9
Naga	H2afy2	Nacc2	Ik
Nanos1	H47	Nanos1	Il17rd
Napepld	Hadha	Napepld	Il1r2
Narg2	Hagh	Narg2	Il22ra1
Nbas	Hat1	Nbas	Il4ra
Nbea	Hbegf	Nbea	Imp4
Nbeal1	Hbp1	Nbeal1	Impa1
Ncan	Hdac4	Nbeal2	Impact
Ncapg	Hdac7	Ncan	Ina
Ncapg2	Hdc	Ncapg	Incenp
Nceh1	Hdgf	Ncapg2	Ing2
Nckap1l	Hdgfrp3	Nceh1	Inppl1
Nckipsd	Heatr1	Nckap1l	Ints1
Ncoa1	Heatr5b	Nckipsd	Ippk
Ncoa4	Hebp1	Ncoa1	Iqcg
Ndrg4	Hectd1	Ncoa4	Irf2bp1
Ndufa1	Heg1	Ncoa5	Irf2bp2
Ndufb7	Helz	Ndrg4	Irf5
Nedd4l	Hepacam	Ndufa1	Irf6
Nedd9	Hexb	Ndufb7	Irf8
Nek1	Hexim1	Nedd4l	Irgm1
Nek3	Hhex	Nedd9	Irgq
Nek4	Hif1a	Nek1	Irs2
Nek7	Hif3a	Nek3	Isyna1
Nek9	Hint1	Nek4	Itgb5
Nell2	Hip1	Nek7	Itm2c
Nenf	Hipk1	Nek9	Itpkb
Neo1	Hipk2	Nelf	Itpr3
Neto2	Hivep3	Nell2	Ivns1abp
Nfatc2ip	Hlf	Nenf	Jag1
Nfkb1	Hlx	Neo1	Jakmip1
Nfkb2	Hmga1	Neu3	Jam3
Nfs1	Hmgb3	Nfatc2ip	Jarid2
Ngef	Hmgcl	Nfkb1	Jdp2
Ngfrap1	Hmgn5	Nfkb2	Jmjd1c
Nicn1	Hmgxb4	Nfs1	Jmjd6
Nid2	Hmha1	Nfx1	Jph3
Ninj1	Hmox1	Ngfrap1	Jph4
Nipsnap3b	Hn1	Nid2	Jup
Nkrf	Hn1l	Ninj1	Kank2
Nkx6-2	Hnrnpa0	Nipsnap3b	Kank3
Nlgn2	Hnrnpa1	Nkrf	Kat2b
Nlrp14	Hnrnpf	Nkx3-1	Kbtbd13
Nmd3	Homer1	Nkx6-2	Kcmf1
Nmt2	Homez	Nlrp14	Kcna1
Nobox	Hoxc13	Nlrp9b	Kcna6
Nol11	Hoxc4	Nmt2	Kcnab3
Notch3	Hps4	Nnt	Kcnc2
Nova1	Hs3st3a1	Nol11	Kcnc3
Nox4	Hs3st3b1	Notch3	Kcnd3
Npc1	Hs6st1	Nova1	Kcne1
Npdc1	Hsd17b12	Nox4	Kcnh2
Nphs1	Hsf5	Npc1	Kcnh3
Npnt	Hsp90b1	Npdc1	Kcnj15
Npr1	Hspa4	Npnt	Kcnj4
Nqo2	Hspa5	Npr1	Kcns1
Nr2c2	Hspb7	Npr2	Kcp
Nr6a1	Hspbap1	Nqo2	Kctd10
Nrcam	Hspd1	Nr2c2	Kctd15
Nrip1	Hspe1	Nr6a1	Kctd18
Nrk	Hsph1	Nrcam	Kctd2
Nrtn	Hunk	Nrip1	Kdelc2
Nt5dc1	Hyal2	Nrip3	Kdm1b
Ntrk1	Hydin	Nrk	Kdm2b
Nubp1	Hyou1	Nrtn	Kdm3a
Nucb1	Iars	Nrxn1	Kdm4b
Nudt1	Iars2	Ntrk1	Kdm6a
Nudt18	Ick	Nuak1	Kdr
Nudt22	Ict1	Nubp1	Kif11
Nudt4	Id3	Nucb1	Kif13a
Nudt5	Id4	Nudt1	Kif18b
Nup205	Ide	Nudt18	Kif19a
Nup210	Idh3b	Nudt22	Kif1c
Nxt2	Idi1	Nudt5	Kif20a
Nynrin	Ier3	Nup210	Kif20b
ORF61	Ier5	Nxt2	Kif21a
Obfc2a	Ier5l	Nynrin	Kif26a
Obsl1	Iffo2	Oaz2-ps	Kif2a
Ocrl	Ifitm1	Obfc2a	Kif2c
Odz3	Ifnar1	Obsl1	Kif3c
Olfm2	Ifrd1	Ocrl	Kif7
Olfml2b	Igf1r	Odz3	Klc2
Olr1	Igf2	Ogdh	Klf12
Os9	Igf2as	Olfm2	Klf6
Osbp2	Igf2bp1	Olfml2b	Klf9
Osbpl5	Igf2bp2	Os9	Klhdc10
Osbpl8	Igf2bp3	Osbpl11	Klhdc3
Ostf1	Igfbp2	Osbpl5	Klhdc4
Otub2	Igfbp5	Osbpl8	Klhdc5
Otud4	Igfbp6	Ostf1	Klhdc8a
Otud6a	Igsf11	Ostm1	Klhl21
Otud7a	Igsf21	Ott	Klhl29
Oxct1	Igsf9	Otub2	Klhl36
Oxnad1	Ik	Otud7a	Klhl8
P2rx3	Il17rd	Otud7b	Klk13
P4ha1	Il1r2	Oxct1	Kntc1
Pabpc4	Imp3	Oxnad1	Kpna1
Paip2b	Imp4	P4ha1	Kpnb1
Pak3	Impa1	Pabpc4	Kras
Palld	Impact	Paip2b	Krr1
Pam	Ina	Pak3	Krt24
Pank4	Inadl	Palld	Kti12
Papolg	Incenp	Pam	Lad1
Paqr5	Ing2	Papolg	Lamc2
Park7	Inpp5f	Paqr4	Larp1
Parp10	Inppl1	Paqr5	Lasp1
Parp12	Insig1	Park7	Lass6
Parp4	Iqcg	Parp12	Lat
Pax8	Irf2bp1	Parp4	Lbh
Pbrm1	Irf2bp2	Pax8	Lcmt1
Pbx2	Irf5	Pbrm1	Ldb1
Pcbp2	Irf6	Pbx2	Ldb3
Pcca	Irf8	Pcbp2	Ldha
Pck2	Irgq	Pcca	Ldhb
Pclo	Irs1	Pck2	Ldlr
Pcnt	Irs2	Pclo	Lfng
Pcsk5	Irx1	Pcmtd1	Lgals7
Pcsk9	Isyna1	Pcna	Lgr5
Pcyt1a	Itga9	Pcnt	Lhfp
Pde1b	Itgb5	Pcsk5	Lhfpl2
Pde1c	Itm2c	Pcsk9	Lhx1
Pde2a	Itpkb	Pcyox1	Limd2
Pde4dip	Itpr3	Pcyt1a	Limk2
Pde8b	Ivns1abp	Pde1b	Lin28a
Pdlim5	Jak1	Pde4d	Lin28b
Pdpk1	Jakmip1	Pde4dip	Lipg
Pdpr	Jam3	Pdgfrb	Lman2
Pds5b	Jarid2	Pdlim4	Lmna
Pdss2	Jdp2	Pdlim5	Lmo4
Peg10	Jmjd1c	Pdpk1	Lmx1a
Peg3	Jmjd6	Pdpr	Lonp2
Perp	Jph3	Pds5b	Lonrf2
Pet2	Jph4	Peg10	Lpar3
Pfkfb4	Jsrp1	Peg3	Lpcat1
Pfkl	Jund	Perp	Lphn1
Pfn2	Jup	Pet2	Lphn2
Pgap3	Kank2	Pex26	Lphn3
Pgm1	Kank3	Pfkfb4	Lpin1
Pgm2l1	Kat2a	Pfkl	Lrch4-sap25
Pgm3	Kat2b	Pfn2	Lrig1
Phactr1	Kbtbd13	Pggt1b	Lrp11
Phactr2	Kcmf1	Pgm1	Lrp8
Phf1	Kcna1	Pgm2l1	Lrpprc
Phf16	Kcna6	Pgm3	Lrrc1
Phka1	Kcnab3	Pgpep1	Lrrc15
Phka2	Kcnc2	Phactr1	Lrrc20
Phldb3	Kcnd3	Phactr2	Lrrc33
Phlpp1	Kcne1	Phf1	Lrrc42
Phlpp2	Kcnh2	Phf16	Lrrc47
Phospho2	Kcnh3	Phka1	Lrrc59
Pigk	Kcnj15	Phka2	Lrrc8d
Pigo	Kcnj4	Phkb	Lrrk1
Pigq	Kcns1	Phldb3	Lsg1
Pigy	Kcp	Phlpp1	Lss
Pik3ap1	Kctd10	Phlpp2	Ltbp2
Pim2	Kctd15	Phospho2	Ly6a
Pip5k1b	Kctd18	Pigk	Ly6e
Pkmyt1	Kctd20	Pign	Lyar
Pkn2	Kdm1b	Pigo	Lypla2
Pkn3	Kdm2b	Pigq	Lyve1
Pkp2	Kdm3a	Pigy	Lzic
Pkp3	Kdm4b	Pim1	Lzts1
Pla2g16	Kdm5b	Pim2	Lzts2
Pla2g4a	Kdm6b	Pip5k1b	Mael
Plat	Kdr	Pkmyt1	Mafg
Plau	Kif11	Pkn2	Magoh
Plbd2	Kif13a	Pkp2	Magt1
Plcb3	Kif18b	Pkp3	Malat1
Plcd1	Kif19a	Pla2g15	Maml3
Plcl2	Kif1b	Pla2g4a	Man1a2
Pld2	Kif20a	Plat	Man2a1
Pld6	Kif20b	Plau	Map1lc3a
Plekha7	Kif21a	Plbd2	Map1lc3b
Plekhb1	Kif26a	Plcb3	Map2k1
Plekhg4	Kif26b	Plcl2	Map2k4
Plekhh1	Kif2a	Pld2	Map3k11
Plod1	Kif2c	Pld6	Map3k3
Plod2	Kif3c	Plekha7	Map3k4
Plxdc2	Kif5c	Plekhb1	Map3k5
Plxna3	Kif7	Plekhh1	Map4k1
Pmel	Klc2	Plod1	Map4k3
Pml	Klf13	Plod2	Map6d1
Pmp22	Klf16	Pls1	Mapk11
Pnp	Klf2	Plxdc2	Mapk12
Podxl2	Klf6	Pmel	Mapk8ip1
Pofut1	Klf7	Pml	Mapk8ip3
Pogz	Klf9	Pnp	Mapk9
Pola1	Klhdc10	Pnpla8	Mapkapk5
Pole4	Klhdc2	Podxl2	Mapkbp1
Poll	Klhdc3	Pogz	Mark1
Polq	Klhdc4	Pola1	Mars
Polr2a	Klhdc5	Pole4	Marveld2
Polr3a	Klhdc8a	Polr2a	Mast2
Polr3e	Klhl21	Polr3a	Mast3
Por	Klhl23	Polr3e	Matk
Ppap2a	Klhl29	Pomt1	Matn4
Ppap2c	Klhl36	Pomt2	Max
Ppara	Klhl8	Ppap2c	Mbp
Ppdpf	Kntc1	Ppara	Mcam
Ppfia3	Kpna1	Ppdpf	Mcc
Ppip5k2	Kpnb1	Ppfia3	Mchr1
Ppl	Kras	Ppl	Mcm10
Ppm1e	Kremen1	Ppm1e	Mcm5
Ppm1m	Krt24	Ppm1k	Mcm7
Ppp1r15b	Kti12	Ppm1m	Mcmbp
Ppp2r3a	Lad1	Ppp1r10	Mdga2
Ppp2r5b	Lamc1	Ppp1r15b	Mdm1
Ppp4r4	Lamc2	Ppp1r3c	Mdn1
Ppp6c	Larp1	Ppp2r3a	Me2
Pppde1	Lars2	Ppp2r5b	Mea1
Ppt1	Lasp1	Ppp4r4	Med10
Ppt2	Lass6	Ppp6c	Med13l
Pramel3	Lbh	Pppde1	Med14
Prcp	Lcmt1	Ppt1	Med22
Prdm9	Ldb1	Ppt2	Med25
Prdx5	Ldha	Prcp	Meg3
Prelid2	Ldhb	Prdm5	Memo1
Prickle2	Ldlr	Prdm9	Mertk
Prim1	Lemd2	Prdx5	Mest
Prkaa1	Lfng	Prickle2	Metap2
Prkaca	Lgals7	Prim1	Metrn
Prkar2a	Lhfp	Prkaca	Metrnl
Prkd1	Lhfpl2	Prkag2	Mettl9
Prkdc	Lhx1	Prkar2a	Mex3a
Prkra	Limd2	Prkcd	Mfap2
Prkx	Limk2	Prkd1	Mfge8
Prodh	Lin28a	Prkdc	Mfhas1
Prosapip1	Lin28b	Prkra	Mfsd4
Prpf18	Lman2	Prkx	Mfsd5
Prps1l3	Lmbr1l	Prodh	Mgat4b
Prps2	Lmna	Prosapip1	Mgl2
Prr14	Lmo2	Prpf18	Mgmt
Prrc1	Lmo4	Prps1	Miat
Prrg3	Lmx1a	Prps2	Mical1
Prrt2	Lonp2	Prr14	Mical2
Prss23	Lonrf2	Prrc1	Micalcl
Prss43	Lpar3	Prrg3	Mid1ip1
Prss50	Lpcat1	Prrt2	Mid2
Psap	Lpcat4	Prss23	Midn
Psat1	Lphn1	Prss43	Mier3
Psd4	Lphn2	Prss50	Mis18bp1
Psme1	Lphn3	Prtg	Mki67ip
Pspc1	Lpin1	Psap	Mkrn1
Ptdss1	Lpin2	Psd4	Mlec
Ptgis	Lrch4-sap25	Psen1	Mll2
Ptp4a3	Lrfn4	Psen2	Mll3
Ptpn21	Lrp10	Psma8	Mllt4
Ptpn6	Lrp11	Pspc1	Mlph
Ptprk	Lrp8	Ptdss1	Mmgt2
Ptprm	Lrpprc	Ptgis	Mmp14
Pum2	Lrrc1	Ptma	Mmp9
Qdpr	Lrrc15	Ptp4a3	Mmrn2
Qrsl1	Lrrc20	Ptpn21	Mn1
Qsox2	Lrrc33	Ptprk	Mocos
Rab1	Lrrc42	Pvrl2	Mocs1
Rab11fip2	Lrrc47	Pxmp3	Mogs
Rab11fip4	Lrrc59	Qdpr	Mospd3
Rab26	Lrrc8d	Qpctl	Mov10
Rab27a	Lsg1	Qser1	Mphosph8
Rab28	Lsm14b	Qsox2	Mpped1
Rab3d	Lss	Rab11fip2	Mpzl1
Rab3il1	Luc7l	Rab11fip4	Mpzl2
Rad50	Ly6a	Rab15	Mrc1
Rad51ap2	Lypla2	Rab27a	Mrm1
Radil	Lyve1	Rab28	Mrpl12
Raet1d	Lzts1	Rab3d	Mrpl34
Ralgapa2	Lzts2	Rab3gap1	Mrpl39
Ralgapb	Mael	Rad50	Mrpl45
Ranbp9	Mafg	Rad51ap2	Mrpl49
Rap1gap2	Magt1	Radil	Mrps18b
Rasal3	Malat1	Ralgapa2	Mrps27
Rasgrp4	Maml3	Ralgapb	Mrps6
Rassf4	Man1a2	Ranbp9	Msh2
Raver1	Man2a1	Rap1gap2	Msh6
Rbks	Map1lc3a	Rasal3	Msi1
Rbm11	Map1lc3b	Rasgrp4	Msi2
Rbm14	Map2k1	Rassf4	Msl1
Rbm26	Map2k4	Rb1cc1	Mst1r
Rbm33	Map3k11	Rbks	Msx2
Rbm44	Map3k3	Rbl2	Mta2
Rbm46	Map3k4	Rbm26	Mta3
Rbp1	Map3k5	Rbm33	Mtap1a
Rbpj	Map4k1	Rbm46	Mtap7
Rc3h2	Map4k3	Rbp1	Mtap7d1
Rcn2	Mapk11	Rbpj	Mtap7d3
Rcor1	Mapk12	Rc3h1	Mtch1
Rcor2	Mapk8ip3	Rc3h2	Mtf2
Rcsd1	Mapk9	Rcn2	Mtfmt
Rdh12	Mapkapk5	Rcor1	Mthfd1
Rec8	Mapkbp1	Rdh12	Mtmr14
Rexo1	Mark1	Rec8	Mto1
Rfx2	Marveld2	Repin1	Mtr
Rfx8	Mast2	Reps2	Mtss1
Rgl3	Mast3	Rexo1	Mtss1l
Rgmb	Matk	Rfx2	Mtus1
Rgs10	Matn4	Rgl3	Mtx2
Rhbg	Max	Rgmb	Mul1
Rhobtb2	Mbnl3	Rgs10	Mvd
Rhoc	Mboat2	Rgs16	Mxra7
Rhox10	Mc5r	Rhbg	Mybbp1a
Rhox13	Mcam	Rhob	Mycl1
Rhox3e	Mcc	Rhobtb2	Mycn
Rhox3h	Mchr1	Rhoc	Myh14
Rhox6	Mcm10	Rhox10	Myh6
Rhox9	Mcm5	Rhox13	Myh7
Ric3	Mcm7	Rhox3e	Myl9
Rif1	Mcmbp	Rhox3h	Myo18a
Ring1	Mdga2	Rhox9	Myo1e
Rint1	Mdm1	Rhpn2	Myo1h
Ripk1	Mdn1	Ric3	Myo5a
Ripk2	Me2	Rictor	Myof
Rltpr	Mea1	Ring1	Mypn
Rnaset2b	Med10	Rint1	Mypop
Rnd2	Med13l	Ripk1	Myst3
Rnf103	Med14	Ripk2	Naa30
Rnf128	Med22	Rnaset2b	Naa35
Rnf168	Med25	Rnf103	Nab1
Rnf17	Megf6	Rnf128	Nanos2
Rnf2	Memo1	Rnf13	Nanos3
Rnf20	Mest	Rnf135	Nans
Rnf31	Metap2	Rnf168	Narfl
Rnf39	Mettl9	Rnf170	Nars2
Rnls	Mex3a	Rnf19b	Nat8l
Rnmt	Mfap2	Rnf2	Nav1
Rnpepl1	Mfge8	Rnf31	Nav2
Rock1	Mfhas1	Rnf38	Ncapd2
Rom1	Mfn2	Rnls	Ncaph
Ropn1l	Mfsd4	Rnpepl1	Ncdn
Rpe	Mgea5	Rock1	Ncln
Rpia	Mgmt	Rom1	Ncoa2
Rpl35	Mgrn1	Rpia	Ncor2
Rpl3l	Miat	Rpl3l	Ncs1
Rps6ka3	Mical1	Rps6ka3	Ndel1
Rps6ka4	Mical2	Rps6ka4	Ndfip1
Rps6ka5	Micall1	Rps6ka5	Ndrg1
Rps6ka6	Mid1ip1	Rps6ka6	Ndst2
Rps6kc1	Mid2	Rps6kc1	Ndufa9
Rragb	Midn	Rragb	Ndufv1
Rspo4	Mier3	Rrm2b	Nefl
Rspry1	Mina	Rsf1	Nefm
Rxrb	Mis12	Rspo4	Neil2
S100a6	Mki67ip	Rspry1	Nek2
Saal1	Mknk2	Samd1	Nemf
Samd1	Mkrn1	Samd14	Nes
Samd14	Mlec	Samd8	Neurl1b
Samd8	Mll2	Sap30	Neurog3
Sap30	Mll3	Sarm1	Nexn
Sarm1	Mllt3	Satb2	Nfatc2
Sbno2	Mllt4	Sbno2	Nfe2l2
Scap	Mlph	Scap	Nfkbia
Sccpdh	Mmgt2	Scaper	Nfkbid
Schip1	Mmp14	Sccpdh	Nfya
Scrn1	Mmp15	Scpep1	Nhp2
Sdf2l1	Mmp9	Scrn1	Nhsl2
Sdha	Mmrn2	Sdc2	Nif3l1
Sec14l2	Mn1	Sdha	Nin
Sec23a	Mocos	Sdk1	Ninl
Sec24a	Mogs	Sdr39u1	Nkain1
Sec31b	Morf4l2	Sec14l2	Nln
Sel1l	Mov10	Sec23a	Nlrp4c
Sema4a	Mpg	Sec24a	Nlrp4f
Sema4g	Mphosph8	Sec24d	Nlrx1
Sema5a	Mpped1	Secisbp2l	Nmb
Senp2	Mprip	Seh1l	Nme1
Senp5	Mpzl1	Sel1l	Nme2
2016-09-10	Mpzl2	Sema5a	Nmnat2
2016-09-11	Mrc1	Senp2	Nob1
2016-09-05	Mrm1	Senp5	Noc4l
2016-09-08	Mrpl12	2016-09-10	Nog
Sergef	Mrpl34	2016-09-11	Nol8
Serinc1	Mrpl39	2016-09-05	Nol9
Serinc3	Mrpl41	2016-09-08	Nolc1
Serpinb6a	Mrpl45	Serinc1	Nomo1
Serpine2	Mrpl49	Serinc3	Nono
Serping1	Mrps18b	Serpinb6a	Nop10
Serpini1	Mrps27	Serpine2	Nop16
Sertad4	Mrps6	Serpini1	Nop2
Sesn3	Msh2	Sertad4	Nop56
Setdb2	Msh6	Sesn3	Nos1
Sfxn4	Msi1	Setdb2	Nos1ap
Sgcb	Msi2	Sez6	Notch1
Sgce	Msl1	Sgcb	Nova2
Sh3bp5l	Msn	Sgce	Npcd
Sh3d19	Msx2	Sh2b2	Npepl1
Sh3gl2	Mta2	Sh3d19	Nploc4
Sh3tc2	Mta3	Sh3gl2	Npm3-ps1
Shank2	Mtap1a	Shank2	Nptx2
Shcbp1	Mtap7	Shf	Nqo1
Shisa5	Mtap7d1	Shisa5	Nr1d1
Shkbp1	Mtap7d3	Shkbp1	Nr2f6
Shpk	Mtch1	Shpk	Nr4a1
Sigirr	Mtf2	Sigirr	Nr5a2
Sipa1l2	Mtfmt	Sipa1l2	Nradd
Skap2	Mtmr14	Skap2	Nrarp
Skil	Mto1	Skil	Nras
Slain1	Mtr	Slain1	Nrbp2
Slc12a2	Mtss1	Slain2	Nrd1
Slc12a6	Mtss1l	Slc12a2	Nrxn2
Slc12a7	Mtus1	Slc12a4	Nsa2
Slc16a10	Mtx2	Slc12a6	Nsdhl
Slc17a7	Mul1	Slc12a7	Nsmaf
Slc19a2	Mvd	Slc16a10	Nsmce2
Slc22a15	Mxra7	Slc17a7	Nsun2
Slc22a16	Mybbp1a	Slc19a2	Ntn1
Slc23a2	Mycl1	Slc22a15	Ntsr1
Slc24a4	Mycn	Slc22a16	Nuak2
Slc24a6	Myh6	Slc23a2	Nub1
Slc25a23	Myl9	Slc24a6	Nubp2
Slc25a24	Myo18a	Slc25a24	Nudc
Slc25a28	Myo1e	Slc25a28	Nudt3
Slc25a30	Myo5a	Slc25a30	Numbl
Slc25a37	Myof	Slc25a37	Nup133
Slc27a2	Mypn	Slc26a6	Nup214
Slc29a1	Mypop	Slc27a2	Nup43
Slc2a4	Myst3	Slc29a1	Nup54
Slc30a2	N4bp1	Slc29a4	Nvl
Slc30a4	Naa30	Slc2a4	Nxnl2
Slc33a1	Naa35	Slc2a8	Nxph3
Slc35a3	Nab1	Slc30a2	Nxph4
Slc35f5	Naca	Slc30a9	Ocln
Slc37a1	Nanos2	Slc33a1	Ofd1
Slc39a9	Nanos3	Slc35a3	Olfm1
Slc41a3	Nans	Slc35f5	Optn
Slc45a4	Nat8l	Slc36a4	Orai1
Slc47a2	Nav1	Slc37a1	Orai2
Slc4a11	Nav2	Slc38a3	Ormdl2
Slc4a2	Nbl1	Slc39a9	Osbpl3
Slc4a3	Ncapd2	Slc41a3	Osgin1
Slc6a1	Ncaph	Slc45a4	Otud3
Slc6a17	Ncdn	Slc47a2	Ovol2
Slc6a8	Nck2	Slc4a11	Pa2g4
Slc8a2	Ncln	Slc4a2	Pabpn1
Slc9a3r2	Ncoa2	Slc4a3	Pacsin2
Slc9a5	Ncor2	Slc6a1	Padi3
Slc9a6	Ncs1	Slc6a17	Padi4
Slc9a7	Ndel1	Slc6a8	Paip2
Slfn8	Ndfip1	Slc8a2	Pak1ip1
Slfn9	Ndrg3	Slc9a3r2	Palb2
Slit2	Ndst2	Slc9a5	Pank1
Slmap	Ndufv1	Slc9a6	Parl
Slx1b	Neb	Slc9a7	Parm1
Smc1b	Nefl	Slco3a1	Parp1
Smc2	Nefm	Slfn9	Parp14
Smc5	Neil2	Slit2	Parp16
Smcr7l	Nek2	Slmap	Parp3
Smek2	Nemf	Slx1b	Parp8
Smpd1	Nes	Smc1b	Parp9
Snca	Neurl1b	Smc5	Patz1
Snrpb2	Neurog3	Smcr7l	Pcbp3
Sntg2	Nexn	Smek2	Pcbp4
Snx14	Nfat5	Smpd1	Pcdh1
Snx19	Nfatc2	Smtnl2	Pcdh12
Snx2	Nfe2l2	Snca	Pcgf6
Snx5	Nfic	Sncaip	Pcnxl3
Snx7	Nfix	Snhg8	Pcp4l1
Sobp	Nfkbia	Snta1	Pcsk6
Sohlh1	Nfkbid	Sntg2	Pdap1
Sohlh2	Nfya	Snx19	Pdcd11
Sorcs3	Nfyb	Snx2	Pdcd4
Sorl1	Nhedc2	Snx5	Pde3b
Sort1	Nhp2	Snx7	Pde4c
Sox30	Nhsl2	Sobp	Pde6b
Sp140	Nin	Sod2	Pde7a
Spaca1	Ninl	Sohlh1	Pdgfa
Spag9	Nkain1	Sohlh2	Pdgfb
Sparcl1	Nkd1	Sorbs3	Pdha1
Spdya	Nlrp4c	Sorcs3	Pdha2
Spg11	Nlrp4f	Sorl1	Pdia3
Spin2	Nlrx1	Sort1	Pdia5
Spire2	Nme1	Sox30	Pdk1
Spock2	Nme2	Sp140	Pdxk
Spp1	Nnat	Sp3	Pdxp
Sqrdl	Nob1	Spaca1	Pdzd2
Src	Noc4l	Spag16	Pea15a
Srcin1	Nol9	Spag9	Pear1
Srek1	Nolc1	Sparcl1	Pebp1
Srgap2	Nomo1	Spata6	Pecam1
Srms	Nono	Spcs3	Pecr
Srsf6	Nop10	Spg11	Peg12
Ssh2	Nop16	Spg20	Peli1
Ssr2	Nop2	Spin2	Peli2
Ssx2ip	Nop56	Spire2	Peo1
St3gal5	Nos1	Spnb1	Per1
St7l	Nos1ap	Spp1	Per3
Stag1	Notch1	Sqrdl	Pex19
Stag3	Nova2	Src	Pfn1
Stambpl1	Npepl1	Srcin1	Pgam1
Stard7	Npepps	Srgap2	Pgbd5
Stat1	Nploc4	Srms	Pgd
Steap1	Nptx1	Ssh2	Pgls
Stim1	Nqo1	Ssx2ip	Pgs1
Stk10	Nr1d1	St7l	Phb
Stk32c	Nr2c2ap	Stab2	Phb2
Stk33	Nr2f6	Stag3	Phc1
Stom	Nr4a1	Stambpl1	Phc2
Stoml1	Nr5a2	Stard7	Phf13
Ston1	Nradd	Steap1	Phf15
Stox1	Nrarp	Stim1	Phf17
Stra8	Nras	Stim2	Phf2
Stradb	Nrbp1	Stk10	Phf21b
Stt3a	Nrbp2	Stk32c	Phf23
Stx11	Nrd1	Stom	Phf5a
Stxbp1	Nrf1	Stoml1	Phgdh
Sufu	Nrxn2	Ston1	Phlda1
Sugt1	Nsa2	Ston2	Phldb1
Sun1	Nsdhl	Stra8	Pi16
Susd1	Nsg1	Stradb	Pi4k2a
Suv420h2	Nsmaf	Stxbp1	Pi4k2b
Sv2a	Nsmce2	Sugt1	Pif1
Svil	Nsun2	Susd1	Pik3c2b
Svip	Ntn1	Suv420h2	Pik3ca
Syap1	Ntsr1	Sv2a	Pik3cd
Syce2	Nuak2	Svip	Pik3r2
Sycp1	Nub1	Syap1	Pink1
Sycp2	Nubp2	Syce2	Pip4k2a
Sycp3	Nudc	Sycp3	Pip4k2b
Synj1	Nudcd3	Syngr4	Pip5k1c
Synrg	Nudt3	Synj1	Pisd
Syt1	Numa1	Synrg	Pitpna
Syt17	Numbl	Syt1	Pitpnb
Sytl5	Nup133	Syt17	Pitpnc1
Tab2	Nup214	Sytl4	Pitpnm1
Tab3	Nup54	Tab2	Pitpnm2
Tacc1	Nvl	Tab3	Piwil4
Taf13	Nxnl2	Tacc1	Pja1
Taf3	Nxph3	Taf3	Pkdcc
Taf7l	Nxph4	Taf7l	Pkm2
Taok1	Ocln	Taok1	Pkn1
Tapt1	Ofd1	Taok2	Pknox1
Tardbp	Olfm1	Tapt1	Pla2g2d
Tbc1d1	Optn	Tardbp	Pla2g7
Tbc1d2	Orai1	Tarsl2	Plaa
Tbc1d23	Ormdl2	Tbc1d1	Plaur
Tbc1d8b	Ormdl3	Tbc1d2	Plb1
Tbcd	Osbpl3	Tbc1d23	Plcb2
Tbcel	Osgin1	Tbc1d4	Plcb4
Tbl2	Ost4	Tbc1d8b	Plec
Tbx1	Otud3	Tbcd	Plekha1
Tc2n	Ovol2	Tbcel	Plekha6
Tceanc	P4hb	Tbl2	Plekhf2
Tcerg1l	Pa2g4	Tceanc	Plekhg1
Tcfcp2l1	Pabpn1	Tcerg1l	Plekhg5
Tcirg1	Pacsin2	Tcfcp2l1	Plekhh3
Tcn2	Padi3	Tcn2	Plekhm1
Tcp11l2	Padi4	Tcp11l2	Plekhm2
Tdp2	Paip2	Tdrd3	Plekho2
Tdrd3	Pak1ip1	Tdrkh	Plin3
Tdrkh	Palm3	Tecpr2	Plk3
Tert	Pamr1	Tep1	Plk4
Tet3	Pank1	Tert	Pls3
Tex11	Panx2	Tet3	Plvap
Tex13	Paqr7	Tex11	Plxdc1
Tex15	Parl	Tex13	Plxnb2
Tex16	Parm1	Tex15	Plxnd1
Tfpi2	Parp1	Tex16	Pm20d2
Tfrc	Parp14	Tex264	Pmaip1
Tgm2	Parp3	Tfrc	Pms1
Thbs2	Parp8	Tg	Pnkd
Thbs4	Parp9	Tgfbr1	Pnldc1
Thoc2	Patz1	Tgm2	Pnpla7
Thsd4	Pcbp3	Thbs1	Poc1a
Tinagl1	Pcbp4	Thbs4	Podxl
Tinf2	Pcdh1	Thoc2	Pold4
Tipin	Pcdh12	Thsd4	Poldip2
Tktl1	Pcm1	Tinf2	Polr1a
Tle1	Pcnp	Tipin	Polr1b
Tle6	Pcnxl3	Tk2	Polr2e
Tln2	Pcp4l1	Tktl1	Polr3h
Tlr3	Pcsk6	Tle1	Pomp
Tlr4	Pdap1	Tle6	Pop1
Tm4sf5	Pdcd11	Tln2	Pou3f1
Tm7sf3	Pdcd4	Tm4sf5	Pou3f3
Tmco3	Pdcd6ip	Tm7sf3	Pou5f1
Tmed7	Pdcd7	Tm9sf1	Pou6f1
Tmeff1	Pde3b	Tmco3	Ppan
Tmem107	Pde4c	Tmeff1	Ppap2b
Tmem128	Pde6b	Tmeff2	Ppard
Tmem135	Pde7a	Tmem127	Ppfibp1
Tmem136	Pdgfa	Tmem128	Ppfibp2
Tmem176a	Pdgfb	Tmem135	Pphln1
Tmem18	Pdgfra	Tmem18	Ppic
Tmem184c	Pdha1	Tmem184c	Ppid
Tmem192	Pdha2	Tmem19	Ppif
Tmem209	Pdia3	Tmem30a	Ppig
Tmem30a	Pdia5	Tmem41a	Ppil1
Tmem41a	Pdia6	Tmem43	Ppip5k1
Tmem43	Pdk1	Tmem51	Ppm1f
Tmem51	Pdxk	Tmem59l	Ppm1j
Tmem59l	Pdxp	Tmem64	Ppm1l
Tmem64	Pdzd2	Tmem67	Ppp1ca
Tmem67	Pea15a	Tmem74	Ppp1cb
Tmem74	Pear1	Tmem86a	Ppp1r9b
Tmem86a	Pebp1	Tmem87a	Ppp2cb
Tmem87b	Pecr	Tmem8b	Ppp2r2c
Tmem8b	Peg12	Tmem9	Ppp2r3c
Tmem9	Peg13	Tmod3	Ppp2r5a
Tmod2	Peli1	Tmx1	Ppp2r5d
Tmod3	Peli2	Tmx4	Ppp4r1
Tmx1	Peo1	Tnc	Pqlc1
Tmx4	Per3	Tnfaip3	Pramef12
Tnfaip3	Pex19	Tnfaip8	Pramef8
Tnfaip8	Pex6	Tnfrsf1b	Prc1
Tnfrsf1b	Pfkp	Tnfrsf22	Prdm15
Tnfrsf23	Pfn1	Tnfrsf23	Prdm16
Tnfrsf25	Pgam1	Tnfrsf25	Prdx6
Tnfrsf8	Pgc	Tnip1	Prex1
Tom1l1	Pgd	Tom1l1	Prickle1
Tom1l2	Pgls	Tom1l2	Prkab1
Top2b	Pgs1	Top2b	Prkar1a
Tpcn2	Phb2	Tph1	Prkch
Tph1	Phc1	Tpm4	Prkd2
Tppp	Phc2	Tppp	Prmt1
Tpst1	Phf13	Tpst1	Prom2
Traf3	Phf15	Traf3	Prorsd1
Traf6	Phf17	Traf3ip1	Prpf3
Tram1l1	Phf2	Traf6	Prpf6
Tram2	Phf20	Tram2	Prpf8
Trap1a	Phf21b	Trap1a	Prpsap1
Trappc10	Phf23	Trappc10	Prr11
Trappc2	Phf5a	Trdmt1	Prr19
Trdmt1	Phgdh	Trim21	Prr5
Trim21	Phlda1	Trim23	Prrc2a
Trim23	Phldb1	Trim26	Prrc2b
Trim26	Pi16	Trim35	Prrx2
Trim35	Pi4k2a	Trim36	Psd3
Trim56	Pi4k2b	Trim41	Psip1
Trip10	Pif1	Trim45	Psma1
Trip11	Pik3c2b	Trim52	Psma2
Tro	Pik3ca	Trim56	Psma6
Trp53i11	Pik3cd	Trip10	Psmb4
Trp53i13	Pik3r2	Trip11	Psmb7
Trp63	Pink1	Tro	Psmb9
Trpc1	Pip4k2a	Trp53i11	Psmc1
Trpc4ap	Pip4k2b	Trp53i13	Psmc2
Tsen34	Pip5k1c	Trp53inp2	Psmc3
Tspan13	Pir	Trp63	Psmc4
Tspan33	Pisd	Trpc1	Psmc5
Tspan4	Pitpna	Trpc4ap	Psmc6
Tspan7	Pitpnb	Trpt1	Psmd1
Tspan9	Pitpnc1	Tsen34	Psmd12
Tspyl1	Pitpnm1	Tspan15	Psmd13
Ttbk2	Pitpnm2	Tspan33	Psmd3
Ttc21b	Piwil4	Tspan4	Psmd4
Ttc39a	Pja1	Tspan7	Psmd7
Ttc39b	Pkdcc	Tspan9	Psme4
Ttc7	Pkm2	Tspyl1	Ptch1
Ttc8	Pkn1	Ttbk2	Ptch2
Ttl	Pknox1	Ttc21b	Ptges2
Ttll1	Pla2g4f	Ttc35	Ptgfrn
Ttll7	Pla2g7	Ttc39a	Ptgir
Ttn	Plaa	Ttc39b	Ptgr1
Ttyh1	Plaur	Ttc7	Pthlh
Tubb6	Plb1	Ttc8	Ptms
Tube1	Plcb2	Ttl	Ptpn13
Tubgcp2	Plcb4	Ttll1	Ptpn14
Tubgcp3	Plec	Ttll7	Ptpn3
Tusc3	Plekha6	Ttn	Ptprb
Txndc5	Plekhf2	Ttyh1	Ptprcap
Uaca	Plekhg1	Tubb6	Ptprf
Ube2r2	Plekhg5	Tube1	Ptprn2
Ube2s	Plekhg6	Tubgcp2	Ptrf
Ube3a	Plekhh3	Tusc3	Ptrh2
Ube3c	Plekhm1	Txndc5	Pxk
Ubr1	Plekhm2	Txnrd3	Pxt1
Ubxn2b	Plekho2	Uaca	Pycard
Uck1	Plin3	Ube2e2	Pycr2
Ucp2	Plk3	Ube2r2	Pygb
Uevld	Plk4	Ube3a	Pygl
Ugcg	Pls3	Ubr1	Pygm
Ugp2	Plvap	Ubxn2b	Pzp
Ugt8a	Plxdc1	Ubxn7	Qars
Ulk2	Plxna1	Uchl1	Rab10
Unc5b	Plxnb2	Uck1	Rab11a
Unc5d	Plxnc1	Ucp2	Rab25
Urgcp	Plxnd1	Uggt2	Rab31
Urod	Pm20d2	Ugp2	Rab3a
Usp24	Pmaip1	Ugt8a	Rab3ip
Usp25	Pms1	Ulk2	Rab6b
Usp26	Pnkd	Unc13b	Rab7
Usp45	Pnldc1	Unc5d	Rac3
Usp47	Pnpla7	Upf3a	Rad21l
Usp49	Pnpo	Urgcp	Rad9
Utrn	Poc1a	Usp24	Rae1
Vamp2	Podxl	Usp25	Rai1
Vangl1	Pold4	Usp26	Rai14
Vars2	Poldip2	Usp32	Ralbp1
Vcl	Polg	Usp47	Ralgps2
Vegfb	Polg2	Usp49	Ranbp1
Vkorc1	Polr1a	Utrn	Ranbp17
Vps13a	Polr1b	Vamp2	Rangap1
Vps13c	Polr2e	Vangl1	Rap1a
Vps8	Polr3h	Vbp1	Rap1gds1
Vrk2	Pomp	Vcl	Rapgef2
Vwa5a	Pop4	Vegfb	Rapgef3
Wbp1	Pou3f1	Vkorc1	Rarg
Wbp2nl	Pou5f1	Vps13a	Rars
Wbscr17	Ppan	Vps13c	Rasa3
Wdr11	Ppap2b	Vps13d	Rasd2
Wdr35	Ppard	Vps8	Rasgrp2
Wdr37	Ppfibp1	Vrk2	Rasl11a
Wdr44	Ppfibp2	Vwa5a	Rasl12
Wdr7	Pphln1	Wars2	Rb1
Wdr76	Ppic	Wbp2nl	Rbfa
Wdr90	Ppid	Wbscr17	Rbm17
Wdr91	Ppif	Wdr11	Rbm24
Wfdc15a	Ppig	Wdr19	Rbm42
Wfs1	Ppil1	Wdr26	Rbm47
Wnk2	Ppip5k1	Wdr35	Rbms1
Wnt7a	Ppm1a	Wdr37	Rbms2
Wrn	Ppm1f	Wdr41	Rbp4
Wsb1	Ppm1j	Wdr44	Rbp7
Xlr4a	Ppm1l	Wdr47	Rcan1
Xpnpep1	Ppp1ca	Wdr7	Rcan3
Xrcc4	Ppp1cb	Wdr90	Rcc1
Xylb	Ppp1r15a	Wdr91	Rcc2
Yaf2	Ppp1r16b	Wfdc15a	Rchy1
Yipf3	Ppp1r9b	Wfs1	Rcn3
Yod1	Ppp2ca	Whrn	Reep3
Rarb	Ppp2cb	Wipf3	Reln
	Ppp2r1a	Wnk1	Renbp
	Ppp2r2c	Wnk2	Reps1
	Ppp2r5a	Wnt7a	Rest
	Ppp2r5d	Wnt7b	Ret
	Ppp4r1	Wrn	Retsat
	Pqlc1	Wsb1	Rfwd3
	Pqlc2	Wtap	Rfx5
	Pramef8	Xpnpep1	Rgag4
	Prdm15	Xpr1	Rgp1
	Prdm16	Xrcc4	Rgs12
	Prdx1	Ydjc	Rgs7
	Prdx2	Yipf3	Rhbdl3
	Prdx6	Yod1	Rhd
	Prex1	Ythdc2	Rhof
	Prickle1	Zbtb10	Rhou
	Prkab1	Zbtb34	Rian
	Prkar1a	Zbtb41	Rilpl1
	Prkch	Zc3h6	Rilpl2
	Prkd2	Zc3h7a	Rimklb
	Prmt2	Zcchc24	Riok2
	Prorsd1	Zcchc6	Ripk4
	Prpf3	Zdhhc21	Rlf
	Prpf31	Zdhhc7	Rlim
	Prpf6	Zdhhc8	Rnaseh2a
	Prpf8	Zfat	Rnf114
	Prpsap1	Zfp106	Rnf122
	Prr11	Zfp113	Rnf14
	Prr12	Zfp12	Rnf145
	Prr19	Zfp120	Rnf149
	Prr5	Zfp128	Rnf157
	Prrc2a	Zfp167	Rnf180
	Prrc2b	Zfp180	Rnf217
	Prrx2	Zfp185	Rnf24
	Prune	Zfp217	Rnf26
	Psd	Zfp229	Rnf4
	Psd3	Zfp251	Rnf44
	Psip1	Zfp280c	Rnft1
	Psma2	Zfp282	Robo1
	Psma6	Zfp316	Rod1
	Psmb2	Zfp317	Ror2
	Psmb4	Zfp318	Rora
	Psmb5	Zfp319	Rorc
	Psmb7	Zfp369	Rpa2
	Psmc1	Zfp382	Rpap3
	Psmc2	Zfp398	Rpf2
	Psmc3	Zfp40	Rpl13
	Psmc4	Zfp410	Rpl13a
	Psmc5	Zfp422	Rpl14
	Psmd1	Zfp423	Rpl15
	Psmd12	Zfp438	Rpl18
	Psmd13	Zfp445	Rpl22
	Psmd14	Zfp488	Rpl23
	Psmd4	Zfp503	Rpl29
	Psmd7	Zfp511	Rpl32
	Psmd9	Zfp516	Rpl36al
	Psme3	Zfp518a	Rpl39l
	Psme4	Zfp536	Rpl4
	Pstk	Zfp568	Rpl6
	Ptch1	Zfp592	Rpl7
	Ptch2	Zfp612	Rpl7l1
	Pten	Zfp629	Rpl8
	Ptgfrn	Zfp687	Rplp0
	Ptgir	Zfp697	Rplp1
	Ptgr1	Zfp709	Rpn1
	Ptk7	Zfp715	Rpn2
	Ptms	Zfp746	Rprml
	Ptp4a2	Zfp768	Rps11
	Ptpn11	Zfp786	Rps14
	Ptpn13	Zfp788	Rps15
	Ptpn14	Zfp800	Rps24
	Ptpn3	Zfp809	Rps27l
	Ptpn9	Zfp810	Rps3
	Ptprb	Zfp827	Rps3a
	Ptprf	Zfp882	Rps5
	Ptprn2	Zfp956	Rps6
	Ptprs	Zfpm1	Rps6kb2
	Ptrf	Zfx	Rps7
	Ptrh2	Zfyve26	Rps9
	Pwp1	Zhx1	Rptor
	Pxn	Zkscan2	Rpusd1
	Pycr2	Zkscan3	Rpusd3
	Pygb	Zmat1	Rpusd4
	Pygl	Znf512b	Rragd
	Pygo2	Zscan12	Rrm1
	Pzp	Zscan29	Rrp12
	Qars	Zswim5	Rrp36
	Rab10	Zufsp	Rrp7a
	Rab11a	Zzef1	Rrp9
	Rab11b	Rarb	Rrs1
	Rab25		Rsl1d1
	Rab31		Rsph9
	Rab3a		Rspo2
	Rab3ip		Rtcd1
	Rab40c		Rufy3
	Rab5b		Rundc3a
	Rab6b		Runx2
	Rab7		Ruvbl2
	Rac3		Rxra
	Rad21l		Rxrg
	Rad9		S100a4
	Rae1		S1pr2
	Raf1		Sac3d1
	Rai1		Sae1
	Rala		Sall1
	Ralbp1		Sall3
	Ralgds		Samhd1
	Ralgps2		Samm50
	Ran		Sat1
	Ranbp1		Sbds
	Ranbp17		Sbk1
	Rangap1		Scaf11
	Rap1a		Scai
	Rap1gds1		Scamp1
	Rapgef2		Scamp5
	Rapgef3		Scarb2
	Raph1		Scd2
	Rarg		Scmh1
	Rars		Scml4
	Rasa3		Scn1b
	Rasal2		Scn7a
	Rasd2		Scnn1a
	Rasgrp2		Scrib
	Rasl11a		Scube3
	Rb1		Scyl1
	Rbbp5		Sdc1
	Rbbp7		Sdc4
	Rbm17		Sdcbp2
	Rbm20		Sdccag3
	Rbm24		Sdr42e1
	Rbm42		Sec14l1
	Rbms2		Sec16a
	Rbp4		Sec24c
	Rcan1		Selk
	Rcan3		Selp
	Rcc1		Sema3f
	Rcc2		Sema4b
	Rccd1		Sema5b
	Rchy1		Sema6c
	Rcn3		Sema6d
	Rdm1		Senp3
	Reep3		Sephs1
	Reln		2016-09-06
	Renbp		2016-09-09
	Reps1		Serbp1
	Rere		Serf1
	Rest		Serinc5
	Ret		Serp2
	Retsat		Serpinh1
	Rexo4		Sesn1
	Rfwd3		Setd1a
	Rfx5		Setd3
	Rgag4		Setd5
	Rgma		Setd7
	Rgp1		Sez6l
	Rgs12		Sf3a2
	Rhbdd3		Sf3a3
	Rhbdl3		Sfmbt1
	Rhd		Sfmbt2
	Rhot2		Sfrp1
	Rhou		Sfrp2
	Rilpl1		Sft2d2
	Rilpl2		Sgk3
	Rimklb		Sgol2
	Riok2		Sgpp2
	Ripk4		Sgsm2
	Rlf		Sgtb
	Rlim		Sh2b3
	Rnaseh2a		Sh2d3c
	Rnf114		Sh2d5
	Rnf122		Sh3bp1
	Rnf14		Sh3bp4
	Rnf144a		Sh3glb2
	Rnf145		Sh3pxd2b
	Rnf149		Sh3tc1
	Rnf157		Shank3
	Rnf180		Shb
	Rnf214		Shc1
	Rnf24		Shc3
	Rnf26		Shisa2
	Rnf4		Shisa6
	Rnf40		Shmt2
	Rnf44		Shroom2
	Rnft1		Shroom3
	Rnps1		Shroom4
	Robo1		Sidt2
	Rod1		Sik1
	Ror2		Sike1
	Rora		Sirpa
	Rpa1		Six1
	Rpa2		Six4
	Rpap3		Ski
	Rpf2		Slc15a1
	Rpl13		Slc16a13
	Rpl14		Slc16a14
	Rpl15		Slc16a6
	Rpl18		Slc1a1
	Rpl22		Slc20a2
	Rpl24		Slc25a10
	Rpl29		Slc25a12
	Rpl38		Slc25a36
	Rpl39l		Slc25a39
	Rpl4		Slc27a6
	Rpl5		Slc29a2
	Rpl6		Slc2a3
	Rpl7		Slc30a1
	Rpl7l1		Slc30a5
	Rpl8		Slc35b1
	Rplp0		Slc35f2
	Rpn1		Slc38a1
	Rpn2		Slc38a2
	Rprml		Slc38a4
	Rps15		Slc39a13
	Rps15a		Slc3a2
	Rps2		Slc40a1
	Rps23		Slc41a1
	Rps24		Slc41a2
	Rps25		Slc43a2
	Rps3		Slc43a3
	Rps5		Slc45a3
	Rps6		Slc47a1
	Rps6kb2		Slc48a1
	Rps7		Slc4a8
	Rps8		Slc5a3
	Rps9		Slc5a4a
	Rpsa		Slc7a5
	Rptor		Slc9a3r1
	Rpusd3		Slk
	Rpusd4		Slmo1
	Rragd		Slmo2
	Rrbp1		Smad1
	Rrm1		Smad2
	Rrp12		Smad3
	Rrp36		Smad5
	Rrp7a		Smad6
	Rrp9		Smad7
	Rrs1		Smagp
	Rsl1d1		Smap1
	Rsph9		Smarca2
	Rspo2		Smarcad1
	Rtcd1		Smarcb1
	Rtn4		Smarcc2
	Rufy3		Smarcd3
	Rundc3a		Smc3
	Runx2		Smo
	Ruvbl2		Smoc1
	Rxra		Smoc2
	Rxrg		Smox
	Ryk		Smpd2
	Ryr2		Smpd4
	S100a4		Smtn
	S1pr2		Smurf1
	Sae1		Smyd2
	Sall1		Snai1
	Sall3		Snap25
	Sall4		Snap47
[truncated: 582 more rows]

## Sheet: SSC-crossover
Ru-n	Ru-u	Rn-u	Rd-n	Rd-d	Rn-d	Ku-n	Ku-u	Kn-u	Kd-n	Kd-d	Kn-d
0610011F06Rik	0610007C21Rik	0610010F05Rik	1500009L16Rik	1110004E09Rik	1190002N15Rik	1700001L05Rik	1110012J17Rik	1110008F13Rik	2900073G15Rik	0610031J06Rik	1700037H04Rik
1110008P14Rik	0610007P08Rik	1110007C09Rik	1700023L04Rik	1110008F13Rik	1700027A23Rik	1700027A23Rik	2210012G02Rik	2610002I17Rik	4933404O12Rik	1700012A16Rik	2210404J11Rik
1110067D22Rik	1110058L19Rik	1300010F03Rik	1700025G04Rik	1110032F04Rik	2010320M18Rik	1700029I01Rik	2610005L07Rik	4831426I19Rik	9030025P20Rik	1810041L15Rik	6330545A04Rik
1700019A02Rik	1200014J11Rik	1700003M02Rik	1700081L11Rik	1110049F12Rik	3830408C21Rik	2010317E24Rik	4930422G04Rik	4930481A15Rik	Abca1	4833420G17Rik	6430527G18Rik
1700029F09Rik	1700012A16Rik	1700080O16Rik	1700123O20Rik	1110051M20Rik	4930550C14Rik	4922501L14Rik	5830417I10Rik	4930503L19Rik	Abr	4930412C18Rik	Acsbg1
1810012P15Rik	1700013H16Rik	2310008H04Rik	1810013L24Rik	1200011M11Rik	5033406O09Rik	4933402J07Rik	6820431F20Rik	Abca17	Abtb2	5730507C01Rik	Adamts14
1810014F10Rik	1700047I17Rik2	2310035C23Rik	2310015A10Rik	1500010J02Rik	6530418L21Rik	9830147E19Rik	AI428936	Agtrap	Acvrl1	A730085A09Rik	Adcy2
2010321M09Rik	1810074P20Rik	2810407C02Rik	2310030N02Rik	1500011H22Rik	A830007P12Rik	A330049N07Rik	Abca7	Ank2	Acy1	AI662270	Alox12b
2410066E13Rik	2010109K11Rik	2810432D09Rik	2310037I24Rik	1600021P15Rik	Abhd11	Abcc3	Acaca	Bzrap1	Akap1	Aars2	Ankrd26
2610018G03Rik	2310021P13Rik	3110003A17Rik	2610002I17Rik	1700017B05Rik	Acbd6	Actn3	Acat2	Caprin2	Alas1	Aatf	Apba2
2700089E24Rik	2310028H24Rik	4921510H08Rik	2610029G23Rik	1700019E19Rik	Actn3	Aldh1a3	Adamts9	Ccdc6	Amot	Acap3	Atp2a3
2900092E17Rik	2310067B10Rik	4930402H24Rik	2700081O15Rik	1700054N08Rik	Adam11	Amotl1	Agap2	Ccnb3	Arfgef2	Ace	BC048355
3010026O09Rik	2500003M10Rik	4930404A10Rik	2810408M09Rik	1810008A18Rik	Adk	Anpep	Alpk1	Celsr1	Asap2	Acp1	Bpifb5
4632428N05Rik	2610001J05Rik	4930528F23Rik	2810422J05Rik	1810026J23Rik	Adora2a	Arc	Ank1	Ciapin1	Axl	Acsf2	Camkk1
4921507P07Rik	2610029I01Rik	4930572J05Rik	2900073G15Rik	1810041L15Rik	Aftph	Arhgap29	Astn1	Cntln	Bcas3	Adam19	Capg
4933425L06Rik	2610034B18Rik	4933404O12Rik	4932438A13Rik	2010107G23Rik	Agap2	Arhgef15	Atf4	Col24a1	Brd3	Adi1	Cbx8
4933439C10Rik	2610301G19Rik	4933416C03Rik	5430416N02Rik	2010110P09Rik	Akr1b10	Athl1	Capns1	Cspg5	Cacna1h	Ahcy	Ccdc71
5730559C18Rik	2900064A13Rik	5330426P16Rik	6330416G13Rik	2010300C02Rik	Amacr	Atp2b4	Casp9	D1Bwg0212e	Calcoco1	Aim1	Cd97
6330409N04Rik	3110043O21Rik	5730494M16Rik	6720468P15Rik	2010317E24Rik	Amotl1	Bhlhe40	Ccdc36	Dnahc7b	Cass4	Akap12	Cdcp1
6330545A04Rik	3110057O12Rik	5830433M19Rik	9930012K11Rik	2210408F21Rik	Ankrd37	Bmf	Ccdc8	Egr1	Cat	Akap2	Clip1
6430598A04Rik	3632451O06Rik	6230409E13Rik	A930011G23Rik	2310014H01Rik	Ankrd54	Bmpr1a	Cd93	Fads1	Cbx2	Alpl	Col16a1
A330021E22Rik	3830417A13Rik	A430033K04Rik	A930011O12Rik	2310047M10Rik	Anks1b	Btg2	Cdh20	Fam32a	Ccdc28b	Anxa1	Col6a5
A730017C20Rik	4831426I19Rik	AI987944	AA960436	2310057J16Rik	Anxa2	C4a	Cdh23	Fzd7	Cd109	Apba3	Cox6a1
A830093I24Rik	4922501C03Rik	Aard	AI646023	2410001C21Rik	Ap3m2	Camkv	Cep350	Grid1	Cd59a	Arhgap30	Crybg3
AI480653	4930503L19Rik	Abca17	Aacs	2410004B18Rik	App	Cbln1	Chrd	Gyltl1b	Cdh1	Arhgef1	Cyp39a1
AW554918	4930506M07Rik	Acadm	Aasdhppt	2410015M20Rik	Aqp5	Cbr3	Chrna4	H1fx	Cdh5	Arntl2	D630045J12Rik
Abcg1	4930524B15Rik	Acot11	Acaca	2410016O06Rik	Arhgap28	Ccdc69	Cog1	H2-Gs10	Chchd10	Bach1	Dgka
Abcg2	4930534B04Rik	Acsl1	Acot13	2510012J08Rik	Arhgef40	Chd1	Cpxm1	H2-Q1	Chd5	Bgn	Dusp9
Abhd16a	4930547N16Rik	Acsl5	Actb	2610318N02Rik	Arid5b	Creg1	Crabp2	Hspa8	Clcn6	Bhlhe41	Ebf3
Acadvl	4930579G24Rik	Acss3	Actn4	2610507B11Rik	Aspg	Cxcl12	Cyp51	Hsph1	Clic4	C530008M17Rik	Eif1b
Acer2	4930583H14Rik	Adap2	Actr1a	2610528E23Rik	Atf6b	Daam2	Dact3	Jund	Clic6	C530028O21Rik	Eif2b3
Adam10	4933403O08Rik	Adprh	Acvrl1	2810004N23Rik	Atp5g1	Dcaf6	Dars	Lama4	Col18a1	Cald1	Erbb3
Adamts14	4933415F23Rik	Agtr2	Adar	2810021B07Rik	Atp5o	Ddit4	Dlg4	Lpar2	Col6a3	Camk4	Esrp1
Adamts19	5730469M10Rik	Aif1l	Adck2	2810030E01Rik	BC053749	Defb36	Dlx3	Mei1	Coro2a	Cap2	Exosc7
Adcy2	6330503K22Rik	Ak5	Adipor2	2810046L04Rik	Bdp1	Depdc1b	Dpysl2	Mier3	Cpne1	Ccbl2	Fam100b
Afg3l2	6430548M08Rik	Akap1	Aen	2810403A07Rik	Blvra	Dhcr7	Dut	Ncs1	Cpne5	Cerk	Gm3435
Agpat5	6720401G13Rik	Aldh1a2	Akr1b3	2810453I06Rik	Bmp7	Dlx4	Entpd4	Nova1	Cpox	Clgn	Gm5088
Ahsg	6720456H20Rik	Ammecr1	Akt2	2810459M11Rik	C230081A13Rik	Dpf1	Epas1	Nr2f6	Cpt1a	Clybl	Greb1
Aim1l	9030625A04Rik	Ankra2	Aldh7a1	2900026A02Rik	C4a	Eea1	Eri2	Nsdhl	Ctcfl	Col1a1	H2-M3
Akap17b	9130023H24Rik	Ap3d1	Alg2	2900041M22Rik	Camkv	Efcab6	Fam20b	Nsl1	Ctsl	Col1a2	H2-Q2
Akap5	A630055G03Rik	Apoa1bp	Ambra1	3110082I17Rik	Cbln1	Eif3e	Fam5b	Ott	Cuedc1	Col22a1	H2-Q8
Alad	AI464131	Armc1	Anapc2	4632415K11Rik	Ccdc41	Eif4ebp1	Fras1	Pcsk9	Dbn1	Col28a1	Hdac7
Aldh16a1	AI467606	Armc10	Ankrd11	4922501L14Rik	Ccdc84	Elovl6	Fzd2	Pdgfb	Dctd	Col3a1	Htra1
Aldh1l1	AI597468	Arnt	Anks1	4933407C03Rik	Ccnb2	Entpd3	Gli3	Pycr2	Dpp3	Col4a1	Klc4
Ankrd12	AI848100	Arrdc1	Ap2b1	5430405G05Rik	Ccnf	Epha1	Gm13157	Rbl1	Dtx1	Col4a2	Lat
Ankrd26	AU040320	Arrdc3	Ap3b1	5430407P10Rik	Ccr10	Epha8	Gm13251	Rgma	Dusp4	Col5a1	Mdc1
Ankrd56	AW146020	Atp7b	Ap4b1	5430411K18Rik	Cdc25b	Ephb3	Gm13253	Rrm2	Dusp6	Col5a2	Met
Anks6	Abca3	Atrn	Aph1c	5430417L22Rik	Cdca4	Ephb4	Gm8801	Sdc4	Dusp7	Col5a3	Mtr
Ano9	Abcb7	BC018242	Aptx	6030429G01Rik	Cdon	Eps8	Gnptab	Sez6	Dynll2	Col6a1	Mybbp1a
Anubl1	Abcb8	BC030336	Arglu1	8430419L09Rik	Cdr2	Espn	Gon4l	Slc38a2	Eif4e3	Col6a2	Myo7a
Anxa6	Abcc10	BC031353	Arhgef18	9030425E11Rik	Cenpa	Etv4	Gpn2	Snhg8	Elavl2	Col6a4	Nat10
Arfip1	Abcc5	BC057079	Arhgef25	9130011J15Rik	Cenph	Fbln7	Gramd3	Sox12	Eml1	Col7a1	Nek10
Arhgef19	Abcc8	Basp1	Arhgef7	9130401M01Rik	Chaf1b	Foxj1	Gstm2	Tcerg1l	Enpp4	Crtam	Neto2
Arhgef2	Abcd1	Blzf1	Arid1a	9230110C19Rik	Chml	Frmd4b	Gucy2c	Tpm4	Epha4	Csrp1	Nlrp4e
Arrb2	Acaa1b	Bmp2k	Arid3a	9430020K01Rik	Chmp4b	Fryl	H19	Trim52	Esrrb	Ctnnbip1	Otud6a
Atf2	Acbd3	Bnip3	Arid5a	9430023L20Rik	Clpp	Gbp2	H1f0	Ulk4	Exoc3l	Ctsf	Pbxip1
Atf6	Acp5	Bphl	Arntl2	9630033F20Rik	Cnksr1	Gipc1	Hdac1	Zfand1	Extl1	D10Bwg1379e	Pex10
Atg16l2	Acpl2	Brsk1	Atp2b1	9830001H06Rik	Col9a3	Gm13247	Heatr3	Zfp277	Extl3	Dab1	Pik3ap1
Atg9a	Acsbg1	Btbd2	Atxn10	9930014A18Rik	Coq4	Gpt	Hist1h4i	Zic1	F11r	Ddr1	Plcg2
Atp12a	Actn1	Calm1	B4galt1	A330049M08Rik	Cpne7	Gulo	Hmgn2		Fam43b	Dhx16	Plxnb2
Atpaf2	Adam22	Ccdc51	B4galt5	A730090H04Rik	Crct1	Hspa12b	Hnf1b		Farp1	Dlk1	Pot1b
B2m	Adam23	Ccdc99	BC024479	A930004D18Rik	Crispld2	Hspb6	Hp1bp3		Fbln2	Dnahc5	Prelid2
B3galnt1	Adam9	Cdk13	BC037034	AI314180	Csdc2	Htr3a	Hspa1a		Fbxo3	Dpp7	Psmd2
B3galtl	Adamts3	Cdk14	Bag1	AI413582	Csnk1g1	Id1	Hspa1b		Fignl2	Dtx3l	Ptch1
BC016495	Adamtsl4	Cdk5r2	Barx1	AI661453	Ctu1	Iffo2	Ifih1		Fnbp1l	Eef2k	Ptpro
Bclaf1	Adap1	Cds2	Bid	Aagab	Ctu2	Ifitm1	Ifitm3		Foxl1	Efcab7	Pus7
Bpifb5	Adck1	Ceacam20	Blmh	Aamp	Cwc27	Igf2as	Igf2		Foxo3	Elmo1	Rec8
Btrc	Adck3	Celf2	Bri3	Aars	Cyb5r1	Igf2bp3	Insig1		Foxo6	Emb	Ripk3
C330018D20Rik	Adcy1	Cep110	Btg1	Aatf	D14Ertd668e	Irs2	Itgb5		Frmd8	Eml2	Rpl13a
C630004H02Rik	Adcy3	Chchd1	Bysl	Abca1	D19Ertd737e	Itgb3	Itpr1		Gadd45g	Emp1	Rpl26
Cadm3	Add1	Chchd10	C530008M17Rik	Abca7	Dcakd	Itpkb	Jun		Gjb2	Fam171a1	Rpl35
Cadm4	Add3	Chd1l	Cacna1h	Abcc1	Ddx41	Jag1	Kat2b		Glul	Fam189a2	Rps14
Cald1	Adra2b	Chd5	Cacna2d1	Abcc4	Ddx56	Jph4	Kcna1		Gpc3	Fam55d	Skiv2l2
Carf	Adrbk2	Chka	Calcoco1	Abcd2	Defb36	Kcna6	Kcnh2		Gprc5c	Fanca	Smarcal1
Ccdc111	Adss	Chrna7	Calr	Abcd3	Dennd2d	Kcnc3	Kifc5b		Grb10	Fbn1	Smoc1
Ccdc122	Aes	Cirbp	Capn1	Abcf1	Depdc1b	Kdr	Kirrel2		Guk1	Fev	Sorl1
Ccdc22	Afap1	Clybl	Card10	Abcf2	Depdc7	Kif13a	Lipg		H2-Q6	Fkbp9	Thada
Ccnb1ip1	Aff4	Cmtm3	Cat	Abhd12	Dnajc8	Kif1c	Lrp4		H2-Q7	Foxc2	Thbs2
Ccs	Agbl2	Col24a1	Cbx2	Abhd14a	Dse	Kif3c	Lss		H2afy2	Foxp4	Tle6
Cdkl5	Agbl3	Copg2	Ccdc28b	Abhd2	E230008N13Rik	Ldha	Mki67		Hlx	Gcdh	Tmem188
Cep70	Agbl5	Coro2a	Ccdc39	Abhd4	Ecm1	Lgr5	Mlycd		Homer2	Gcsh	Tnfrsf25
Chrdl2	Agfg1	Cox19	Ccdc64	Abl2	Edaradd	Mcc	Mpzl1		Homez	Gldc	Tuba1c
Ckap2l	Agk	Cpeb4	Ccdc91	Ablim1	Eef2	Mertk	Myof		Hoxb3	Gm11968	Tubb6
Clock	Agl	Cpox	Ccm2	Abr	Eif2ak3	Mfap2	Ncapd2		Hoxc4	Gm5506
Cnpy2	Agpat1	Ctbs	Cd300a	Abtb2	Eif3e	Mgat4a	Ndrg1		Ifnar2	Gm6329
Cntfr	Agpat3	Cth	Cdc42se1	Acaa1a	Eif3g	Mgl2	Nfib		Irx1	Gm6682
Col4a5	Agphd1	Ctsl	Cdh5	Acaa2	Elof1	Miat	Nme2		Itga5	Gm7120
Col6a5	Agps	Cyp4f18	Cenpv	Acacb	Emg1	Mmp9	Padi3		Jak1	Gm7903
Comt	Ahi1	D030016E14Rik	Cerk	Acap2	Entpd3	Mrc2	Pdpn		Kank1	Gpr116
Coq6	Ahr	D16H22S680E	Chchd2	Acap3	Epha2	Mst1r	Peg3		Katna1	Grik3
Cox6b2	Ahrr	D17Wsu104e	Chmp7	Acat2	Epha8	Nin	Pign		Kcp	Grm4
Cpn1	Aifm2	Dbc1	Cinp	Acin1	Eprs	Nrgn	Plxnd1		Kif7	Gucy2e
Creg1	Aim2	Dcaf10	Cldn12	Acot1	Eps8	Nup210	Pmaip1		Klhl13	H2-D1
Creld2	Akap11	Ddhd2	Cmtm6	Acot9	Exosc1	Nxnl2	Ppip5k1		Klhl24	Hebp1
Cuedc2	Akap12	Ddx55	Col4a3bp	Acrbp	Exosc2	Pacsin3	Prkd2		Lama5	Hoxb13
Cutc	Akap7	Dennd3	Cox7a2l	Acss1	Exosc7	Pawr	Pvrl1		Lamb1	Hoxb2
Cxcl16	Akna	Dennd4c	Cox7b	Actg1	F2r	Phf19	Rcsd1		Lars2	Hoxb4
Cxcr7	Akt1	Dlgap3	Cox7c	Actn2	Fam132a	Phf3	Rfwd2		Lasp1	Hoxb5
Cycs	Alcam	Dnajb9	Cpne5	Acy3	Fam163b	Phgdh	Rfx8		Lhfpl2	Hoxb6
D3Ertd254e	Aldh3a2	Dsc2	Cpsf1	Adam33	Fam203a	Phlda1	Rpl29		Lhx1	Hoxb7
Ddx17	Aldh5a1	Dync1i1	Cpt1a	Adamts9	Fam5b	Pik3c2b	Scamp5		Lmx1a	Hoxb8
Ddx26b	Aldh6a1	Eda	Cpvl	Adcy10	Fam89b	Pkn2	Serpinf1		Lonp2	Hoxb9
Dera	Aldh9a1	Efcab2	Crtap	Adcy5	Fasn	Pla2g2c	Sft2d2		Lpcat2	Hs3st1
Dhx58	Alg1	Ehd3	Csnk1g3	Ado	Fetub	Pla2g2d	Six1		Lphn3	Hspg2
Dner	Alg10b	Eml2	Csnk2a2	Adora1	Frmd4b	Plk3	Six4		Lrig3	Hunk
Doc2a	Alg6	Enox2	Cstf2	Adrb1	Fxyd6	Pou6f1	Slc26a5		Lrp11	Ifi30
Dr1	Alkbh7	Enthd1	Ctdsp2	Adrbk1	Galk1	Prim1	Slc38a1		Mafk	Igf2bp1
Dyrk2	Alox12b	Epb4.1l2	Cwf19l1	Adsl	Gar1	Prkab1	Slc38a4		Man2a1	Itga3
E330009J07Rik	Alox8	Epc1	Cxcl14	Aebp1	Gcat	Prkag1	Smagp		Mbtps2	Itpr3
Ebpl	Als2cl	Epm2a	Cyhr1	Afap1l1	Glrx	Prom2	Smc1b		Mlxipl	Kcnc2
Ece1	Amfr	Erbb4	D1Bwg0212e	Afap1l2	Gm15663	Psmb3	Snrpc		Mmp15	Kcnv2
Eef1a2	Ammecr1l	Esx1	D430042O09Rik	Aff3	Gm17296	Ptrf	Srp9		Mpped2	Krt18
Efcab5	Anapc13	Exd2	Dad1	Afmid	Gm2694	Rbm44	Stard3nl		Msx2	Lcp1
Efcab7	Angel1	Exoc2	Dbi	Afp	Gm757	Rhobtb3	Stmn1		Mycbp2	Lgmn
Ehhadh	Angel2	Faah	Dctd	Agap1	Gm88	Sc4mol	Tcf7l1		Myrip	Lin28a
Eif1b	Ank2	Fam117a	Ddah2	Aggf1	Gprc5a	Sc5d	Tdrd9		Nbeal2	Lrp1
Eif5a2	Ankhd1	Fam164a	Ddx19a	Agpat4	Gpt	Sgpp1	Tenc1		Nckap5l	Man2b1
Elovl6	Ankib1	Fam174a	Ddx3x	Agpat6	Gpx8	Sgtb	Tmem173		Ncoa1	Marveld2
Elovl7	Ankmy2	Fam69a	Ddx49	Agrn	Gramd3	Sik1	Tmem38a		Ndn	Myh6
Eng	Ankrd23	Fam89a	Dgkq	Ahdc1	H19	Slc25a11	Tpbg		Ndufaf2	Myo19
Ephb4	Ankrd24	Fance	Dhcr24	Ahsa1	H2-DMa	Slc27a6	Tpm3		Neb	Ndufb7
Erc2	Ankrd28	Fancg	Dhx35	Aim1	Hk2	Slc43a1	Triml2		Neurog3	Neat1
Ergic1	Ankrd32	Fancl	Dio3	Aimp1	Hmbs	Sp5	Ublcp1		Nfatc2	Nphp1
Ero1l	Ankrd34b	Fancm	Dlgap4	Aip	Hmmr	Spryd3	Wdr96		Nkain1	Npl
Exoc1	Ankrd39	Fbrs	Dlx1	Ajap1	Hp1bp3	Srcrb4d	Zcchc3		Nkd1	Ntn1
Exoc7	Ankrd42	Fbxl8	Dmrt1	Ak4	Hsd17b10	Srgap3	Zfp651		Nnat	Odz2
Eya2	Ankrd57	Fbxw17	Dnaja1	Akap13	Hspa12a	Sspn			Oaf	Paip1
F8	Ano1	Fgf13	Dnajb1	Akap2	Hspa9	Susd4			P4ha2	Parp8
Fam110c	Anxa11	Fgfr2	Dock7	Akirin1	Hspb3	Suv420h2			Pam	Pkd2l1
Fam13a	Anxa3	Fggy	Dos	Akr1a4	Hspb6	Sycp1			Pcbp4	Plagl1
Fam165b	Anxa4	Fignl2	Dpf2	Akr1b8	Id1	Sycp3			Pcdhgc3	Plcl2
Fam178a	Anxa5	Fitm2	Dph1	Alas1	Ifih1	Sys1			Pde4c	Plekhg1
Fam54a	Ap1m1	Fkbp15	Dusp9	Aldh1a3	Ifitm3	Tbc1d2b			Pdgfra	Plvap
Fam55c	Ap1s2	Flywch2	Dvl2	Aldh1b1	Ifrd2	Tesk1			Peg10	Pop4
Fam75d3	Ap1s3	Fnip1	Dynll1	Aldh2	Igsf3	Tgfbr3			Phf20	Ptchd2
Fam92a	Ap3m1	Fras1	Ebna1bp2	Aldoa	Igsf8	Tiam1			Phka1	Qtrt1
Fbln7	Apaf1	Fuca2	Efemp1	Aldoc	Il22ra1	Ticam1			Phkb	Rab11b
Ficd	Apbb1	Fzd4	Efha1	Alms1	Il4ra	Timm13			Phldb1	Rbm24
Fkbp10	Apeh	Gabrb3	Efhb	Alpl	Ints1	Tmbim6			Pkdcc	Reln
Fmr1nb	Areg	Galnt12	Efna2	Amot	Ippk	Tmem18			Pkp2	Rpl10l
Fos	Arf1	Gimap9	Egflam	Amotl2	Irgm1	Top2b			Plat	Rpl14
Foxred2	Arf4	Gm15091	Eif1ax	Amz1	Jag1	Trap1a			Plbd2	Rps18
Gal	Arfgef2	Gm15107	Eif2b2	Anapc1	Kcnc3	Tuba1b			Plcxd2	Rps2
Galm	Arhgap10	Gm5072	Eif2b4	Angptl4	Kctd2	Tuba3b			Plekhg5	Rps25
Ganc	Arhgap12	Gm5424	Eif2s2	Ank	Kdelc2	Ubxn10			Plxdc2	Rps3a
Gapvd1	Arhgap30	Gm5635	Eif4g3	Ank1	Kdm6a	Vars2			Plxnc1	Rpsa
Gen1	Arhgap4	Gm949	Eif4h	Ank3	Kif1c	Wapal			Pnpo	Scoc
Ghdc	Arhgef10	Gm9766	Elfn2	Ankrd13d	Klf12	Wnk4			Pou5f1	Scpep1
Gls2	Arhgef16	Gne	Elk4	Ankrd17	Klk13	Zcchc12			Ppp1r16b	Slc47a1
Gm10406	Arhgef26	Gng7	Epas1	Ankrd34a	Krr1	Zfp111			Prdm1	Slfn4
Gm129	Arhgef3	Gnpda2	Epha4	Ankrd6	Lat	Zfp160			Prkag2	Slit3
Gm15093	Arid4a	Gpatch1	Epm2aip1	Ano6	Ldb3	Zfp874a			Prodh	Sltm
Gm15127	Armc5	Gpd2	Ercc2	Ano8	Lgr5	Zkscan17			Prpsap1	Snapc1
Gm5136	Armcx4	Gpr125	Eri3	Anp32a	Lipg				Prtg	Sparc
Gm5617	As3mt	Gpr180	Ets1	Anxa7	Lrig1				Ptges	Spnb3
Gm7173	Asap3	Gpr63	Exoc3l	Ap1b1	Lrrk1				Ptgfrn	Spp1
Gm962	Asb1	Gpx3	Extl1	Ap1m2	Ltbp2				Ptprk	Srp54a
Gpr160	Asb3	Gramd1c	F730043M19Rik	Ap3b2	Ly6e				Ptprs	Stab2
Gpr172b	Asb8	Grb14	Fam107b	Apba1	Lyar				Pxdn	Stac2
Grcc10	Ash1l	Grk5	Fam125a	Apex1	Lzic				Rc3h1	Ston2
Gsto2	Asns	Gucy1a2	Fam13b	Aplp1	Magoh				Reck	Tacc2
Gulo	Asxl2	Guf1	Fam160b2	Apoe	Map6d1				Rimkla	Tbc1d13
H2-D1	Atg4d	H1fx	Fam193a	Appl2	Mapk8ip1				Rpap3	Thbs1
H2-M3	Athl1	H2-Gs10	Fam32a	Aprt	Mars				Rrp1	Timp2
H2-Q2	Atl3	H2-Q1	Fam63a	Arap3	Mbp				Runx1	Tjp2
Hccs	Atp10a	Hadh	Fam70a	Arc	Meg3				Ryr1	Tln2
Hcfc2	Atp2a3	Hdac8	Fam81a	Arf6	Mertk				S100a4	Tmem158
Hdac6	Atp6v0c	Hgsnat	Fam83d	Arhgap1	Metrn				Sall4	Tnc
Heatr6	Atp7a	Hic2	Farp1	Arhgap21	Metrnl				Scube3	Tpp1
Hells	Atp8a1	Hist2h2be	Fastkd1	Arhgap23	Mfsd5				Sema7a	Trank1
Hey2	Atp8a2	Hmgcll1	Fbxo11	Arhgap26	Mgat4b				Senp5	Trf
Heyl	Atxn2	Hoxb6	Fbxo21	Arhgap31	Mgl2				2016-09-03	Trim24
Hint2	Aup1	Hpcal1	Fbxo3	Arhgap32	Micalcl				Setd3	Usf1
Hormad2	B230118H07Rik	Iglon5	Fem1c	Arhgap33	Mis18bp1				Sfrp2	Ushbp1
Hoxb13	B230219D22Rik	Igsf1	Fgd2	Arhgap8	Mocs1				Sgsm1	Usp44
Hrsp12	B230312A22Rik	Insr	Fiz1	Arhgdia	Mospd3				Sgsm2	Utrn
Hscb	B4galt6	Ipp	Fkbp1a	Arhgef1	Mst1r				Sh2b3	Vim
Hspa12b	BC013529	Itga3	Fkbp5	Arhgef10l	Mthfd1				Sh3rf1	Vldlr
Ifit2	BC017158	Itpka	Flot2	Arhgef12	Myh14				Sidt1	Wdr6
Ift80	BC023829	Ivd	Fmnl3	Arhgef15	Myh7				Skap2	Zfp229
Ikbip	BC026585	Jkamp	Foxp1	Arhgef17	Myo1h				Skil	Zfp608
Ing3	Bad	Kctd1	Fstl1	Arid2	Narfl				Slc2a1	Zfp69
Iqsec1	Bank1	Kctd11	Ftsjd2	Arid3b	Nars2				Slc9a3r1	Zfp781
Irak1	Bbs2	Khdrbs3	Gadd45g	Arl4d	Ndrg1				Slc9a3r2	Zfp97
Itpr1	Bbs7	Kirrel	Galnt1	Arl5a	Ndufa9				Smad7	Zmym3
Kbtbd11	Bbx	Klf11	Gart	Armc9	Nif3l1				Smtnl2	Raet1d
Kcnt1	Bcam	Klf4	Gatad2a	Arntl	Nln				Snap91
Kcnt2	Bcl10	Klhdc1	Gba	Arpc2	Nmb				Sncaip
Kdm5c	Bcl2l11	Klhl5	Gcn1l1	Arpc3	Nmnat2				Snhg11
Kidins220	Bcl2l2	Klhl9	Gipc3	Arpc4	Nog				Sost
Klhl15	Bex1	LOC547349	Gle1	Arpc5l	Nol8				Sox11
Kpna3	Bex4	Lamb1	Glmn	Arrb1	Npcd				Sphk1
Krt18	Bhlhb9	Lass4	Gltp	Arrdc2	Npm3-ps1				Spry1
Lama1	Bivm	Leng8	Glul	Asap1	Nptx2				Sqstm1
Larp7	Bmp1	Leprot	Gm17762	Asb6	Nup43				Src
Lats2	Bmp8b	Lgmn	Gm3258	Asf1a	Orai2				St6gal1
Lca5	Bmpr2	Lmbrd2	Gm7367	Asna1	Palb2				Stx6
Lgals1	Bod1l	Loh12cr1	Gmfb	Asphd2	Parp16				Stxbp5l
Lhx6	Bola2	Lrrc28	Gnai2	Aspm	Pcgf6				Syn2
Lhx8	Brdt	Lrrc3	Gnl1	Atad2	Pecam1				Tarsl2
Lrrc8e	Brpf3	Luzp1	Gnpat	Atad3a	Per1				Tbc1d30
Ltv1	Bsg	Ly6h	Golph3l	Atcay	Pgbd5				Tbc1d4
Mab21l3	Btbd10	Macf1	Gosr2	Atg14	Phb				Tcf15
Mageh1	Btbd11	Maf1	Gpc6	Atg2b	Pla2g2d				Tcfeb
Mak	C030046I01Rik	Mag	Gpn3	Atl2	Plekha1				Tchp
Mal2	C2cd2	Magea3	Gprc5b	Atn1	Pop1				Tmem132a
Man2c1	C2cd3	Magea4	Gpx2	Atoh8	Pou3f3				Tmem132e
Map2k5	C3	Maged2	Grem2	Atp11a	Pou6f1				Tmem232
Mapk8ip2	C80913	Manea	Grhl2	Atp13a2	Ppp2r3c				Tnip1
Mast1	Cables2	Maoa	Grid1	Atp2b4	Pramef12				Tns1
Matn2	Cacna1g	Map3k13	Grip1	Atp2c1	Prc1				Tox3
Mcee	Cacna2d2	Map3k7	Gtf2h3	Atp6v1b2	Prmt1				Tpcn1
Mcm3	Calu	Mapk8	Gtf3a	Atp8b2	Prom2				Trp53inp1
Megf11	Camk2d	2016-03-08	Gtf3c2	Atp9a	Psma1				Tsc22d3
Mei4	Camk4	Mdfic	H2-Ke2	Atp9b	Psmb9				Tspan17
Mex3d	Cand1	Meaf6	H2afx	Atpif1	Psmc6				Txnrd1
Mfsd7c	Cand2	Med12l	Hebp1	Atxn1	Psmd3				Uchl1
Mgat4a	Capn5	Mei1	Hexim1	Atxn7l3	Ptges2				Uhrf1bp1
Mgst3	Car5b	Mfng	Hipk1	Aurka	Pthlh				Utf1
Micall2	Carhsp1	Mib1	Hmgxb4	Avpi1	Ptprcap				Vash1
Mlf2	Casd1	Mical3	Hnrnpa0	B230120H23Rik	Pxk				Vat1
Mobkl2c	Cast	Minpp1	Hnrnpa1	B3gnt1	Pxt1				Vps8
Mov10l1	Cbara1	Mios	Homez	B3gntl1	Pycard				Wdr62
Mrc2	Ccdc102a	Mllt1	Hoxc4	B4galnt3	Pygm				Zdhhc14
Mterfd3	Ccdc109a	Mllt6	Hspa4	B4galt2	Rai14				Zfp105
Mthfs	Ccdc46	Mobkl1b	Hspb7	B4galt4	Rasl12				Zfp219
Mtrr	Ccdc48	Mocs2	Hspe1	BC003965	Rbfa				Zfp27
Mycbpap	Ccdc50	Msrb2	Hydin	BC017647	Rbm47				Zfp362
Myh9	Ccdc6	Mtap4	Imp3	BC048546	Rbms1				Zfp36l1
Mylip	Ccdc88a	Mut	Inadl	BC057022	Rbp7				Zfp423
Myo16	Ccdc88b	Mycbp2	Inpp5f	Bach1	Rgs7				Zfp462
Myo1a	Ccdc93	Myh10	Insig1	Bach2	Rhof				Zhx2
Naa15	Ccnb3	Myo10	Irs1	Bag3	Rian				Zyg11a
Naga	Ccnjl	Naaa	Irx1	Bag4	Rnf217				Skint2
Neto2	Ccno	Nbeal2	Itga9	Bag6	Rorc
Ngef	Ccny	Ncoa5	Jak1	Bahcc1	Rpl13a
Nicn1	Cd2ap	Nelf	Jsrp1	Bahd1	Rpl23
Nlgn2	Cd3e	Neu3	Jund	Barhl2	Rpl32
Nmd3	Cd47	Nfx1	Kat2a	Batf	Rpl36al
Nobox	Cd55	Nkx3-1	Kctd20	Batf3	Rplp1
Nphs1	Cd81	Nlrp9b	Kdm5b	Baz2a	Rps11
Nt5dc1	Cd97	Nnt	Kdm6b	Bbc3	Rps14
Nudt4	Cdc14a	Npr2	Kif1b	Bcas1	Rps27l
Nup205	Cdc42bpb	Nrip3	Kif26b	Bckdk	Rps3a
ORF61	Cdh17	Nrxn1	Kif5c	Bcl2l1	Rpusd1
Olr1	Cdh2	Nuak1	Klf13	Bcl6	Sac3d1
Osbp2	Cdk2	Oaz2-ps	Klf16	Bcl6b	Scai
Otud4	Cdk5r1	Ogdh	Klf2	Bcl7a	Scml4
Otud6a	Cdkn2d	Osbpl11	Klf7	Bcl9l	Sgtb
P2rx3	Celsr1	Ostm1	Klhdc2	Bcor	Sh2d5
Pank4	Cep120	Ott	Klhl23	Bcr	Sh3tc1
Parp10	Cep170	Otud7b	Kremen1	Bdkrb2	Shank3
Pde1c	Cep250	Paqr4	Lamc1	Bend4	Sik1
Pde2a	Cep350	Pcmtd1	Lars2	Bhlha9	Slc25a39
Pde8b	Cep72	Pcna	Lemd2	Bhlhe40	Slc35b1
Pdss2	Cep78	Pcyox1	Lmbr1l	Bhlhe41	Slc38a4
Pgap3	Cercam	Pde4d	Lmo2	Bicc1	Smoc1
Pik3ap1	Cfl2	Pdgfrb	Lpcat4	Bmf	Snrnp35
Pkn3	Chd1	Pdlim4	Lpin2	Bmi1	Snrpa
Pla2g16	Chd9	Pex26	Lrfn4	Bmpr1a	Snrpc
Plcd1	Chfr	Pggt1b	Lrp10	Bms1	Ssb
Plekhg4	Chga	Pgpep1	Lsm14b	Bnc1	Sspn
Plxna3	Chmp2b	Phkb	Luc7l	Bnc2	Stat5b
Pmp22	Chpf	Pign	Mbnl3	Bnip3l	Stc2
Pofut1	Chrdl1	Pim1	Mboat2	Bod1	Susd3
Poll	Chrnb1	Pla2g15	Mc5r	Bok	Tacc3
Polq	Chuk	Pls1	Megf6	Bop1	Tbc1d8
Por	Cilp2	Pnpla8	Mfn2	Braf	Tbl1x
Ppap2a	Cisd3	Pomt1	Mgea5	Brd1	Tbp
Ppip5k2	Clcn3	Pomt2	Mgrn1	Brd2	Tbrg4
Pramel3	Clcn4-2	Ppm1k	Micall1	Bri3bp	Tcf7l2
Prelid2	Cldnd1	Ppp1r10	Mina	Brp44	Tdrd12
Prkaa1	Clgn	Ppp1r3c	Mis12	Brsk2	Th1l
Prps1l3	Clic1	Prdm5	Mknk2	Brwd3	Thra
Psat1	Clic6	Prkag2	Mllt3	Btbd17	Timm44
Psme1	Cln8	Prkcd	Mmp15	Btbd6	Timm8a1
Ptpn6	Clstn2	Prps1	Morf4l2	Btbd9	Tk1
Ptprm	Clstn3	Prtg	Mpg	Btg2	Tktl2
Pum2	Cnnm2	Psen1	Mprip	Bub1b	Tm2d3
Qrsl1	Cnnm4	Psen2	Mrpl41	Bub3	Tmco6
Rab1	Cnrip1	Psma8	Msn	Bzrap1	Tmem211
Rab26	Cntln	Ptma	N4bp1	C1qbp	Tnfrsf26
Rab3il1	Cntn3	Pvrl2	Naca	C1qtnf4	Tpmt
Raet1d	Cobl	Pxmp3	Nbl1	C77080	Tprn
Raver1	Col11a1	Qpctl	Nck2	Cab39	Traip
Rbm11	Col22a1	Qser1	Ndrg3	Cabin1	Trib2
Rbm14	Col4a4	Rab15	Neb	Cacna1c	Trim59
Rbm44	Col7a1	Rab3gap1	Nfat5	Cacnb1	Trmt5
Rcor2	Col8a2	Rb1cc1	Nfic	Cacnb4	Tshz2
Rcsd1	Comp	Rbl2	Nfix	Cadm1	Tspo
Rfx8	Copz2	Rc3h1	Nfyb	Camk1	Ttc28
Rhox6	Coro1a	Repin1	Nhedc2	Camk1d	Tulp3
Rif1	Cox15	Reps2	Nkd1	Camk2n1	Tusc5
Rltpr	Cpd	Rgs16	Nnat	Camkk2	Txlna
Rnd2	Cpeb2	Rhob	Npepps	Capg	Ube2c
Rnf17	Cpne2	Rhpn2	Nptx1	Capn12	Ube2g2
Rnf20	Cpne3	Rictor	Nr2c2ap	Capn7	Uhmk1
Rnf39	Cpped1	Rnf13	Nrbp1	Car6	Upp1
Rnmt	Cps1	Rnf135	Nrf1	Casc4	Urm1
Ropn1l	Cpsf2	Rnf170	Nsg1	Casp6	Utp11l
Rpe	Crabp1	Rnf19b	Nudcd3	Casp9	Wapal
Rpl35	Crat	Rnf38	Numa1	Cass4	Wdr43
Rxrb	Crb2	Rrm2b	Ormdl3	Casz1	Wdr65
S100a6	Creg2	Rsf1	Ost4	Cbl	Xkrx
Saal1	Crlf1	Satb2	P4hb	Cbln2	Xpot
Schip1	Crxos1	Scaper	Palm3	Cbr1	Yrdc
Sdf2l1	Cry2	Scpep1	Pamr1	Cbr3	Ywhab
Sec31b	Crybg3	Sdc2	Panx2	Cbx4	Ywhag
Sema4a	Cspg5	Sdk1	Paqr7	Cbx6	Ywhaq
Sema4g	Csrp1	Sdr39u1	Pcm1	Cbx7	Zbtb16
Sergef	Cstb	Sec24d	Pcnp	Cc2d1b	Zbtb39
Serping1	Cstf3	Secisbp2l	Pdcd6ip	Ccdc106	Zbtb9
Sfxn4	Ctnna2	Seh1l	Pdcd7	Ccdc123	Zc3h10
Sh3bp5l	Ctnnal1	Sez6	Pdgfra	Ccdc125	Zc3h7b
Sh3tc2	Ctps2	Sh2b2	Pdia6	Ccdc141	Zcchc12
Shcbp1	Ctsb	Shf	Peg13	Ccdc162	Zcchc2
Slc24a4	Ctsc	Slain2	Pex6	Ccdc3	Zcrb1
Slc25a23	Ctsf	Slc12a4	Pfkp	Ccdc40	Zdhhc14
Slc30a4	Ctso	Slc26a6	Pgc	Ccdc61	Zdhhc9
Slfn8	Cul5	Slc29a4	Phf20	Ccdc65	Zfand3
Smc2	Cux1	Slc2a8	Pir	Ccdc8	Zfand5
Snrpb2	Cyb5r4	Slc30a9	Pla2g4f	Ccdc85b	Zfhx3
Snx14	Cyct	Slc36a4	Plekhg6	Ccdc92	Zfp142
Spdya	Cyld	Slc38a3	Plxna1	Ccnd1	Zfp161
Spock2	Cyp20a1	Slco3a1	Plxnc1	Ccnd2	Zfp239
Srek1	Cyp26a1	Smtnl2	Pnpo	Ccnd3	Zfp266
Srsf6	Cyp26b1	Sncaip	Polg	Ccrn4l	Zfp287
Ssr2	Cyp46a1	Snhg8	Polg2	Cct2	Zfp330
St3gal5	Cyp4f39	Snta1	Pop4	Cct3	Zfp335
Stag1	Cyth3	Sod2	Ppm1a	Cct4	Zfp354a
Stat1	D0H4S114	Sorbs3	Ppp1r15a	Cct5	Zfp36
Stk33	D10Bwg1379e	Sp3	Ppp1r16b	Cct6a	Zfp365
Stox1	D1Pas1	Spag16	Ppp2ca	Cct7	Zfp366
Stt3a	D6Mm5e	Spata6	Ppp2r1a	Cct8	Zfp36l1
Stx11	D830031N03Rik	Spcs3	Pqlc2	Cd109	Zfp36l2
Sufu	D9Ertd402e	Spg20	Prdx1	Cd151	Zfp385a
Sun1	DXBay18	Spnb1	Prdx2	Cd164	Zfp407
Svil	Dact2	Stab2	Prmt2	Cd2	Zfp428
Sycp1	Dak	Stim2	Prpf31	Cd248	Zfp462
Sycp2	Dcaf5	Ston2	Prr12	Cd274	Zfp52
Sytl5	Dcbld2	Syngr4	Prune	Cd276	Zfp532
Taf13	Dclk2	Sytl4	Psd	Cd7	Zfp553
Tbx1	Dcps	Taok2	Psmb2	Cd82	Zfp57
Tc2n	Dcun1d4	Tarsl2	Psmb5	Cd9	Zfp593
Tcirg1	Decr1	Tbc1d4	Psmd14	Cd93	Zfp623
Tdp2	Dedd	Tecpr2	Psmd9	Cdan1	Zfp651
Tfpi2	Dennd1b	Tep1	Psme3	Cdc14b	Zfp652
Thbs2	Dennd2c	Tex264	Pstk	Cdc20	Zfp664
Tinagl1	Dennd4b	Tg	Pten	Cdc26	Zfp668
Tlr3	Dgat2	Tgfbr1	Ptk7	Cdc27	Zfp7
Tlr4	Dgki	Thbs1	Ptp4a2	Cdc37	Zfp704
Tmed7	Dgkk	Tk2	Ptpn11	Cdc42bpa	Zfp710
Tmem107	Dhdh	Tm9sf1	Ptpn9	Cdc42ep3	Zfp740
Tmem136	Dhx32	Tmeff2	Ptprs	Cdc42ep4	Zfp777
Tmem176a	Dhx9	Tmem127	Pwp1	Cdc42se2	Zfp831
Tmem192	Dip2a	Tmem19	Pxn	Cdc7	Zfp870
Tmem209	Dis3l	Tmem87a	Pygo2	Cdca5	Zfyve28
Tmem87b	Dlat	Tnc	Rab11b	Cdca7	Zfyve9
Tmod2	Dlg5	Tnfrsf22	Rab40c	Cdca8	Zhx2
Tnfrsf8	Dmc1	Tnip1	Rab5b	Cdh13	Zic1
Tpcn2	Dmd	Tpm4	Raf1	Cdh3	Zic4
Tram1l1	Dmrtc1c1	Traf3ip1	Rala	Cdh4	Zmiz1
Trappc2	Dmxl1	Trim36	Ralgds	Cdk17	Zmynd19
Tspan13	Dna2	Trim41	Ran	Cdk18	Zmynd8
Tubgcp3	Dnahc1	Trim45	Raph1	Cdk2ap1	Znhit6
Ube2s	Dnahc8	Trim52	Rasal2	Cdk2ap2	Zscan5b
Ube3c	Dnajb5	Trp53inp2	Rbbp5	Cdk4	Zswim1
Uevld	Dnajc13	Trpt1	Rbbp7	Cdk5rap3	Zswim4
Ugcg	Dnajc16	Tspan15	Rbm20	Cdkn1a	Zwint
Unc5b	Dnajc21	Ttc35	Rccd1	Cdkn2b	Zyg11a
Urod	Dnajc9	Txnrd3	Rdm1	Cdr2l	Zyg11b
Usp45	Dnase2a	Ube2e2	Rere	Cdv3	9530026P05Rik
Vars2	Dnmbp	Ubxn7	Rexo4	Cdyl2	Ly6g6e
Wbp1	Dnmt3b	Uchl1	Rgma	Cebpb
Wdr76	Dock2	Uggt2	Rhbdd3	Cebpg
Xlr4a	Dok1	Unc13b	Rhot2	Cebpz
Xylb	Dok4	Upf3a	Rnf144a	Celf3
Yaf2	Donson	Usp32	Rnf214	Celsr2
	Dopey1	Vbp1	Rnf40	Cenpf
	Dpp8	Vps13d	Rnps1	Cfdp1
	Dppa2	Wars2	Rpa1	Cflar
	Dppa4	Wdr19	Rpl24	Cgn
	Dpy19l1	Wdr26	Rpl38	Chd3
	Dpysl4	Wdr41	Rpl5	Chd4
	Dsg2	Wdr47	Rps15a	Chd7
	Dst	Whrn	Rps2	Chkb
	Dusp2	Wipf3	Rps23	Chn1
	Dzip1l	Wnk1	Rps25	Chn2
	E130012A19Rik	Wnt7b	Rps8	Chrd
	Ebf4	Wtap	Rpsa	Chrna4
	Ebp	Xpr1	Rrbp1	Chtf8
	Edem3	Ydjc	Rtn4	Ciapin1
	Eef2k	Ythdc2	Ryk	Cited2
	Eepd1	Zbtb10	Ryr2	Clcc1
	Efhc2	Zbtb34	Sall4	Clcf1
	Efr3a	Zbtb41	Samd10	Cldn26
	Egln1	Zc3h6	Scn10a	Clic4
	Ehbp1	Zc3h7a	Sdc3	Clip2
	Eif2ak2	Zcchc24	Sdf4	Clk2
	Eif2ak4	Zcchc6	Sdhc	Clspn
	Eif2c3	Zdhhc21	Sec61a1	Clstn1
	Eif2c4	Zdhhc7	Sesn2	Cmtm4
	Eif4a2	Zdhhc8	Set	Cmtm7
	Elavl3	Zfat	Sf3b2	Cmtm8
	Elf3	Zfp106	Sf3b3	Cnih2
	Elf4	Zfp113	Sgk1	Cnn2
	Ell2	Zfp12	Sgsh	Cnn3
	Elmo1	Zfp120	Sgsm1	Cnnm1
	Elmod2	Zfp128	Sgta	Cnr1
	Eln	Zfp167	Sh3bp2	Cntnap1
	Elovl2	Zfp180	Sh3gl1	Cobra1
	Elp4	Zfp185	Sh3kbp1	Cog4
	Emilin3	Zfp217	Sh3pxd2a	Col13a1
	Eml3	Zfp229	Shq1	Col18a1
	Eml6	Zfp251	Sidt1	Col3a1
	Endod1	Zfp280c	Sipa1l3	Col5a1
	Engase	Zfp282	Sirt1	Col6a1
	Enpp4	Zfp316	Six5	Col6a2
	Entpd2	Zfp317	Slc11a1	Col6a3
	Entpd4	Zfp318	Slc12a5	Commd1
	Entpd5	Zfp319	Slc17a5	Cope
	Entpd7	Zfp369	Slc2a1	Copg
	Epb4.1	Zfp382	Slc35e3	Cops4
	Epc2	Zfp398	Slc6a6	Cops5
	Ephb6	Zfp40	Slc6a9	Coro1b
	Ephx2	Zfp410	Smn1	Coro1c
	Epor	Zfp422	Smndc1	Cotl1
	Eps8l2	Zfp423	Smyd3	Cox4i1
	Erap1	Zfp438	Snapc3	Cox4nb
	Ercc4	Zfp445	Snhg11	Cox8a
	Ercc5	Zfp488	Snrk	Cpeb1
	Erg	Zfp503	Snx21	Cplx2
	Eri2	Zfp511	Socs5	Cpsf3
	Erlec1	Zfp516	Sox11	Cpsf6
	Esrra	Zfp518a	Spint1	Cpxm1
	Esyt1	Zfp536	Spna2	Creb3l2
	Esyt2	Zfp568	Spred2	Crim1
	Esyt3	Zfp592	Sqstm1	Crmp1
	Etfb	Zfp612	Sra1	Crtac1
	Etfdh	Zfp629	Srgap1	Crtc2
	Etv3	Zfp687	Srpk2	Crygs
	Etv6	Zfp697	Ssu72	Cse1l
	Evi5	Zfp709	St6gal1	Csnk1a1
	Evpl	Zfp715	St6galnac3	Csnk1d
	Exoc4	Zfp746	St6galnac6	Csnk1e
	Exoc6	Zfp768	Stk25	Csnk2a1
	Exoc6b	Zfp786	Stk35	Csrnp1
	Ext2	Zfp788	Stxbp5	Csrp2bp
	Ezr	Zfp800	Sub1	Cst3
	F3	Zfp809	Sulf1	Cstf1
	Fa2h	Zfp810	Supt6h	Ctbp1
	Fabp5	Zfp827	Swap70	Ctbp2
	Fads3	Zfp882	Sympk	Ctdp1
	Fads6	Zfp956	Syn2	Ctdsp1
	Faf1	Zfpm1	Taf1	Ctnnd2
	Fam101b	Zfx	Taf1c	Ctps
	Fam108b	Zfyve26	Tatdn2	Ctsa
	Fam111a	Zhx1	Tax1bp1	Ctsd
	Fam115a	Zkscan2	Tbl1xr1	Ctsz
	Fam115c	Zkscan3	Tcf7	Cttnbp2nl
	Fam120c	Zmat1	Tdrd6	Cul3
	Fam126a	Znf512b	Tead2	Cxcr4
	Fam131c	Zscan12	Tekt1	Cxxc5
	Fam160a1	Zscan29	Terf2	Cyb561
	Fam160a2	Zswim5	Tex2	Cyp1b1
	Fam161a	Zufsp	Tgfb1	Cyp2u1
	Fam171a1	Zzef1	Tgfbi	Cyp51
	Fam171b		Thap11	Cyth4
	Fam18b		Thoc3	D10Wsu102e
	Fam3c		Tjp2	D10Wsu52e
	Fam40a		Tkt	D15Ertd621e
	Fam46a		Tmbim1	D19Bwg1357e
	Fam49b		Tmem134	D2Wsu81e
	Fam57a		Tmem168	D5Ertd579e
	Fam59a		Tmem189	D630045J12Rik
	Fam65a		Tmem5	D6Wsu116e
	Fam78b		Tmem62	D730040F13Rik
	Fam83g		Tnk2	D8Ertd82e
	Fanca		Tnks	Daam2
	Fbn1		Tomm6	Dab1
	Fbn2		Tox3	Dab2ip
	Fbxl3		Tpcn1	Dag1
	Fbxl4		Tpp2	Dalrd3
	Fbxl7		Trap1	Dapk1
	Fbxo2		Trib3	Dapk2
	Fbxo8		Trim46	Dazap1
	Fcho1		Trim54	Dbf4
	Fech		Trp53bp1	Dbn1
	Fermt2		Trub1	Dcaf13
	Fgfr3		Tsn	Dcaf6
	Fhl1		Tspyl5	Dcp1a
	Fhod1		Ttc27	Ddi2
	Fjx1		Ttc34	Ddit4
	Fkbp9		Ttc9c	Ddr1
	Flii		Ttll5	Ddx19b
	Flrt1		Tub	Ddx27
	Flt4		Txn2	Ddx39
	Fmn2		Txnip	Ddx47
	Fmr1		Tysnd1	Ddx51
	Fn3krp		Ube2e1	Dedd2
	Fndc1		Ube2z	Dennd5a
	Fndc3c1		Ubqln2	Dennd5b
	Fndc5		Ubqln4	Dgka
	Fnip2		Umps	Dgke
	Foxn4		Unc119b	Dgkh
	Foxq1		Unc45b	Dgkz
	Fsip1		Unkl	Dhx16
	Fthl17		Uqcrfs1	Dhx30
	Fundc2		Usp38	Dhx40
	Fus		Usp5	Dhx57
	Fzd6		Vezf1	Dhx8
	Fzd8		Vipar	Dixdc1
	Gabbr1		Vopp1	Dkk2
	Gabra4		Vps18	Dkk3
	Gabrq		Vps39	Dlg1
	Gadd45b		Vps72	Dlg4
	Galc		Vta1	Dlx3
	Ganab		Xlr3c	Dlx4
	Gata2		Xpc	Dmrt2
	Gatm		Xpnpep3	Dmrt3
	Gbe1		Xpo6	Dmrtb1
	Gbf1		Xrn2	Dnaja2
	Gca		Ythdf3	Dnajc2
	Gclm			Dnajc7
	Gcom1			Dnd1
	Gfpt1			Dnttip2
	Gfra3			Dock5
	Ggct			Dock8
	Ggh			Dopey2
	Git2			Dpf1
	Glcci1			Dpp3
	Gldc			Drd5
	Glis2			Drosha
	Gm10439			Dstn
	Gm14458			Dstyk
	Gm14511			Dtna
	Gm15097			Dtx1
	Gm1564			Dtx2
	Gm347			Dtx3l
	Gm5088			Dus1l
	Gm5465			Dusp1
	Gm5634			Dusp18
	Gm6880			Dusp4
	Gm98			Dusp5
	Gmcl1			Dusp6
	Gmnn			Dusp7
	Gmpr			Dvl3
	Gnao1			Dym
	Gnaz			Dync1li1
	Gnb5			Dync2h1
	Golga4			Dynlt1b
	Golim4			E130306D19Rik
	Golm1			E130308A19Rik
	Gopc			E130309D14Rik
	Got1			E2f6
	Gpam			Ebf2
	Gpbp1l1			Ech1
	Gpcpd1			Eef1b2
	Gpr108			Eef1d
	Gpr124			Eef1g
	Gpr137			Efcab6
	Gpr157			Efna3
	Gpr162			Efna4
	Gpr50			Efnb1
	Gpr98			Efnb3
	Gprasp1			Efs
	Gprasp2			Eftud2
	Gps2			Egr1
	Greb1l			Egr2
	Grik5			Egr3
	Grin2d			Egr4
	Grk4			Eif1a
	Gsdmd			Eif1ad
	Gsr			Eif2b5
	Gstk1			Eif2c2
	Gstm4			Eif2s3x
	Gucy1b3			Eif3b
	Gucy2c			Eif3c
	Gyg			Eif3d
	Gyk			Eif3f
	H2-K1			Eif3h
	H3f3b			Eif3k
	Habp4			Eif3l
	Hace1			Eif3m
	Hap1			Eif4a3
	Hapln4			Eif4b
	Hck			Eif4e3
	Hdgfrp2			Eif4ebp2
	Hectd2			Eif4g1
	Herc3			Eif5a
	Herc6			Eif5b
	Hes6			Elavl2
	Hes7			Elfn1
	Hibch			Ell3
	Hmcn1			Emid2
	Hnrnph1			En1
	Homer3			Enah
	Hook1			Enc1
	Hormad1			Entpd6
	Hps3			Eomes
	Hps6			Ep400
	Hpse			Epb4.1l1
	Hr			Epb4.1l3
	Hrasls			Epb4.1l4b
	Hrh1			Epha1
	Hspa13			Ephb1
	Hspa2			Ephb3
	Htatsf1			Epn1
	Htra1			Epn2
	Htra2			Erc1
	Ica1			Erf
	Icmt			Esd
	Icosl			Espl1
	Ids			Esrp1
	Ier2			Esrrb
	Iffo1			Etf1
	Ifi30			Etv4
	Ift140			Etv5
	Igf2r			Evc2
	Igfbp3			Ewsr1
	Ikbkb			Exosc10
	Ikzf5			Ezh1
	Il11ra1			F11r
	Il17ra			F2rl1
	Ildr2			F930015N05Rik
	Impad1			Fads2
	Impdh1			Fahd1
	Inpp5b			Fam100b
	Inpp5d			Fam102a
	Insig2			Fam105a
	Ints3			Fam109a
	Ints6			Fam113b
	Ipmk			Fam129c
	Iqgap1			Fam131b
	Iqgap3			Fam135a
	Irak4			Fam13c
	Ireb2			Fam160b1
	Irf2			Fam168b
	Itfg1			Fam169a
	Itga5			Fam171a2
	Itgal			Fam184a
	Itgb1			Fam189b
	Itgb3			Fam195b
	Itih5			Fam20c
	Itsn2			Fam38a
	Jakmip2			Fam43a
	Jmy			Fam43b
	Josd2			Fam48a
	Jph1			Fam49a
	Junb			Fam53b
	Kank1			Fam59b
	Kank4			Fam60a
	Katnal1			Fam69b
	Kbtbd7			Fam78a
	Kcnc4			Fam84b
	Kcng1			Fam98a
	Kcnip3			Farsb
	Kcnq3			Fastkd3
	Kctd12			Fat1
	Kctd17			Fbl
	Kdelc1			Fblim1
	Kdelr2			Fbxl16
	Kdm4c			Fbxl20
	Kdsr			Fbxo17
	Khdrbs2			Fbxo31
	Khsrp			Fbxo32
	Kif13b			Fbxo36
	Kif16b			Fbxo41
	Kif21b			Fbxo7
	Kif22			Fbxo9
	Kifap3			Fchsd1
	Kit			Fdft1
	Klf5			Fdps
	Klhl13			Fgd1
	Klhl20			Fgd3
	Klhl32			Fgd5
	Klhl7			Fgd6
	Klraq1			Fgf9
	Krcc1			Fgfr1
	L1cam			Fgl1
	Lama4			Fh1
	Lama5			Fign
	Lamb2			Fkbp11
	Lamp1			Fkbp4
	Lancl2			Flcn
	Larp1b			Flna
	Larp6			Flnb
	Lepre1			Flnc
	Leprel1			Flt1
	Letmd1			Fmn1
	Lgr4			Fmnl1
	Lhpp			Fnbp1
	Lima1			Fnbp1l
	Lin7c			Fntb
	Lipo1			Foxa2
	Llgl2			Foxa3
	Lmbr1			Foxc2
	Lmnb2			Foxf1a
	Lmtk2			Foxi3
	Lmtk3			Foxj1
	Lnp			Foxj2
	Lnpep			Foxk1
	Lonrf3			Foxl1
	Loxl2			Foxm1
	Loxl3			Foxn3
	Lrba			Foxo3
	Lrch2			Foxo4
	Lrch4			Foxo6
	Lrig3			Foxp4
	Lrp6			Foxr1
	Lrpap1			Frmd6
	Lrrc16a			Frmd8
	Lrrc32			Fscn1
	Lrrc61			Fst
	Lrrc9			Fth1
	Lrrn1			Ftl1
	Lsr			Ftsj3
	Ltb			Fubp1
	Luzp4			Fuca1
	Ly6k			Furin
	Ly75			Fxr2
	Lypla1			Fyn
	Lyplal1			Fzd10
	Lysmd3			Fzd2
	Lyst			Fzd3
	Macrod2			Fzd7
	Mad1l1			G2e3
	Mad2l2			G6pdx
	Madd			Gaa
	Magea10			Gabarap
	Magea2			Gabarapl1
	Magea5			Gale
	Magea6			Galnt2
	Magea8			Galnt6
	Mageb18			Galntl1
	Magee1			Gapdh
	Man1c1			Garnl3
	Man2b1			Gas1
	Man2b2			Gas2l3
	Maob			Gclc
	Map3k10			Gcnt4
	Map3k2			Gdpd5
	Map4k4			Gfm2
	Mapk3			Gfpt2
	Mapre2			Gfra1
	Mapt			Ggt5
	Mat1a			Ggt7
	Matn3			Gjb2
	Maz			Gkap1
	Mboat1			Glb1l3
	Mdc1			Glce
	Med13			Glis3
	Mef2b			Glrx2
	Mef2d			Gltscr1
	Megf9			Gm1082
	Mepce			Gm12070
	Met			Gm1337
	Mgat1			Gm5506
	Mif4gd			Gm7694
	Mipep			Gm8615
	Mitf			Gm9112
	Mlf1			Gm9926
	Mll5			Gna12
	Mlxipl			Gnas
	Mmp11			Gnb2l1
	Mobkl1a			Gnl3
	Morc4			Gnpda1
	Mpp2			Golgb1
	Mras			Gp5
	Mreg			Gpc4
	Mt1			Gpd1l
	Mt2			Gpi1
	Mtap1b			Gpm6b
	Mtap2			Gpr110
	Mtap7d2			Gpr156
	Mthfd1l			Gpr27
	Mtmr1			Gprc5c
	Mtmr7			Gpsm2
	Mtor			Gpx1
	Mttp			Gramd1a
	Mtx3			Grasp
	Mum1l1			Grhl1
	Myl6b			Grhl3
	Mylk			Grik3
	Myo5c			Grinl1a
	Myo6			Grip2
	Myo9a			Gripap1
	Myrip			Grk6
	Myst4			Grlf1
	Myt1l			Grm4
	N4bp2			Gse1
	Nacc2			Gsk3a
	Nanos1			Gsk3b
	Napepld			Gss
	Narg2			Gsta3
	Nbas			Gsta4
	Nbea			Gstp1
	Nbeal1			Gstt2
	Ncan			Gtf2h1
	Ncapg			Gtf2h2
	Ncapg2			Gtf2ird1
	Nceh1			Gtf3c4
	Nckap1l			Gtl3
	Nckipsd			Gtpbp2
	Ncoa1			Gtpbp4
	Ncoa4			Gyltl1b
	Ndrg4			H1f0
	Ndufa1			H2afy
	Ndufb7			H2afy2
	Nedd4l			H47
	Nedd9			Hadha
	Nek1			Hagh
	Nek3			Hat1
	Nek4			Hbegf
	Nek7			Hbp1
	Nek9			Hdac4
	Nell2			Hdac7
	Nenf			Hdc
	Neo1			Hdgf
	Nfatc2ip			Hdgfrp3
	Nfkb1			Heatr1
	Nfkb2			Heatr5b
	Nfs1			Hectd1
	Ngfrap1			Heg1
	Nid2			Helz
	Ninj1			Hepacam
	Nipsnap3b			Hexb
	Nkrf			Hhex
	Nkx6-2			Hif1a
	Nlrp14			Hif3a
	Nmt2			Hint1
	Nol11			Hip1
	Notch3			Hipk2
	Nova1			Hivep3
	Nox4			Hlf
	Npc1			Hlx
	Npdc1			Hmga1
	Npnt			Hmgb3
	Npr1			Hmgcl
	Nqo2			Hmgn5
	Nr2c2			Hmha1
	Nr6a1			Hmox1
	Nrcam			Hn1
	Nrip1			Hn1l
	Nrk			Hnrnpf
	Nrtn			Homer1
	Ntrk1			Hoxc13
	Nubp1			Hps4
	Nucb1			Hs3st3a1
	Nudt1			Hs3st3b1
	Nudt18			Hs6st1
	Nudt22			Hsd17b12
	Nudt5			Hsf5
	Nup210			Hsp90b1
	Nxt2			Hspa5
	Nynrin			Hspbap1
	Obfc2a			Hspd1
	Obsl1			Hsph1
	Ocrl			Hunk
	Odz3			Hyal2
	Olfm2			Hyou1
	Olfml2b			Iars
	Os9			Iars2
	Osbpl5			Ick
	Osbpl8			Ict1
	Ostf1			Id3
	Otub2			Id4
	Otud7a			Ide
	Oxct1			Idh3b
	Oxnad1			Idi1
	P4ha1			Ier3
	Pabpc4			Ier5
	Paip2b			Ier5l
	Pak3			Iffo2
	Palld			Ifitm1
	Pam			Ifnar1
	Papolg			Ifrd1
	Paqr5			Igf1r
	Park7			Igf2
	Parp12			Igf2as
	Parp4			Igf2bp1
	Pax8			Igf2bp2
	Pbrm1			Igf2bp3
	Pbx2			Igfbp2
	Pcbp2			Igfbp5
	Pcca			Igfbp6
	Pck2			Igsf11
	Pclo			Igsf21
	Pcnt			Igsf9
	Pcsk5			Ik
	Pcsk9			Il17rd
	Pcyt1a			Il1r2
	Pde1b			Imp4
	Pde4dip			Impa1
	Pdlim5			Impact
	Pdpk1			Ina
	Pdpr			Incenp
	Pds5b			Ing2
	Peg10			Inppl1
	Peg3			Iqcg
	Perp			Irf2bp1
	Pet2			Irf2bp2
	Pfkfb4			Irf5
	Pfkl			Irf6
	Pfn2			Irf8
	Pgm1			Irgq
	Pgm2l1			Irs2
	Pgm3			Isyna1
	Phactr1			Itgb5
	Phactr2			Itm2c
	Phf1			Itpkb
	Phf16			Itpr3
	Phka1			Ivns1abp
	Phka2			Jakmip1
	Phldb3			Jam3
	Phlpp1			Jarid2
	Phlpp2			Jdp2
	Phospho2			Jmjd1c
	Pigk			Jmjd6
	Pigo			Jph3
	Pigq			Jph4
	Pigy			Jup
	Pim2			Kank2
	Pip5k1b			Kank3
	Pkmyt1			Kat2b
	Pkn2			Kbtbd13
	Pkp2			Kcmf1
	Pkp3			Kcna1
	Pla2g4a			Kcna6
	Plat			Kcnab3
	Plau			Kcnc2
	Plbd2			Kcnd3
	Plcb3			Kcne1
	Plcl2			Kcnh2
	Pld2			Kcnh3
	Pld6			Kcnj15
	Plekha7			Kcnj4
	Plekhb1			Kcns1
	Plekhh1			Kcp
	Plod1			Kctd10
	Plod2			Kctd15
	Plxdc2			Kctd18
	Pmel			Kdm1b
	Pml			Kdm2b
	Pnp			Kdm3a
	Podxl2			Kdm4b
	Pogz			Kdr
	Pola1			Kif11
	Pole4			Kif13a
	Polr2a			Kif18b
	Polr3a			Kif19a
	Polr3e			Kif20a
	Ppap2c			Kif20b
	Ppara			Kif21a
	Ppdpf			Kif26a
	Ppfia3			Kif2a
	Ppl			Kif2c
	Ppm1e			Kif3c
	Ppm1m			Kif7
	Ppp1r15b			Klc2
	Ppp2r3a			Klf6
	Ppp2r5b			Klf9
	Ppp4r4			Klhdc10
	Ppp6c			Klhdc3
	Pppde1			Klhdc4
	Ppt1			Klhdc5
	Ppt2			Klhdc8a
	Prcp			Klhl21
	Prdm9			Klhl29
	Prdx5			Klhl36
	Prickle2			Klhl8
	Prim1			Kntc1
	Prkaca			Kpna1
	Prkar2a			Kpnb1
	Prkd1			Kras
	Prkdc			Krt24
	Prkra			Kti12
	Prkx			Lad1
	Prodh			Lamc2
	Prosapip1			Larp1
	Prpf18			Lasp1
	Prps2			Lass6
	Prr14			Lbh
	Prrc1			Lcmt1
	Prrg3			Ldb1
	Prrt2			Ldha
	Prss23			Ldhb
	Prss43			Ldlr
	Prss50			Lfng
	Psap			Lgals7
	Psd4			Lhfp
	Pspc1			Lhfpl2
	Ptdss1			Lhx1
	Ptgis			Limd2
	Ptp4a3			Limk2
	Ptpn21			Lin28a
	Ptprk			Lin28b
	Qdpr			Lman2
	Qsox2			Lmna
	Rab11fip2			Lmo4
	Rab11fip4			Lmx1a
	Rab27a			Lonp2
	Rab28			Lonrf2
	Rab3d			Lpar3
	Rad50			Lpcat1
	Rad51ap2			Lphn1
	Radil			Lphn2
	Ralgapa2			Lphn3
	Ralgapb			Lpin1
	Ranbp9			Lrch4-sap25
	Rap1gap2			Lrp11
	Rasal3			Lrp8
	Rasgrp4			Lrpprc
	Rassf4			Lrrc1
	Rbks			Lrrc15
	Rbm26			Lrrc20
	Rbm33			Lrrc33
	Rbm46			Lrrc42
	Rbp1			Lrrc47
	Rbpj			Lrrc59
	Rc3h2			Lrrc8d
	Rcn2			Lsg1
	Rcor1			Lss
	Rdh12			Ly6a
	Rec8			Lypla2
	Rexo1			Lyve1
	Rfx2			Lzts1
	Rgl3			Lzts2
	Rgmb			Mael
	Rgs10			Mafg
	Rhbg			Magt1
	Rhobtb2			Malat1
	Rhoc			Maml3
	Rhox10			Man1a2
	Rhox13			Man2a1
	Rhox3e			Map1lc3a
	Rhox3h			Map1lc3b
	Rhox9			Map2k1
	Ric3			Map2k4
	Ring1			Map3k11
	Rint1			Map3k3
	Ripk1			Map3k4
	Ripk2			Map3k5
	Rnaset2b			Map4k1
	Rnf103			Map4k3
	Rnf128			Mapk11
	Rnf168			Mapk12
	Rnf2			Mapk8ip3
	Rnf31			Mapk9
	Rnls			Mapkapk5
	Rnpepl1			Mapkbp1
	Rock1			Mark1
	Rom1			Marveld2
	Rpia			Mast2
	Rpl3l			Mast3
	Rps6ka3			Matk
	Rps6ka4			Matn4
	Rps6ka5			Max
	Rps6ka6			Mcam
	Rps6kc1			Mcc
	Rragb			Mchr1
	Rspo4			Mcm10
	Rspry1			Mcm5
	Samd1			Mcm7
	Samd14			Mcmbp
	Samd8			Mdga2
	Sap30			Mdm1
	Sarm1			Mdn1
	Sbno2			Me2
	Scap			Mea1
	Sccpdh			Med10
	Scrn1			Med13l
	Sdha			Med14
	Sec14l2			Med22
	Sec23a			Med25
	Sec24a			Memo1
	Sel1l			Mest
	Sema5a			Metap2
	Senp2			Mettl9
	Senp5			Mex3a
	2016-09-10			Mfap2
	2016-09-11			Mfge8
	2016-09-05			Mfhas1
	2016-09-08			Mfsd4
	Serinc1			Mgmt
	Serinc3			Miat
	Serpinb6a			Mical1
	Serpine2			Mical2
	Serpini1			Mid1ip1
	Sertad4			Mid2
	Sesn3			Midn
	Setdb2			Mier3
	Sgcb			Mki67ip
	Sgce			Mkrn1
	Sh3d19			Mlec
	Sh3gl2			Mll2
	Shank2			Mll3
	Shisa5			Mllt4
	Shkbp1			Mlph
	Shpk			Mmgt2
	Sigirr			Mmp14
	Sipa1l2			Mmp9
	Skap2			Mmrn2
	Skil			Mn1
	Slain1			Mocos
	Slc12a2			Mogs
	Slc12a6			Mov10
	Slc12a7			Mphosph8
	Slc16a10			Mpped1
	Slc17a7			Mpzl1
	Slc19a2			Mpzl2
	Slc22a15			Mrc1
	Slc22a16			Mrm1
	Slc23a2			Mrpl12
	Slc24a6			Mrpl34
	Slc25a24			Mrpl39
	Slc25a28			Mrpl45
	Slc25a30			Mrpl49
	Slc25a37			Mrps18b
	Slc27a2			Mrps27
	Slc29a1			Mrps6
	Slc2a4			Msh2
	Slc30a2			Msh6
	Slc33a1			Msi1
	Slc35a3			Msi2
	Slc35f5			Msl1
	Slc37a1			Msx2
	Slc39a9			Mta2
	Slc41a3			Mta3
	Slc45a4			Mtap1a
	Slc47a2			Mtap7
	Slc4a11			Mtap7d1
	Slc4a2			Mtap7d3
	Slc4a3			Mtch1
	Slc6a1			Mtf2
	Slc6a17			Mtfmt
	Slc6a8			Mtmr14
	Slc8a2			Mto1
	Slc9a3r2			Mtr
	Slc9a5			Mtss1
	Slc9a6			Mtss1l
	Slc9a7			Mtus1
	Slfn9			Mtx2
	Slit2			Mul1
	Slmap			Mvd
	Slx1b			Mxra7
	Smc1b			Mybbp1a
	Smc5			Mycl1
	Smcr7l			Mycn
	Smek2			Myh6
	Smpd1			Myl9
	Snca			Myo18a
	Sntg2			Myo1e
	Snx19			Myo5a
	Snx2			Myof
	Snx5			Mypn
	Snx7			Mypop
	Sobp			Myst3
	Sohlh1			Naa30
	Sohlh2			Naa35
	Sorcs3			Nab1
	Sorl1			Nanos2
	Sort1			Nanos3
	Sox30			Nans
	Sp140			Nat8l
	Spaca1			Nav1
	Spag9			Nav2
	Sparcl1			Ncapd2
	Spg11			Ncaph
	Spin2			Ncdn
	Spire2			Ncln
	Spp1			Ncoa2
	Sqrdl			Ncor2
	Src			Ncs1
	Srcin1			Ndel1
	Srgap2			Ndfip1
	Srms			Ndst2
	Ssh2			Ndufv1
	Ssx2ip			Nefl
	St7l			Nefm
	Stag3			Neil2
	Stambpl1			Nek2
	Stard7			Nemf
	Steap1			Nes
	Stim1			Neurl1b
	Stk10			Neurog3
	Stk32c			Nexn
	Stom			Nfatc2
	Stoml1			Nfe2l2
	Ston1			Nfkbia
	Stra8			Nfkbid
	Stradb			Nfya
	Stxbp1			Nhp2
	Sugt1			Nhsl2
	Susd1			Nin
	Suv420h2			Ninl
	Sv2a			Nkain1
	Svip			Nlrp4c
	Syap1			Nlrp4f
	Syce2			Nlrx1
	Sycp3			Nme1
	Synj1			Nme2
	Synrg			Nob1
	Syt1			Noc4l
	Syt17			Nol9
	Tab2			Nolc1
	Tab3			Nomo1
	Tacc1			Nono
	Taf3			Nop10
	Taf7l			Nop16
	Taok1			Nop2
	Tapt1			Nop56
	Tardbp			Nos1
	Tbc1d1			Nos1ap
	Tbc1d2			Notch1
	Tbc1d23			Nova2
	Tbc1d8b			Npepl1
	Tbcd			Nploc4
	Tbcel			Nqo1
	Tbl2			Nr1d1
	Tceanc			Nr2f6
	Tcerg1l			Nr4a1
	Tcfcp2l1			Nr5a2
	Tcn2			Nradd
	Tcp11l2			Nrarp
	Tdrd3			Nras
	Tdrkh			Nrbp2
	Tert			Nrd1
	Tet3			Nrxn2
	Tex11			Nsa2
	Tex13			Nsdhl
	Tex15			Nsmaf
	Tex16			Nsmce2
	Tfrc			Nsun2
	Tgm2			Ntn1
	Thbs4			Ntsr1
	Thoc2			Nuak2
	Thsd4			Nub1
	Tinf2			Nubp2
	Tipin			Nudc
	Tktl1			Nudt3
	Tle1			Numbl
	Tle6			Nup133
	Tln2			Nup214
	Tm4sf5			Nup54
	Tm7sf3			Nvl
	Tmco3			Nxnl2
	Tmeff1			Nxph3
	Tmem128			Nxph4
	Tmem135			Ocln
	Tmem18			Ofd1
	Tmem184c			Olfm1
	Tmem30a			Optn
	Tmem41a			Orai1
	Tmem43			Ormdl2
	Tmem51			Osbpl3
	Tmem59l			Osgin1
	Tmem64			Otud3
	Tmem67			Ovol2
	Tmem74			Pa2g4
	Tmem86a			Pabpn1
	Tmem8b			Pacsin2
	Tmem9			Padi3
	Tmod3			Padi4
	Tmx1			Paip2
	Tmx4			Pak1ip1
	Tnfaip3			Pank1
	Tnfaip8			Parl
	Tnfrsf1b			Parm1
	Tnfrsf23			Parp1
	Tnfrsf25			Parp14
	Tom1l1			Parp3
	Tom1l2			Parp8
	Top2b			Parp9
	Tph1			Patz1
	Tppp			Pcbp3
	Tpst1			Pcbp4
	Traf3			Pcdh1
	Traf6			Pcdh12
	Tram2			Pcnxl3
	Trap1a			Pcp4l1
	Trappc10			Pcsk6
	Trdmt1			Pdap1
	Trim21			Pdcd11
	Trim23			Pdcd4
	Trim26			Pde3b
	Trim35			Pde4c
	Trim56			Pde6b
	Trip10			Pde7a
	Trip11			Pdgfa
	Tro			Pdgfb
	Trp53i11			Pdha1
	Trp53i13			Pdha2
	Trp63			Pdia3
	Trpc1			Pdia5
	Trpc4ap			Pdk1
	Tsen34			Pdxk
	Tspan33			Pdxp
	Tspan4			Pdzd2
	Tspan7			Pea15a
	Tspan9			Pear1
	Tspyl1			Pebp1
	Ttbk2			Pecr
	Ttc21b			Peg12
	Ttc39a			Peli1
	Ttc39b			Peli2
	Ttc7			Peo1
	Ttc8			Per3
	Ttl			Pex19
	Ttll1			Pfn1
	Ttll7			Pgam1
	Ttn			Pgd
	Ttyh1			Pgls
	Tubb6			Pgs1
	Tube1			Phb2
	Tubgcp2			Phc1
	Tusc3			Phc2
	Txndc5			Phf13
	Uaca			Phf15
	Ube2r2			Phf17
	Ube3a			Phf2
	Ubr1			Phf21b
	Ubxn2b			Phf23
	Uck1			Phf5a
	Ucp2			Phgdh
	Ugp2			Phlda1
	Ugt8a			Phldb1
	Ulk2			Pi16
	Unc5d			Pi4k2a
	Urgcp			Pi4k2b
	Usp24			Pif1
	Usp25			Pik3c2b
	Usp26			Pik3ca
	Usp47			Pik3cd
	Usp49			Pik3r2
	Utrn			Pink1
	Vamp2			Pip4k2a
	Vangl1			Pip4k2b
	Vcl			Pip5k1c
	Vegfb			Pisd
	Vkorc1			Pitpna
	Vps13a			Pitpnb
	Vps13c			Pitpnc1
	Vps8			Pitpnm1
	Vrk2			Pitpnm2
	Vwa5a			Piwil4
	Wbp2nl			Pja1
	Wbscr17			Pkdcc
	Wdr11			Pkm2
	Wdr35			Pkn1
	Wdr37			Pknox1
	Wdr44			Pla2g7
	Wdr7			Plaa
	Wdr90			Plaur
	Wdr91			Plb1
	Wfdc15a			Plcb2
	Wfs1			Plcb4
	Wnk2			Plec
	Wnt7a			Plekha6
	Wrn			Plekhf2
	Wsb1			Plekhg1
	Xpnpep1			Plekhg5
	Xrcc4			Plekhh3
	Yipf3			Plekhm1
	Yod1			Plekhm2
	Rarb			Plekho2
				Plin3
				Plk3
				Plk4
				Pls3
				Plvap
				Plxdc1
				Plxnb2
				Plxnd1
				Pm20d2
				Pmaip1
				Pms1
				Pnkd
				Pnldc1
				Pnpla7
				Poc1a
				Podxl
				Pold4
				Poldip2
				Polr1a
				Polr1b
				Polr2e
				Polr3h
				Pomp
				Pou3f1
				Pou5f1
				Ppan
				Ppap2b
				Ppard
				Ppfibp1
				Ppfibp2
				Pphln1
				Ppic
				Ppid
				Ppif
				Ppig
				Ppil1
				Ppip5k1
				Ppm1f
				Ppm1j
				Ppm1l
				Ppp1ca
				Ppp1cb
				Ppp1r9b
				Ppp2cb
				Ppp2r2c
				Ppp2r5a
				Ppp2r5d
				Ppp4r1
				Pqlc1
				Pramef8
				Prdm15
				Prdm16
				Prdx6
				Prex1
				Prickle1
				Prkab1
				Prkar1a
				Prkch
				Prkd2
				Prorsd1
				Prpf3
				Prpf6
				Prpf8
				Prpsap1
				Prr11
				Prr19
				Prr5
				Prrc2a
				Prrc2b
				Prrx2
				Psd3
				Psip1
				Psma2
				Psma6
				Psmb4
				Psmb7
				Psmc1
				Psmc2
				Psmc3
				Psmc4
				Psmc5
				Psmd1
				Psmd12
				Psmd13
				Psmd4
				Psmd7
				Psme4
				Ptch1
				Ptch2
				Ptgfrn
				Ptgir
				Ptgr1
				Ptms
				Ptpn13
				Ptpn14
				Ptpn3
				Ptprb
				Ptprf
				Ptprn2
				Ptrf
				Ptrh2
				Pycr2
				Pygb
				Pygl
				Pzp
				Qars
				Rab10
				Rab11a
				Rab25
				Rab31
				Rab3a
				Rab3ip
				Rab6b
				Rab7
				Rac3
				Rad21l
				Rad9
				Rae1
				Rai1
				Ralbp1
				Ralgps2
				Ranbp1
				Ranbp17
				Rangap1
				Rap1a
				Rap1gds1
				Rapgef2
				Rapgef3
				Rarg
				Rars
				Rasa3
				Rasd2
				Rasgrp2
				Rasl11a
				Rb1
				Rbm17
				Rbm24
				Rbm42
				Rbms2
				Rbp4
				Rcan1
				Rcan3
				Rcc1
				Rcc2
				Rchy1
				Rcn3
				Reep3
				Reln
				Renbp
				Reps1
				Rest
				Ret
				Retsat
				Rfwd3
				Rfx5
				Rgag4
				Rgp1
				Rgs12
				Rhbdl3
				Rhd
				Rhou
				Rilpl1
				Rilpl2
				Rimklb
				Riok2
				Ripk4
				Rlf
				Rlim
				Rnaseh2a
				Rnf114
				Rnf122
				Rnf14
				Rnf145
				Rnf149
				Rnf157
				Rnf180
				Rnf24
				Rnf26
				Rnf4
				Rnf44
				Rnft1
				Robo1
				Rod1
				Ror2
				Rora
				Rpa2
				Rpap3
				Rpf2
				Rpl13
				Rpl14
				Rpl15
				Rpl18
				Rpl22
				Rpl29
				Rpl39l
				Rpl4
				Rpl6
				Rpl7
				Rpl7l1
				Rpl8
				Rplp0
				Rpn1
				Rpn2
				Rprml
				Rps15
				Rps24
				Rps3
				Rps5
				Rps6
				Rps6kb2
				Rps7
				Rps9
				Rptor
				Rpusd3
				Rpusd4
				Rragd
				Rrm1
				Rrp12
				Rrp36
				Rrp7a
				Rrp9
				Rrs1
				Rsl1d1
				Rsph9
				Rspo2
				Rtcd1
				Rufy3
				Rundc3a
				Runx2
				Ruvbl2
				Rxra
				Rxrg
				S100a4
				S1pr2
				Sae1
				Sall1
				Sall3
				Samhd1
				Samm50
				Sat1
				Sbds
				Sbk1
				Scaf11
				Scamp1
				Scamp5
				Scarb2
				Scd2
				Scmh1
				Scn1b
				Scn7a
				Scnn1a
				Scrib
				Scube3
				Scyl1
				Sdc1
				Sdc4
				Sdcbp2
				Sdccag3
				Sdr42e1
				Sec14l1
				Sec16a
				Sec24c
				Selk
				Selp
				Sema3f
				Sema4b
				Sema5b
				Sema6c
				Sema6d
				Senp3
				Sephs1
				2016-09-06
				2016-09-09
				Serbp1
				Serf1
				Serinc5
				Serp2
				Serpinh1
				Sesn1
				Setd1a
				Setd3
				Setd5
				Setd7
				Sez6l
				Sf3a2
				Sf3a3
				Sfmbt1
				Sfmbt2
				Sfrp1
				Sfrp2
				Sft2d2
				Sgk3
				Sgol2
				Sgpp2
				Sgsm2
				Sh2b3
				Sh2d3c
				Sh3bp1
				Sh3bp4
				Sh3glb2
				Sh3pxd2b
				Shb
				Shc1
				Shc3
				Shisa2
				Shisa6
				Shmt2
				Shroom2
				Shroom3
				Shroom4
				Sidt2
				Sike1
				Sirpa
				Six1
				Six4
				Ski
				Slc15a1
				Slc16a13
				Slc16a14
				Slc16a6
				Slc1a1
				Slc20a2
				Slc25a10
				Slc25a12
				Slc25a36
				Slc27a6
				Slc29a2
				Slc2a3
				Slc30a1
				Slc30a5
				Slc35f2
				Slc38a1
				Slc38a2
				Slc39a13
				Slc3a2
				Slc40a1
				Slc41a1
				Slc41a2
				Slc43a2
				Slc43a3
				Slc45a3
				Slc47a1
				Slc48a1
				Slc4a8
				Slc5a3
				Slc5a4a
				Slc7a5
				Slc9a3r1
				Slk
				Slmo1
				Slmo2
				Smad1
				Smad2
				Smad3
				Smad5
				Smad6
				Smad7
				Smagp
				Smap1
				Smarca2
				Smarcad1
				Smarcb1
				Smarcc2
				Smarcd3
				Smc3
				Smo
				Smoc2
				Smox
				Smpd2
				Smpd4
				Smtn
				Smurf1
				Smyd2
				Snai1
				Snap25
				Snap47
				Snd1
				Snf8
				Snip1
				Snn
				Snph
				Snrpa1
				Snrpb
				Snx18
				Snx3
				Snx30
				Snx33
				Snx9
				Socs3
				Socs7
				Sos2
				Sox13
				Sox18
				Sox4
				Sox8
				Sox9
				Sp5
				Sp6
				Spats2
				Spg21
				Sphk1
				Spna1
				Spnb2
				Spnb3
				Spon1
				Sppl3
				Spred1
				Spred3
				Spry1
				Spry4
				Spryd3
				Spsb3
				Spsb4
				Sqle
				Srebf2
				Srf
				Srgap3
				Srl
				Srp72
				Srpr
				Srprb
				Srrm1
				Srxn1
				Ssbp3
				Ssbp4
				Ssh3
				Ssna1
				Ssr3
				St14
				St8sia1
				Stac2
				Stat2
				Stat3
				Stau1
				Stip1
				Stk24
				Stk31
				Stk36
				Stk39
				Stk4
				Stk40
				Stmn1
				Stoml2
				Stt3b
				Stx3
				Stx4a
				Stx5a
				Stx7
				Suds3
				Sult5a1
				Sumo3
				Surf6
				Syde2
				Syne2
				Syngr2
				Synj2
				Synm
				Sys1
				Syt11
				Syt12
				Syt9
				T
				Tacc2
				Tada1
				Tada3
				Taf4a
				Taf9
				Tagln2
				Tanc1
				Tbc1d10a
				Tbc1d16
				Tbc1d30
				Tbx3
				Tcf12
				Tcf15
				Tcf7l1
				Tcfap4
				Tcfe3
				Tcfeb
				Tchp
				Tcl1
				Tcp1
				Tdrd1
				Tdrd5
				Tead1
				Tec
				Tecr
				Tekt2
				Telo2
				Tenc1
				Terf1
				Tfg
				Tfip11
				Tgfbr3
				Tgif1
				Tgif2
				Thap3
				Thap4
				Thbs3
				Thop1
				Thrap3
				Thumpd3
				Tiam1
				Timm50
				Timm8b
				Timp2
				Tiparp
				Tjap1
				Tjp1
				Tle3
				Tle4
				Tln1
				Tlr12
				Tm9sf2
				Tmbim6
				Tmc3
				Tmc6
				Tmc7
				Tmc8
				Tmcc1
				Tmco4
				Tmem106a
				Tmem11
				Tmem132c
				Tmem132e
				Tmem151b
				Tmem158
				Tmem160
				Tmem179
				Tmem183a
				Tmem232
				Tmem44
				Tmem48
				Tmem57
				Tmem8
				Tmem97
				Tmem9b
				Tmpo
				Tmppe
				Tmtc2
				Tmtc4
				Tnfrsf1a
				Tnks1bp1
				Tnks2
				Tnpo1
				Tnpo2
				Tnrc18
				Tnrc6a
				Tnrc6c
				Tns3
				Tob1
				Tomm34
				Tomm40
				Topbp1
				Tor3a
				Tpi1
				Tpm3
				Traf4
				Trafd1
				Trappc4
				Trf
				Trib1
				Tril
				Trim25
				Trim27
				Trim28
				Trim71
				Trim9
				Trio
				Trip12
				Trip13
				Trip6
				Trit1
				Trmt1
				Trpv4
				Trrap
				Tsc22d1
				Tsc22d2
				Tsc22d3
				Tsku
				Tspan14
				Tspan18
				Tspan3
				Tspan5
				Tspan8
				Tspyl2
				Tsr1
				Ttf1
				Ttll12
				Ttyh2
				Ttyh3
				Tuba3a
				Tubb2c
				Tubg1
				Tubg2
				Tubgcp6
				Tusc2
				Tut1
				Twf2
				Twist1
				Txnl4a
				Txnrd1
				Tyro3
				Uba1
				Ubap2
				Ube2b
				Ube2e3
				Ube2g1
				Ube2h
				Ube2o
				Ube2q2
				Ube2ql1
				Ube2v1
				Ube4b
				Ubfd1
				Ubn1
				Ubn2
				Ubqln1
				Ubr4
				Ubr5
				Ubtd1
				Ubtd2
				Ubtf
				Ubxn2a
				Ufc1
				Unc5a
				Uncx
				Ung
				Upf2
				Uqcrc1
				Usf1
				Uso1
				Usp10
[truncated: 59 more rows]

## Sheet: SSC-go
WT:RA-up
Category	Term	PValue	Genes	Benjamini
GOTERM_BP_DIRECT	GO:0016310~phosphorylation	2.02531e-07	STK33, PIP5K1B, PPIP5K2, PKMYT1, PRKX, LATS2, AKT1, ADCK1, PDPK1, PKN3, PAK3, EEF2K, PRKACA, IPMK, CHUK, MAP2K5, IRAK1, ROCK1, PFKL, PKN2, RPS6KC1, RBKS, WNK2, PIM2, CDK2, CDKL5, PRKD1, PANK4, MAP4K4, MAST1, CAMK4, RIPK1, MAPK3, MAP3K10, RIPK2, NEK9, NRK, NEK4, EIF2AK2, PRPS2, EIF2AK4, NEK7, XYLB, FGFR3, PFKFB4, NEK3, NEK1, STK10, BMPR2, PRKDC, SHPK, KIT, EPHB4, SRC, IRAK4, N4BP2, STK32C, VRK2, M…	0.000886286
GOTERM_BP_DIRECT	GO:0006468~protein phosphorylation	2.42905e-07	STK33, PKMYT1, PRKX, LATS2, AKT1, ADCK1, PDPK1, PKN3, PAK3, EEF2K, PRKACA, CHUK, MAP2K5, IRAK1, ADAM10, ROCK1, PKN2, RPS6KC1, WNK2, PIM2, CDK2, CDKL5, PRKD1, MAP4K4, MAST1, CAMK4, RIPK1, MAPK3, MAP3K10, RIPK2, NEK9, NRK, NEK4, EIF2AK2, EIF2AK4, NEK7, CDK5R1, FGFR3, NEK3, NEK1, STK10, PHKA1, BMPR2, KIT, EPHB4, SRC, IRAK4, STK32C, EPHB6, VRK2, MAP3K2, PRKRA, LMTK2, CAMK2D, DCLK2, LMTK3, PRKAA1, DYR…	0.000531578
GOTERM_BP_DIRECT	GO:0006629~lipid metabolic process	1.32389e-05	PPARA, EHHADH, HINT2, SORL1, GPCPD1, ACBD3, PLCB3, PTGIS, AGPAT5, AGPS, INSIG2, ELOVL2, ALOX12B, ELOVL7, ELOVL6, PTDSS1, AGPAT3, AGPAT1, PLD2, PLD6, UGT8A, FA2H, UGCG, LYPLA1, DECR1, SCAP, ACADVL, NPC1, NAPEPLD, LIPO1, DGAT2, HRASLS, KDSR, GPAM, SLC27A2, C3, PLBD2, ACSBG1, PLCL2, MTMR1, SERINC1, GALC, PCSK9, PLCD1, PCYT1A, PRKAA1, ACAA1B, EBP, PLA2G16, NCEH1, CYP46A1, PSAP, ACER2, FADS3, EPHX2, C…	0.0115251
GOTERM_BP_DIRECT	GO:0030154~cell differentiation	3.37078e-05	SYT1, SLC22A16, ELF3, ELF4, NPNT, MITF, NR6A1, NAA15, MOV10L1, L1CAM, ILDR2, ITSN2, TTLL7, CSPG5, SOHLH1, LGR4, PRKX, SOHLH2, TAF7L, HOOK1, GATA2, SERPINE2, STRA8, NKX6-2, PAX8, TRP63, NOBOX, RBM11, PLD6, HES6, PPDPF, SLIT2, CTNNA2, FOXN4, PRKD1, VEGFB, MYT1L, CHRDL2, EYA2, CHRDL1, SEMA4G, BRDT, SORT1, CAND1, HORMAD1, GADD45B, PMP22, EXT2, EIF2AK4, SEMA4A, TAPT1, RNF17, SBNO2, FGFR3, AGFG1, FHL1,…	0.0162636
GOTERM_BP_DIRECT	GO:0051321~meiotic cell cycle	7.07468e-07	CCNB1IP1, PLD6, SYCE2, MOV10L1, SYCP2, SYCP1, NR2C2, CDK2, RAD50, CCNB3, REC8, MEI4, CLGN, PRDM9, TEX15, STRA8, SYCP3, STAG3, BRDT, HORMAD1, HORMAD2, DMC1, TEX11, SMC1B	0.000774025
GOTERM_BP_DIRECT	GO:0055114~oxidation-reduction process	2.01598e-05	CYB5R4, ALDH1L1, EHHADH, SNCA, HR, PRDX5, MTHFD1L, BC026585, GLDC, GSR, PTGIS, PLOD1, AGPS, PLOD2, P4HA1, CREG2, CREG1, VKORC1, ALOX12B, LOXL3, LOXL2, IMPDH1, KDM5C, NQO2, COX15, ALDH6A1, RNLS, SQRDL, PDPR, AIFM2, ALDH5A1, FA2H, CYCT, CYCS, F8, QDPR, CYP26A1, DECR1, GMPR, ALDH16A1, DHDH, POR, COQ6, MTRR, ACADVL, C330018D20RIK, SCCPDH, OXNAD1, KDSR, TPH1, GULO, STEAP1, ALDH9A1, PRODH, PAM, TMX1, N…	0.0125295
WT:RA-down
Category	Term	PValue	Genes	Benjamini
GOTERM_BP_DIRECT	GO:0098609~cell-cell adhesion	3.57272e-15	TLN1, LDHA, VAPA, RPL14, WASF2, RPL15, RPS2, PRDX1, LARP1, SLK, PACSIN2, SND1, BAG3, ARHGAP1, LRRC59, ARGLU1, VASN, EIF2S3X, TWF2, LAD1, STK24, PFKP, SLC3A2, LYPLA2, FLNB, VASP, EIF4G1, SCYL1, UBFD1, PRDX6, CGN, SERBP1, RARS, USO1, EEF1G, UBAP2, ERC1, EEF1D, RAB10, IGSF9, EPN2, SH3GL1, ALDOA, SNX9, CNN3, KLC2, TAGLN2, SCRIB, SH3GLB2, PLIN3, CNN2, NUDC, PLEC, TBC1D10A, FSCN1, PPFIBP1, MPRIP, TNKS1…	1.00062e-11
GOTERM_BP_DIRECT	GO:0006351~transcription, DNA-templated	1.75232e-16	XRCC5, MED25, RORA, REST, MED22, HMGN5, CITED2, NONO, CDCA7, CREB3L2, FIZ1, TWIST1, RARG, RXRA, BARHL2, RXRG, EOMES, MED14, TOX3, MED10, PTRF, BHLHA9, PARP14, TGIF1, TGIF2, VGLL4, MYBBP1A, SUDS3, UNCX, CRTC2, TADA3, CHCHD2, TADA1, VPS72, T, TRP53BP1, HEXIM1, LHX1, PIR, CASZ1, ARNTL2, BCOR, MN1, HIP1, YEATS4, KLF6, KLF7, TCF7, KLF9, ESRRB, KLF13, SUB1, SMAD7, SMAD6, SRA1, SMAD5, KLF16, PTPN14, SMA…	1.25078e-12
GOTERM_BP_DIRECT	GO:0006355~regulation of transcription, DNA-templated	1.22834e-09	XRCC5, SNIP1, MED25, RORA, REST, MED22, HMGN5, CITED2, NONO, CDCA7, CREB3L2, PATZ1, FIZ1, TWIST1, RARG, RXRA, BARHL2, RXRG, EOMES, MED14, TOX3, MED10, PTRF, BHLHA9, PARP14, TGIF1, TGIF2, VGLL4, MYBBP1A, SUDS3, UNCX, CRTC2, TADA3, TADA1, IGF2BP3, VPS72, T, TRP53BP1, HEXIM1, LHX1, PIR, CASZ1, ARNTL2, BCOR, MN1, HIP1, YEATS4, KLF6, KLF7, TCF7, KLF9, ESRRB, KLF13, SUB1, SMAD7, SMAD6, SMAD5, KLF16, PT…	7.68802e-07
GOTERM_BP_DIRECT	GO:0016310~phosphorylation	4.46453e-10	STK31, PSTK, STK36, STK35, FAM20C, RPS6KB2, DSTYK, AURKA, PI4K2B, CSNK2A2, MAP3K5, MAP3K4, CLK2, WNK4, PIK3CA, STK39, MATK, TYRO3, RET, PDXK, BCR, STK25, BRAF, STK24, PIK3CD, STK4, MARK1, MAP4K3, NME2, NME1, PI4K2A, PDGFRA, CAMK1, ROR2, MAPK9, RIPK4, CSNK1G3, FGFR1, NEK2, MAPKAPK5, CHKB, MAP4K1, EPHB3, EPHB1, SBK1, TEC, TAF1, MAP2K1, RYK, SPHK1, MAP2K4, TRIO, AK4, EPHA1, KDR, EPHA4, PLK4, PLK3, C…	3.59267e-07
GOTERM_BP_DIRECT	GO:0006468~protein phosphorylation	1.05527e-09	STK31, NRBP1, PDGFB, STK36, STK35, FAM20C, RPS6KB2, DSTYK, AURKA, TGFB1, CSNK2A2, MAP3K5, CSNK2A1, MAP3K4, CLK2, WNK4, PIK3CA, STK39, MATK, TYRO3, RET, BCR, STK25, BRAF, STK24, PRKAB1, STK4, MARK1, MAP4K3, SCYL1, PDGFRA, CAMK1, ROR2, MAPK9, RIPK4, CSNK1G3, NRBP2, FGFR1, NEK2, MAPKAPK5, PTK7, MAP4K1, EPHB3, EPHB1, SBK1, TEC, TAF1, MAP2K1, RYK, SMAD5, MAP2K4, TRIO, SMAD2, SMAD1, EPHA1, KDR, EPHA4, …	7.43045e-07
GOTERM_BP_DIRECT	GO:0035023~regulation of Rho protein signal transduction	2.12796e-06	FGD2, FGD1, ARHGEF25, PREX1, AKAP13, PLEKHG1, TIAM1, PLEKHG6, SOS2, PLEKHG5, FGD5, FGD6, FGD3, ARHGEF10L, ARHGDIA, ARHGEF1, BCR, ABR, ARHGEF7, ARHGEF18, TRIO, ARHGEF17, ARHGEF15, VAV2, ARHGEF12, FARP1	0.000443858
GOTERM_BP_DIRECT	GO:0007067~mitotic nuclear division	7.03894e-05	DYNC1LI1, LZTS2, KNTC1, AURKA, RPS3, OFD1, FAM83D, KIF2C, CDCA8, INCENP, KLHL21, NSMCE2, CDCA5, ASPM, KIF2A, ANAPC1, ANAPC2, KIF11, RAN, ESPL1, NCAPD2, RCC2, MCMBP, BUB1B, CTDP1, DYNLT1B, SNX18, SNX9, TADA3, NEK2, USP9X, BRSK2, RCC1, NUP214, NCAPH, FIGN, TNKS, NSUN2, NUDC, BUB3, TERF1, CSNK1A1, BOD1, MAP2K1, KIF18B, CDC20, RPS6, CDC26, REEP3, MIS12, SMC3, PHF13, KIF20B, CENPV, SNX33, USP44, TXNL4A	0.00877279
GOTERM_BP_DIRECT	GO:0007049~cell cycle	8.84593e-05	DYNC1LI1, MRPL41, DBF4, KNTC1, AURKA, FOXO4, KIF13A, CSNK2A2, CDCA8, CDKN2B, INCENP, RALA, H2AFX, CDCA5, MTUS1, ASPM, ANAPC1, ANAPC2, DAB2IP, RAN, CHTF8, PPP1CB, FOXN3, NCAPD2, PPP1CA, HEPACAM, RCC2, MCMBP, CAMK1, PDCD6IP, SNX9, GNAI2, NEK2, ARF6, RCC1, PRR5, SMARCB1, TNKS, NUDC, DIXDC1, TAF1, CINP, PCNP, CDC20, GAS1, CDC26, REEP3, CDKN1A, PLK3, FBXO31, CLSPN, LZTS2, LZTS1, E2F6, RPS3, FAM83D, KI…	0.0105464
GOTERM_BP_DIRECT	GO:0051301~cell division	0.000362244	DYNC1LI1, LZTS2, KNTC1, AURKA, RPS3, FAM83D, KIF13A, KIF2C, CDCA8, INCENP, RALA, KLHL21, NSMCE2, CDCA5, ASPM, KIF2A, ANAPC1, CDC7, ANAPC2, KIF11, RAN, RB1, CDK4, PPP1CB, MCM5, NCAPD2, CCND1, PPP1CA, CCND3, RCC2, CCND2, SDCCAG3, MCMBP, BUB1B, PDCD6IP, CTDP1, DYNLT1B, SNX18, SNX9, GNAI2, NEK2, USP9X, BRSK2, ARF6, RCC1, NCAPH, FIGN, USP39, TNKS, NSUN2, BUB3, NUDC, TERF1, CSNK1A1, BOD1, CINP, KIF18B,…	0.0291449
GOTERM_BP_DIRECT	GO:1904874~positive regulation of telomerase RNA localization to Cajal body	6.77995e-08	CCT7, CCT5, TCP1, CCT4, CCT8, RUVBL2, CCT2, CCT6A, CCT3, NOP10, NHP2, SHQ1	2.12173e-05
GOTERM_BP_DIRECT	GO:1904871~positive regulation of protein localization to Cajal body	2.68659e-06	CCT7, CCT5, TCP1, CCT4, CCT8, CCT2, CCT6A, CCT3	0.000540338
GOTERM_BP_DIRECT	GO:1901998~toxin transport	2.67075e-05	CRTC2, TCP1, CCT2, ARID1A, CCT3, CCT6A, CCT7, CCT5, CCT4, BBC3, CCT8, CD274, DNAJA1, VAMP4, HSPA5	0.00395126
GOTERM_BP_DIRECT	GO:1904851~positive regulation of establishment of protein localization to telomere	0.000188536	CCT7, CCT5, TCP1, CCT4, CCT8, CCT2, CCT6A	0.0198406
GOTERM_BP_DIRECT	GO:0032212~positive regulation of telomere maintenance via telomerase	0.000208115	CCT7, CCT5, TCP1, MAP3K4, CCT4, NEK2, MAPKAPK5, CCT8, TNKS, CCT2, CCT6A, CCT3, HNRNPA1	0.0207187
GOTERM_BP_DIRECT	GO:0006412~translation	4.23179e-05	RPL18, MRPL41, PSTK, RPL14, RPL13, RPL15, EIF5B, EIF5A, IARS2, RPS2, RPS3, EIF1AX, RPL39L, MRPL39, EIF2B2, EIF2B4, MRPL34, EIF2B5, YARS, EIF2S3X, AARS, MRPS6, EIF1A, EIF4G1, RSL1D1, EIF4G3, MRPS18B, SLC25A36, RARS, EIF2S2, RPS15, FARSB, MRPL49, EEF1G, EEF1D, NHP2, MTFMT, EIF4E3, EEF1B2, RPS15A, RPL38, VARS, EIF3C, IARS, GFM2, EIF3D, MRPL12, EIF3B, RPL7, RPL6, EIF3H, EIF3F, RPL8, EIF3K, EIF3L, RPL…	0.00579733
GOTERM_BP_DIRECT	GO:0006413~translational initiation	3.11739e-09	ABCF1, EIF4E3, EIF5B, LARP1, EIF3C, EIF3D, EIF3B, DDX3X, EIF3H, EIF1AX, EIF3F, EIF3K, EIF3L, EIF2B2, EIF3M, EIF2B4, EIF2B5, EIF2S3X, EIF1AD, EIF1A, EIF4G1, EIF4B, EIF4G3, EIF4H, EIF2S2	1.35079e-06
GOTERM_BP_DIRECT	GO:0001731~formation of translation preinitiation complex	6.93828e-05	EIF3C, EIF4B, EIF3D, EIF2S3X, EIF3B, EIF3H, EIF4H, EIF3F, EIF3K, EIF3L, RPS2, EIF3M	0.00884355
GOTERM_BP_DIRECT	GO:0006446~regulation of translational initiation	0.000291294	IMPACT, EIF5B, EIF3C, EIF4G1, EIF3D, EIF3B, EIF4EBP2, EIF3F, EIF3K, EIF3L, GLE1, EIF2B2, EIF3M	0.0257128
GOTERM_BP_DIRECT	GO:0015031~protein transport	0.000719034	XPO6, PLEKHM1, XPO4, CHMP7, EIF5A, KIF13A, AAGAB, RAB25, GLE1, SCAMP5, SCAMP1, NUP133, ACTN4, RAN, TIMM8B, PITPNM1, ARRB1, USO1, PDCD6IP, VPS26B, ERC1, RAB10, SNX9, MTX2, ARF6, CCDC91, SNX3, LMAN2, RAB7, RILPL1, RILPL2, CSE1L, TOMM6, SNF8, DOPEY2, TNKS, NUP54, SEC61A1, SYS1, RANBP17, TOMM40, PPID, RAP1A, GOSR2, XPO7, RAB5B, SLC15A1, AP1B1, GRIP1, TIMM50, VPS37D, RAB3IP, AP2B1, AP3B2, RAB6B, AGAP1…	0.0499952
GOTERM_BP_DIRECT	GO:0048013~ephrin receptor signaling pathway	0.000353468	EFNB3, ANKS1, EFNB1, EFNA2, EFNA3, EPHB3, EPHA1, EPHB1, PTPN11, NCK2, EPHA4, FYN, TIAM1, CHN1, EFNA4	0.0288612
GOTERM_BP_DIRECT	GO:0006470~protein dephosphorylation	0.000193678	CTTNBP2NL, CDC14B, SSH3, PPM1A, TIMM50, PTEN, DUSP18, PPP2CA, PPP2CB, CTDSP1, CTDSP2, PTPRB, PTPN9, PTPN3, PTPRF, PTPRN2, PTPN14, PDXP, PTPRS, PTPN13, PPP1CB, PTPN11, PPM1F, DUSP4, PPP1CA, DUSP1, PPM1J, PTP4A2, PPM1L, DUSP9, CTDP1, DUSP7, DUSP6	0.0200027
GOTERM_BP_DIRECT	GO:0007264~small GTPase mediated signal transduction	9.821e-05	RAB5B, GNA12, RHOU, ARL5A, DAB1, TIAM1, MFHAS1, HMOX1, ARHGAP1, RALA, RAB6B, RAB25, RAPGEF3, AGAP1, RAPGEF2, RAN, ARHGEF7, RALBP1, ARHGEF18, RAP1GDS1, SRPRB, SH2D3C, ARHGAP31, ARHGAP32, ARHGAP33, RAB10, ARL4D, RASD2, RAB3A, RALGPS2, RAB40C, CDC42SE1, ARF6, RAB7, KRAS, RAC3, SOS2, RASGRP2, RAB11B, RAB11A, DOCK7, DOCK8, DOCK5, VAV2, RALGDS, NRAS, RAB31, RASL11A, RAP1A, RHOT2	0.0114598
KO:RA-up
Category	Term	PValue	Genes	Benjamini
GOTERM_BP_DIRECT	GO:0016310~phosphorylation	1.27838e-09	NUAK1, PIP5K1B, PKMYT1, ITPKA, PRKX, MAP3K7, AKT1, ADCK1, PDPK1, PAK3, EEF2K, PRKACA, IPMK, INSR, CHUK, CDK14, CDK13, ROCK1, PFKL, PKN2, WNK1, RPS6KC1, RBKS, WNK2, PIM2, PRKCD, CDK2, PRKD1, MAP4K4, CAMK4, RIPK1, MAPK3, BMP2K, MAP3K10, RIPK2, NEK9, PDGFRB, MAPK8, NRK, NEK4, EIF2AK2, MAP3K13, PRPS2, EIF2AK4, PRPS1, NEK7, FGFR2, CHKA, FGFR3, PFKFB4, NEK3, ERBB4, GNE, FGGY, NEK1, STK10, BMPR2, PRKDC,…	5.67982e-06
GOTERM_BP_DIRECT	GO:0006468~protein phosphorylation	2.50909e-08	NUAK1, PKMYT1, PRKX, AKT1, MAP3K7, ADCK1, PDPK1, PAK3, EEF2K, PRKACA, INSR, CHUK, CDK14, CDK13, ROCK1, PKN2, PIM1, WNK1, RPS6KC1, WNK2, PIM2, PRKCD, CDK2, PRKD1, MAP4K4, CAMK4, RIPK1, MAPK3, BMP2K, MAP3K10, RIPK2, PDGFRB, NEK9, MAPK8, NRK, NEK4, EIF2AK2, MAP3K13, EIF2AK4, NEK7, FGFR2, CDK5R1, FGFR3, NEK3, ERBB4, NEK1, STK10, PHKA1, BMPR2, BRSK1, KIT, SRC, IRAK4, STK32C, EPHB6, VRK2, MAP3K2, PRKRA…	5.57378e-05
GOTERM_BP_DIRECT	GO:0046777~protein autophosphorylation	1.16217e-05	FGFR2, FGFR3, ERBB4, STK10, PHKA1, KIT, SRC, PRKX, VRK2, LMTK2, EEF2K, CAMK2D, PRKACA, INSR, HCK, TGFBR1, FLT4, MET, WNK1, PIM1, WNK2, PIM2, PRKCD, PRKD1, CAMK4, RIPK1, ULK2, NTRK1, PDGFRB, GRK5, MTOR, EIF2AK2, MAP3K13, EIF2AK4	0.010274
GOTERM_BP_DIRECT	GO:0055114~oxidation-reduction process	6.28467e-05	CYB5R4, ENOX2, SNCA, HR, PRDX5, OGDH, MTHFD1L, BC026585, GLDC, GSR, PTGIS, PLOD1, AGPS, PLOD2, P4HA1, CREG2, CPOX, GPX3, VKORC1, ALOX12B, LOXL3, LOXL2, HADH, IMPDH1, NQO2, COX15, ALDH6A1, RNLS, PDPR, SQRDL, SDR39U1, ACADM, AIFM2, ALDH5A1, FA2H, CYCT, MICAL3, QDPR, CYP26A1, DECR1, GMPR, DHDH, SCCPDH, NNT, TXNRD3, OXNAD1, KDSR, PCYOX1, TPH1, STEAP1, ALDH9A1, PRODH, PAM, TMX1, NDUFB7, TMX4, IFI30, E…	0.0391058
GOTERM_BP_DIRECT	GO:0006629~lipid metabolic process	1.50617e-05	PPARA, NAAA, PRKAG2, SORL1, GPCPD1, CDS2, ACBD3, PLCB3, PTGIS, AGPS, INSIG2, ELOVL2, ALOX12B, PTDSS1, HADH, AGPAT3, AGPAT1, PLD2, ACADM, PLD6, UGT8A, FA2H, LYPLA1, DECR1, SCAP, PNPLA8, NPC1, NAPEPLD, LIPO1, DGAT2, HRASLS, KDSR, NEU3, SLC27A2, GPAM, CHKA, C3, PLBD2, ACSBG1, PLCL2, DDHD2, MTMR1, ACSL1, SERINC1, GALC, PCSK9, PCYT1A, ABCA17, ACAA1B, ACSL5, EBP, NCEH1, PLA2G15, CYP46A1, PSAP, FADS3, E…	0.0110913
GOTERM_BP_DIRECT	GO:0090002~establishment of protein localization to plasma membrane	0.000114834	ROCK1, TTC7, CDH2, TSPAN15, TTC8, EZR, TSPAN33, PKP2, LAMA5, PKP3, EFR3A, IKBKB, FAM126A	0.0497437
GOTERM_BP_DIRECT	GO:0046697~decidualization	6.49609e-05	CTSL, PLA2G4A, BSG, PTGIS, DEDD, ASH1L, IL11RA1, EPOR, CTSB, JUNB	0.0354358
GOTERM_BP_DIRECT	GO:0007155~cell adhesion	3.54291e-06	CTNNAL1, CLSTN2, NUAK1, CLSTN3, TLN2, NPNT, FERMT2, BCAM, L1CAM, RADIL, PRKX, VCL, NRCAM, CD47, HPSE, RHOB, ADAM9, PTPRK, PKN2, SDK1, NRXN1, CERCAM, CTNNA2, PODXL2, PSEN1, CNTN3, NCAN, DST, ROM1, ITGAL, TNC, NEDD9, NINJ1, CDH2, ITGB3, NEO1, ITGB1, SRC, ALCAM, RGMB, SORBS3, LAMB2, COL7A1, COMP, TTYH1, SSX2IP, LAMB1, THBS1, COL8A2, SPP1, THBS4, MAG, HAPLN4, FLRT1, ADAM23, ITGA3, NID2, STAB2, CELSR1…	0.00523332
KO:RA-down
Category	Term	PValue	Genes	Benjamini
GOTERM_BP_DIRECT	GO:0098609~cell-cell adhesion	8.81088e-15	TLN1, LDHA, VAPA, RPL14, WASF2, RPL15, LARP1, SLK, PACSIN2, SND1, BAG3, LRRC59, ARHGAP1, VASN, EIF2S3X, TWF2, LAD1, STK24, SLC3A2, LYPLA2, FLNB, VASP, EIF4G1, SCYL1, UBFD1, CGN, PRDX6, SERBP1, RARS, USO1, EEF1G, ERC1, EEF1D, RAB10, UBAP2, IGSF9, EPN2, ALDOA, SNX9, CNN3, KLC2, TAGLN2, GPRC5A, SCRIB, SH3GLB2, EIF3E, PLIN3, NDRG1, CNN2, NUDC, PLEC, TBC1D10A, FSCN1, YWHAB, PPFIBP1, TNKS1BP1, TJP1, CC…	4.77831e-11
GOTERM_BP_DIRECT	GO:0006351~transcription, DNA-templated	2.02598e-13	XRCC5, ZFP335, STAT5B, MED25, RORC, RORA, REST, MED22, HMGN5, CITED2, NONO, CDCA7, CREB3L2, TWIST1, RARG, RXRA, BARHL2, RXRG, EOMES, ZHX2, MED14, MED10, PTRF, BHLHA9, PARP14, TGIF1, TGIF2, VGLL4, MYBBP1A, SUDS3, UNCX, CRTC2, TADA3, TADA1, ZSCAN5B, T, LHX1, CASZ1, BCOR, MN1, HIP1, YEATS4, KLF6, KLF12, KLF9, ESRRB, SMAD7, SMAD6, SMAD5, PTPN14, SMAD3, SKI, SMAD2, SMYD2, SMAD1, SFMBT1, USF1, NOTCH1, …	5.51925e-10
GOTERM_BP_DIRECT	GO:0045893~positive regulation of transcription, DNA-templated	1.52226e-11	PDGFB, RORC, TBP, RORA, FOXO3, REST, FOXO4, ZIC1, CITED2, FNTB, SMARCD3, CREB3L2, PATZ1, ATOH8, DNAJC2, RET, RXRA, EOMES, MED14, GRHL3, ARNTL, SIX4, FOXN3, HIF1A, SIX1, ROR2, MAPK9, NFE2L2, SMARCA2, TADA3, SOX4, NFKBIA, AFAP1L2, SOX9, SRF, SOX8, TRF, OVOL2, LHX1, RUNX2, RNF14, DVL3, MAP2K1, PHB, ATAD2, SMAD3, NR4A1, SMAD2, USF1, SREBF2, HDAC4, NOTCH1, SFRP1, RNF4, EBF2, SALL1, DCP1A, SMARCC2, HIV…	2.76442e-08
GOTERM_BP_DIRECT	GO:0006355~regulation of transcription, DNA-templated	2.05929e-10	XRCC5, ZFP335, STAT5B, SNIP1, MED25, RORC, RORA, REST, MED22, HMGN5, CITED2, NONO, CDCA7, CREB3L2, ZFP831, PATZ1, TWIST1, RARG, ZFP623, RXRA, BARHL2, ZHX2, RXRG, EOMES, MED14, MED10, PTRF, BHLHA9, PARP14, TGIF1, TGIF2, VGLL4, MYBBP1A, SUDS3, UNCX, CRTC2, TADA3, TADA1, IGF2BP3, T, LHX1, CASZ1, BCOR, MN1, HIP1, YEATS4, KLF6, KLF12, KLF9, ESRRB, SMAD7, SMAD6, PHB, SMAD5, PTPN14, SMAD3, SMAD2, EN1, C…	2.24381e-07
GOTERM_BP_DIRECT	GO:0045944~positive regulation of transcription from RNA polymerase II promoter	8.9653e-09	NOG, THRA, PPP2R5D, LMO4, F2RL1, STAT5B, MED25, RORA, FOXO3, JAG1, ZIC1, FOXO4, FLCN, CITED2, BATF, APP, WWP2, PSIP1, CREB3L2, PATZ1, RAPGEF3, IFRD1, TWIST1, DAB2IP, RARG, MTA2, RXRA, BARHL2, EOMES, RXRG, GRHL3, MED14, ARNTL, SIX4, ELL3, GRHL1, MED10, HHEX, DCAF6, NME2, HIF1A, ZFP462, ARRB1, MTF2, SIX1, CAMK1, NFE2L2, SLC40A1, SMARCA2, CRTC2, FGFR1, HDGF, NFKBIA, SOX4, SOX9, SRF, SOX8, PFN1, T, S…	4.44026e-06
GOTERM_BP_DIRECT	GO:0000122~negative regulation of transcription from RNA polymerase II promoter	2.66929e-10	JDP2, NOG, IMPACT, FST, MAEL, CBX4, MED25, FOXO3, REST, FLCN, CBX7, CBX6, CITED2, KANK2, CUL3, WWP2, H2AFY, TWIST1, DAB2IP, RARG, MTA2, RXRA, EOMES, ZHX2, HHEX, HIF1A, KDM2B, MTF2, RPS14, SIX1, TGIF1, TGIF2, SUDS3, FGFR1, HDGF, CXXC5, SOX9, T, ATN1, NRARP, BHLHE40, BCOR, KLF12, RFX5, SMAD7, PHB, SMAD3, EN1, SKI, SMYD2, NEUROG3, MYPOP, FOXP4, SREBF2, HDAC4, NOTCH1, PLK3, PPID, SALL1, SMARCC2, DLX4…	2.42371e-07
GOTERM_BP_DIRECT	GO:0045892~negative regulation of transcription, DNA-templated	4.44325e-05	XRCC5, THRA, PDGFB, CCDC85B, CBX4, REST, FLCN, CITED2, NONO, WWP2, ATF6B, PATZ1, ATOH8, TWIST1, DAB2IP, MTA2, MTA3, ZHX2, SIX4, ARNTL, FOXN3, HHEX, PRAMEF12, PA2G4, MYBBP1A, SMARCA2, SUDS3, GCLC, SOX9, SOX8, OVOL2, LHX1, BHLHE40, BCOR, PRAMEF8, RUNX2, PHB, SMAD2, SFMBT1, HDAC4, NOTCH1, PSMC5, PRICKLE1, SFRP1, SFRP2, SALL1, SMARCC2, SCMH1, BMP7, HDAC7, NCOR2, FOXK1, PDCD4, POU5F1, PCGF6, SOX18, BH…	0.00689253
GOTERM_BP_DIRECT	GO:0006364~rRNA processing	4.02786e-11	RPL14, UTP18, GAR1, BOP1, RBFA, DDX27, EXOSC10, DCAF13, UTP11L, SBDS, DDX47, WDR55, WDR36, CHD7, RPL7, IMP4, MDN1, FTSJ3, RPS24, NSA2, KRR1, PDCD11, RRP36, NOL9, RRP7A, EXOSC7, EMG1, NOL8, EXOSC2, RRP9, EXOSC1, RPS6, NOP10, MRM1, FBL, RPS7, EIF4A3, PA2G4, DDX56, NOP2, RPS15, NHP2, DDX51	5.48595e-08
GOTERM_BP_DIRECT	GO:0006468~protein phosphorylation	2.52153e-09	STK31, PDGFB, STK36, FAM20C, RORC, RPS6KB2, DSTYK, AURKA, APP, MAP3K5, CSNK2A1, MAP3K4, CLK2, WNK4, PIK3CA, STK39, MATK, TYRO3, RET, BCR, BRAF, CSNK1G1, STK24, PRKAB1, STK4, MARK1, MAP4K3, SCYL1, CAMK1, ROR2, MAPK9, MST1R, RIPK4, EIF2AK3, LRRK1, NRBP2, FGFR1, NEK2, MAPKAPK5, MAP4K1, PXK, EPHB3, EPHB1, UHMK1, CAMKV, SBK1, TEC, MAP2K1, SMAD5, MAP2K4, TRIO, SMAD2, SMAD1, EPHA1, EPHA2, KDR, PLK4, PLK…	1.96247e-06
GOTERM_BP_DIRECT	GO:0016310~phosphorylation	3.21704e-09	STK31, STK36, FAM20C, RPS6KB2, DSTYK, AURKA, PI4K2B, MAP3K5, MAP3K4, CLK2, WNK4, PIK3CA, STK39, MATK, TYRO3, RET, PDXK, BCR, CSNK1G1, BRAF, STK24, PIK3CD, STK4, MARK1, MAP4K3, NME2, NME1, PI4K2A, CAMK1, ROR2, MAPK9, MST1R, RIPK4, EIF2AK3, LRRK1, FGFR1, NEK2, MAPKAPK5, CHKB, MAP4K1, EPHB3, EPHB1, UHMK1, TK1, SBK1, TEC, MAP2K1, SPHK1, MAP2K4, TRIO, AK4, EPHA1, EPHA2, KDR, PLK4, PLK3, EPHA8, CDC42BP…	2.1908e-06
GOTERM_BP_DIRECT	GO:0010976~positive regulation of neuron projection development	0.00013208	FGFR1, SCN1B, PPP2R5D, CPEB1, SNX3, TIAM1, CNR1, RANBP1, HSPA5, RAPGEF2, CFLAR, DAB2IP, RET, KAT2B, TWF2, PLXNB2, SPHK1, ENC1, SF3A2, KIF3C, NME2, DDX56, NME1, FYN, RAP1A, CAMK1, RELN, NFE2L2, DBN1, ABL2, DYNLT1B, CAMK1D	0.016222
GOTERM_BP_DIRECT	GO:0030335~positive regulation of cell migration	1.52222e-05	WNT5B, PDGFB, PDGFA, PREX1, F2RL1, STX4A, CPEB1, LRRC15, SEMA5B, IGF1R, PRR5, XBP1, TIAM1, CXCR4, SEMA3F, HSPA5, COL18A1, RET, IRS2, FLT1, MAP2K1, PODXL, SELK, SPHK1, PIK3CD, SMAD3, MMP14, MCAM, SNAI1, FURIN, EPHA1, RUFY3, KDR, CDH13, NOTCH1, SEMA6C, SYNE2, CD274, ROR2, HBEGF, SEMA4B, LAMC2, ABCC1, TRIP6, F2R	0.00295745
GOTERM_BP_DIRECT	GO:0043065~positive regulation of apoptotic process	5.18773e-07	TSPO, MMP9, EIF5A, OSGIN1, FOXO3, PMAIP1, REST, CASP6, USP27X, MAP3K5, SLK, CASP9, BOK, HMOX1, ACIN1, NSMAF, ADCY10, ANO6, EIF2B5, DAB2IP, RARG, PTPRF, RXRA, CDK4, NTSR1, STK4, HIF1A, ADRB1, C1QBP, MAPK9, SUDS3, CAMK1D, MAP3K11, ING2, CYP1B1, SOX4, ZBTB16, BCL2L1, TCF7L2, SCRIB, MSX2, TSC22D1, UTP11L, ALDH1A3, DDX19B, CNR1, MTCH1, PYCARD, AATF, BCL6, BMF, PXT1, PHLDA1, MAP2K4, NR4A1, RPS6, NOTCH1…	0.000166238
GOTERM_BP_DIRECT	GO:0043066~negative regulation of apoptotic process	1.79713e-05	MMP9, STAT5B, MAEL, INTS1, EIF5A, AURKA, HMGN5, CIAPIN1, ADORA1, CITED2, NQO1, TWIST1, RARG, PDXK, BRAF, SOCS3, SIX4, NTSR1, PLAUR, PRAMEF12, NME2, PA2G4, HIF1A, SIX1, EIF2AK3, SLC40A1, MYO18A, GCLC, BCL2L1, SOX9, SOX8, NAA35, TAF9, PRAMEF8, PALB2, ANGPTL4, CFLAR, SMAD6, PHB, SPHK1, ALMS1, SMAD3, GAS1, RPS6, KDR, PPIF, HYOU1, CDKN1A, PLK3, SFRP1, ALDH2, HSPD1, IER3, PPARD, NUAK2, PINK1, QARS, PDC…	0.00337046
GOTERM_BP_DIRECT	GO:0001843~neural tube closure	5.68433e-07	KDM6A, ENAH, NOG, SHROOM3, LMO4, SDC4, TRIM71, SCRIB, CITED2, MTHFD1, PFN1, T, HECTD1, TWIST1, RARG, PLXNB2, GRHL3, SKI, FZD3, VASP, RPS7, TULP3, PRICKLE1, SFRP1, SFRP2, SALL1, ST14, KIF20B, TGIF1, PTCH1	0.000172031
GOTERM_BP_DIRECT	GO:0001701~in utero embryonic development	5.15056e-05	BMI1, MTSS1, NOG, KDM6A, FOXA2, ZFP335, PITPNB, GNA12, FLCN, NRADD, YBX1, CITED2, CUL3, PRMT1, SOX18, SEC24C, TWIST1, RXRA, MYH6, UBE2B, SMO, MAN2A1, HHEX, ZMIZ1, CDK2AP1, EPN1, EPN2, FGFR1, ZFAND5, USP9X, BCL2L1, GPI1, SRF, SOX8, CHD7, LY6E, SLC30A1, MEG3, HEG1, PALB2, APBA1, MAFG, ERF, TBX3, ESRRB, MSH2, MYO1E, TRIM28, SMAD3, SMAD2, NOTCH1, CCNB2, AMOT, MAPK8IP3, TGFBR3, PTCH1, NCOR2, BMPR1A	0.00755535
GOTERM_BP_DIRECT	GO:0043161~proteasome-mediated ubiquitin-dependent protein catabolic process	0.000249998	ABTB2, RLIM, CUL3, PLAA, UBXN2A, TRIM9, WWP2, PSMD1, PPP2CB, PSMD4, PSMD7, RNF122, RNF145, UBE4B, BTBD6, KCTD2, UBE2H, ARNTL, UBE2B, BTBD9, KCTD10, RNF44, PSMC5, PSMD12, VCP, RNF4, ARRB1, GSK3A, RNF24, SMURF1, NFE2L2, TBL1X, USP44	0.0274163
GOTERM_BP_DIRECT	GO:0007067~mitotic nuclear division	4.82228e-07	DYNC1LI1, LZTS2, KNTC1, AURKA, TTC28, RPS3, OFD1, KIF2C, CDCA8, INCENP, KLHL21, NSMCE2, CDCA5, ASPM, KIF2A, ANAPC1, KIF11, CCNF, ESPL1, UBE2C, NCAPD2, RCC2, ZWINT, MCMBP, BUB1B, NUP43, CTDP1, DYNLT1B, SNX18, SNX9, TADA3, NEK2, USP9X, BRSK2, RCC1, NCAPH, NUP214, SAC3D1, FIGN, NSUN2, BUB3, NUDC, TERF1, CSNK1A1, BOD1, MAP2K1, KIF18B, CDC20, RPS6, CDC26, REEP3, SMC3, CDC25B, CENPH, CCNB2, PHF13, KIF2…	0.000164185
GOTERM_BP_DIRECT	GO:0051301~cell division	5.01569e-05	DYNC1LI1, LZTS2, PRC1, KNTC1, AURKA, TTC28, RPS3, KIF13A, KIF2C, CDCA8, INCENP, KLHL21, NSMCE2, CDCA5, ASPM, KIF2A, ANAPC1, CDC7, KIF11, CCNF, RB1, CDK4, UBE2C, PPP1CB, MCM5, NCAPD2, CCND1, PPP1CA, CCND3, RCC2, CCND2, ZWINT, SDCCAG3, MCMBP, BUB1B, NUP43, CTDP1, DYNLT1B, SNX18, SNX9, NEK2, USP9X, BRSK2, ARF6, RCC1, NCAPH, SAC3D1, FIGN, USP39, NSUN2, BUB3, NUDC, TERF1, CSNK1A1, BOD1, KIF18B, CDC20,…	0.00756187
GOTERM_BP_DIRECT	GO:0007049~cell cycle	0.000105439	DYNC1LI1, PRC1, DBF4, KNTC1, AURKA, FOXO4, KIF13A, CDCA8, CDKN2B, INCENP, CDCA5, MTUS1, ASPM, ANAPC1, DAB2IP, CHTF8, PPP1CB, FOXN3, NCAPD2, PPP1CA, HEPACAM, RCC2, ZWINT, MCMBP, CAMK1, NUP43, SNX9, NEK2, ARF6, RCC1, PRR5, SAC3D1, SMARCB1, NUDC, DIXDC1, CDC20, GAS1, CDC26, REEP3, CDKN1A, PLK3, FBXO31, CHAF1B, CLSPN, LZTS2, ZFP385A, LZTS1, E2F6, TTC28, RPS3, KIF2C, MCM7, NSMCE2, KLHL21, SIK1, KIF2A,…	0.014259
GOTERM_BP_DIRECT	GO:0006412~translation	2.57773e-05	RPL18, RPL14, RPL13, RPL15, EIF5B, EIF5A, RPS27L, IARS2, RPS3, NARS2, RPL39L, MRPL39, MRPL34, EIF2B5, RPL36AL, YARS, EIF2S3X, AARS, MRPS6, EEF2, EIF1A, EIF4G1, RSL1D1, MRPS18B, SLC25A36, RARS, RPS14, RPS15, FARSB, MRPL49, EEF1G, SLC25A39, RPS11, EEF1D, NHP2, EIF2AK3, MTFMT, EIF4E3, EEF1B2, VARS, EIF3C, IARS, GFM2, EIF3D, MRPL12, EIF3B, RPL7, RPL32, EIF3G, RPL6, EIF3H, EIF3E, RPL8, EIF3F, EIF3K, E…	0.00451996
GOTERM_BP_DIRECT	GO:0050821~protein stabilization	4.48664e-07	USP2, HPS4, SOX4, PINK1, CCT2, CCT3, CDC37, USP19, PFN1, USP27X, BAG6, PEX19, BAG3, TAF9, PER3, GAPDH, HIP1, DVL3, GTPBP4, TCP1, SMAD7, PHB, SMAD3, MUL1, CCT6A, STK4, UBE2B, FLNA, CCT7, SMO, CCT5, CCT4, PHB2, TELO2, CCT8, HSPD1	0.000162942
GOTERM_BP_DIRECT	GO:0001525~angiogenesis	1.1647e-05	SAT1, FGF9, PDGFA, WASF2, PDE3B, RORA, MMRN2, SHB, HMOX1, PIK3CA, SHC1, SOX18, RAPGEF3, DAB2IP, MFGE8, MMP14, FLNA, PRKD2, HIF1A, CLIC4, PLXDC1, JAM3, EIF2AK3, FGFR1, CYP1B1, EPHB3, GPI1, EPHB1, OVOL2, AGGF1, XBP1, HS6ST1, PLXND1, ANGPTL4, PTPRB, COL18A1, FLT1, AIMP1, SMAD5, MCAM, VAV2, ECM1, EPHA1, EPHA2, KDR, ANXA2, NOTCH1, PKNOX1, PECAM1, HIF3A, HBEGF	0.00243754
GOTERM_BP_DIRECT	GO:0016569~covalent chromatin modification	2.92204e-06	BMI1, KDM6A, FOXA2, FOXA3, EZH1, CBX4, HMGN5, CBX7, CBX6, KDM1B, BAG6, SMARCD3, H2AFY, DNAJC2, DTX3L, PKN1, RB1, PADI4, UBN1, KDM2B, MTF2, RUVBL2, JMJD1C, EP400, SUDS3, SMARCAD1, 2410016O06RIK, ING2, USP3, TRRAP, TSPYL2, CHD7, SMARCB1, KDM3A, BCOR, BAZ2A, ASF1A, CHD4, BAHD1, YEATS4, BRD2, JARID2, TRIM28, SMYD2, SFMBT1, ATXN7L3, HDAC4, PHF2, JMJD6, PHF13, MSL1, H2AFY2, SMARCC2, KDM4B, SETD7, SETD3…	0.000691904
GOTERM_BP_DIRECT	GO:0035023~regulation of Rho protein signal transduction	0.000268568	FGD1, ARHGEF1, ABR, BCR, PREX1, ARHGEF17, AKAP13, TRIO, ARHGEF15, VAV2, ARHGEF12, PLEKHG1, TIAM1, SOS2, PLEKHG5, ARHGEF40, FGD5, FGD6, ARHGEF10L, ARHGDIA, FGD3	0.0288429
GOTERM_BP_DIRECT	GO:0030336~negative regulation of cell migration	1.25726e-05	NOG, CYP1B1, PDGFB, IFITM1, DRD5, DAG1, ABHD2, FLCN, ARID2, SRF, CITED2, ROBO1, CNN2, ARHGDIA, GTPBP4, ABR, BCR, STK24, SCAI, SLC9A3R1, FAM60A, EPHA1, SFRP1, CLIC4, SFRP2, SRGAP3, ARAP3, CHRD, IGFBP5	0.00253368
GOTERM_BP_DIRECT	GO:0043524~negative regulation of neuron apoptotic process	0.000439566	GCLC, ADORA2A, PINK1, BCL2L1, GPI1, HSPH1, KRAS, CLCF1, APOE, BOK, HMOX1, PIK3CA, NEFL, AGAP2, TYRO3, NES, CEBPB, BRAF, MSH2, AARS, EN1, SIX4, OPTN, KDR, KDM2B, HIF1A, BTG2, FYN, VSTM2L, HIPK2, SIX1, HSPD1, F2R, NRBP2	0.0397849
GOTERM_BP_DIRECT	GO:0001707~mesoderm formation	0.000291156	NOG, EOMES, SMAD3, SMAD2, SRF, GPI1, SNAI1, WNT3, PRKAR1A, TXNRD1, BMP7, CHRD, BMPR1A	0.030628
GOTERM_BP_DIRECT	GO:0000462~maturation of SSU-rRNA from tricistronic rRNA transcript (SSU-rRNA, 5.8S rRNA, LSU-rRNA)	2.26106e-05	DCAF13, KRR1, NOC4L, TSR1, RRP36, EMG1, UTP18, RPS14, WDR3, HEATR1, BMS1, WDR46, RPS24	0.00409772
GOTERM_BP_DIRECT	GO:0001649~osteoblast differentiation	5.59548e-06	ALPL, NOG, FGF9, SOX8, IARS, MSX2, SND1, RSPO2, FASN, COL6A1, RUNX2, ASF1A, TWIST1, GTPBP4, PHB, SMAD3, IGF2, ACTN3, SNAI1, FBL, EPHA2, RSL1D1, SMO, SFRP1, PSMC2, RPS15, TGFBR3, RPS11, CHRD, MYBBP1A, IGFBP5	0.00121863
GOTERM_BP_DIRECT	GO:0043433~negative regulation of sequence-specific DNA binding transcription factor activity	0.00016639	THRA, FOXA2, SMAD7, CEBPG, RLIM, TCF7L2, TRIB2, FLNA, TRIB1, PTHLH, IGF1R, HDAC4, WWP2, ID1, HMOX1, PHB2, PTCH1, ID3, BHLHE40, TWIST1	0.0191038
GOTERM_BP_DIRECT	GO:1904874~positive regulation of telomerase RNA localization to Cajal body	5.88136e-07	CCT7, CCT5, TCP1, CCT4, CCT8, RUVBL2, CCT2, CCT6A, CCT3, NOP10, NHP2	0.000168626
GOTERM_BP_DIRECT	GO:1904871~positive regulation of protein localization to Cajal body	1.69101e-06	CCT7, CCT5, TCP1, CCT4, CCT8, CCT2, CCT6A, CCT3	0.000438602
GOTERM_BP_DIRECT	GO:1904851~positive regulation of establishment of protein localization to telomere	0.000128811	CCT7, CCT5, TCP1, CCT4, CCT8, CCT2, CCT6A	0.0161887
GOTERM_BP_DIRECT	GO:1901998~toxin transport	0.000291156	CCT7, CRTC2, CCT5, TCP1, CCT4, BBC3, CCT8, CD274, VAMP4, CCT2, CCT6A, CCT3, HSPA5	0.030628
GOTERM_BP_DIRECT	GO:0006413~translational initiation	3.49405e-06	ABCF1, EIF2S3X, EIF4E3, EIF1AD, EIF5B, EIF1A, LARP1, EIF4B, EIF4G1, EIF3C, EIF3D, EIF3B, EIF3G, EIF3H, EIF3E, EIF3F, EIF3K, EIF3L, EIF3M, EIF2B5	0.000792836
GOTERM_BP_DIRECT	GO:0001731~formation of translation preinitiation complex	3.69977e-05	EIF3C, EIF4B, EIF3D, EIF2S3X, EIF3B, EIF3G, EIF3H, EIF3E, EIF3F, EIF3K, EIF3L, EIF3M	0.00608948
GOTERM_BP_DIRECT	GO:0006446~regulation of translational initiation	0.000153583	IMPACT, EIF5B, EIF3C, EIF4G1, EIF3D, EIF3B, EIF4EBP2, EIF3G, EIF3E, EIF3F, EIF3K, EIF3L, EIF3M	0.0184234
GOTERM_BP_DIRECT	GO:0090263~positive regulation of canonical Wnt signaling pathway	0.000341872	DIXDC1, THRA, FGF9, SOX4, LMX1A, ARNTL, LGR5, TNKS2, DKK2, CSNK1D, SFRP1, NRARP, CSNK1E, SFRP2, UBR5, RSPO2, ROR2, LRRK1, ASPM	0.0339088
GOTERM_BP_DIRECT	GO:1902895~positive regulation of pri-miRNA transcription from RNA polymerase II promoter	0.000373105	HIF1A, PDGFB, SMAD6, TEAD1, SMAD3, SMAD1, SRF, STAT3, BMPR1A, GNL3	0.0362898
GOTERM_BP_DIRECT	GO:0050885~neuromuscular process controlling balance	0.000520912	MYO5A, JPH4, JPH3, ABR, BCR, ADCY5, AARS, HEXB, SHANK3, APP, RAC3, ALDH1A3, GAA, DLG4, CNTNAP1, NEFL, ABL2	0.0454694
GOTERM_BP_DIRECT	GO:0048511~rhythmic process	0.000432682	HLF, RAI1, USP2, RORC, RORA, NFYA, NONO, CSNK2A1, NR1D1, PER1, PER3, BHLHE40, SIK1, BHLHE41, TWIST1, KAT2B, KLF9, ARNTL, PPP1CB, PPP1CA, NCOA2, CSNK1D, CSNK1E, ID1, GSK3B, THRAP3, MAPK9, ID3, MYBBP1A	0.0398359
GOTERM_BP_DIRECT	GO:0001657~ureteric bud development	4.28797e-07	FGFR1, GSTA3, NOG, RET, SMAD7, SMAD6, SMAD5, SMAD3, SMAD2, SMAD1, SDC4, SPRY1, SDC1, SFRP1, LHX1, SALL1, SIX1, FOXC2, BMP7, DLG1	0.00016685
GOTERM_BP_DIRECT	GO:0007264~small GTPase mediated signal transduction	0.00057412	RAB3A, RALGPS2, GNA12, ARF6, RHOU, RAB7, ARL5A, DAB1, KRAS, TIAM1, RAC3, MFHAS1, HMOX1, RASGRP2, ARHGAP1, SOS2, RAB11A, RAB6B, RAB25, RAPGEF3, RAPGEF2, AGAP1, AGAP2, RHOF, RALBP1, RAP1GDS1, DOCK8, SRPRB, RASL12, VAV2, DOCK5, NRAS, ARHGAP31, SH2D3C, ARHGAP32, RAB31, ARHGAP33, RASL11A, CHML, YWHAQ, RAP1A, ARL4D, RAB10, LRRK1, RASD2	0.0492108
GOTERM_BP_DIRECT	GO:0017148~negative regulation of translation	0.000249949	NANOS3, PAIP2, NANOS2, ENC1, EPRS, IGF2BP1, CPEB1, LIN28A, FXR2, TRIM71, DAPK1, RPS3, EIF4A3, EIF4EBP2, BTG2, RPL13A, EIF2AK3, GAPDH, IGFBP5, TOB1	0.027974
GOTERM_BP_DIRECT	GO:2000778~positive regulation of interleukin-6 secretion	0.000405482	HYAL2, XBP1, SELK, F2RL1, PYCARD, TRPV4, HSPD1, F2R, TWIST1	0.0380217
SSCs:KO-down
Category	Term	PValue	Genes	Benjamini
GOTERM_BP_DIRECT	GO:0007155~cell adhesion	4.5405e-06	TLN2, TNC, COL28A1, CDH1, SRC, CDH5, COL7A1, COL6A4, COL6A2, COL6A1, AATF, EMB, THBS1, LAMB1, SPP1, COL18A1, F11R, PTPRK, PTPRS, ITGA3, STAB2, COL5A1, EPHA4, CASS4, LAMA5, ITGA5, RELN	0.00294698
GOTERM_BP_DIRECT	GO:0030199~collagen fibril organization	0.000108507	SFRP2, COL3A1, COL1A2, FOXC2, COL1A1, COL5A2, COL5A1	0.0297763
GOTERM_BP_DIRECT	GO:0001501~skeletal system development	0.000275589	HOXC4, SOX11, COL3A1, FBN1, COL1A2, FOXC2, PKDCC, COL1A1, RUNX1, COL5A2	0.0376633
GOTERM_BP_DIRECT	GO:0009952~anterior/posterior pattern specification	3.35965e-07	HOXB3, CTNNBIP1, MSX2, HOXB4, HOXB2, HOXB7, LHX1, HOXB8, SFRP2, HOXC4, HOXB5, HOXB6, HOXB9, TCF15	0.000654917
GOTERM_BP_DIRECT	GO:0048704~embryonic skeletal system morphogenesis	1.20434e-06	HOXB3, HOXB4, HOXB2, HOXB7, HOXB8, HOXB5, SOX11, HOXB6, HSPG2, FOXC2	0.00117355
GOTERM_BP_DIRECT	GO:0006351~transcription, DNA-templated	0.000254595	BACH1, CBX2, PHF20, FOXO3, FOXO6, FEV, POU5F1, HLX, HOXC4, HOMEZ, BHLHE41, ZFP423, SNAPC1, SOX11, MLXIPL, ZHX2, TOX3, ZFP27, SLTM, NCOA1, FOXC2, PRDM1, NDN, CTCFL, HOXB13, CALCOCO1, MYCBP2, MSX2, LHX1, ZFP219, TRP53INP1, ARNTL2, RUNX1, NFATC2, BCAS3, CHD5, COL4A2, UTF1, BRD3, FOXL1, ESRRB, SMAD7, TRIM24, NEUROG3, LMX1A, MAFK, USF1, FOXP4, HOXB3, HOXB4, SALL4, HOXB2, HOXB7, HOXB8, HOXB5, HOXB6, CP…	0.0405326
GOTERM_BP_DIRECT	GO:0021517~ventral spinal cord development	0.000253902	DAB1, LHX1, RELN, VLDLR	0.0440174
cKit+:KO-up
Category	Term	PValue	Genes	Benjamini
GOTERM_BP_DIRECT	GO:0045944~positive regulation of transcription from RNA polymerase II promoter	2.20459e-05	EGR1, HNF1B, KAT2B, EPAS1, SOX12, IGF2, SIX4, ZIC1, GLI3, CAPRIN2, HSPH1, RGMA, PRKD2, NME2, TMEM173, ATF4, HDAC1, JUN, JUND, SIX1, AGAP2, NFIB, PEG3	0.0256146
cKit+:KO-down
Category	Term	PValue	Genes	Benjamini
GOTERM_BP_DIRECT	GO:0007155~cell adhesion	6.04798e-05	TLN2, TNC, COL28A1, ITGA3, STAB2, COL16A1, COL5A1, COL7A1, COL6A5, COL6A4, COL6A2, COL6A1, RELN, AATF, EMB, THBS1, THBS2, SPP1	0.0249841
GOTERM_BP_DIRECT	GO:0070208~protein heterotrimerization	6.20058e-05	COL6A4, COL1A2, COL6A2, COL6A1, COL1A1	0.0192669
GOTERM_BP_DIRECT	GO:0030199~collagen fibril organization	5.71672e-06	ADAMTS14, COL3A1, COL1A2, FOXC2, COL1A1, COL5A2, COL5A1	0.00358083
GOTERM_BP_DIRECT	GO:0038063~collagen-activated tyrosine kinase receptor signaling pathway	8.52059e-05	DDR1, COL4A2, COL4A1, COL1A1	0.0211605
GOTERM_BP_DIRECT	GO:0048704~embryonic skeletal system morphogenesis	3.47265e-06	HOXB4, HOXB2, HOXB7, HOXB8, HOXB5, HOXB6, HSPG2, FOXC2	0.00434869
Ru-u	Term	PValue	Genes	Benjamini
Category	GO:0016310~phosphorylation	3.82226e-07	PIP5K1B, PKMYT1, PRKX, AKT1, ADCK1, PDPK1, PAK3, EEF2K, PRKACA, IPMK, CHUK, ROCK1, PFKL, PKN2, RPS6KC1, RBKS, WNK2, PIM2, CDK2, PRKD1, MAP4K4, CAMK4, RIPK1, MAPK3, MAP3K10, NEK9, RIPK2, NRK, NEK4, EIF2AK2, EIF2AK4, PRPS2, NEK7, FGFR3, PFKFB4, NEK3, NEK1, STK10, BMPR2, PRKDC, SHPK, KIT, SRC, IRAK4, N4BP2, STK32C, VRK2, MAP3K2, LMTK2, CAMK2D, DCLK2, LMTK3, UCK1, AGK, TAOK1, HCK, FLT4, MET, FN3KRP, …	0.000725584
GOTERM_BP_DIRECT	GO:0006468~protein phosphorylation	3.73781e-07	PKMYT1, PRKX, AKT1, ADCK1, PDPK1, PAK3, EEF2K, PRKACA, CHUK, ROCK1, PKN2, RPS6KC1, WNK2, PIM2, CDK2, PRKD1, MAP4K4, CAMK4, RIPK1, MAPK3, MAP3K10, NEK9, RIPK2, NRK, NEK4, EIF2AK2, EIF2AK4, NEK7, CDK5R1, FGFR3, NEK3, NEK1, STK10, PHKA1, BMPR2, KIT, SRC, IRAK4, STK32C, EPHB6, VRK2, MAP3K2, PRKRA, LMTK2, CAMK2D, DCLK2, LMTK3, TAOK1, HCK, FLT4, MET, NPR1, STRADB, GUCY2C, FNIP2, RPS6KA5, RPS6KA6, RPS6K…	0.00141861
GOTERM_BP_DIRECT	GO:0007155~cell adhesion	8.62793e-06	CTNNAL1, CLSTN2, CLSTN3, TLN2, NPNT, FERMT2, BCAM, L1CAM, RADIL, PRKX, VCL, NRCAM, CD47, HPSE, ADAM9, PTPRK, PKN2, CERCAM, CTNNA2, PODXL2, CNTN3, NCAN, DST, ROM1, ITGAL, NEDD9, NINJ1, CDH2, ITGB3, NEO1, ITGB1, SRC, ALCAM, RGMB, LAMB2, COL7A1, COMP, TTYH1, SSX2IP, COL8A2, SPP1, THBS4, HAPLN4, FLRT1, ADAM23, NID2, CELSR1, LAMA4, TMEM8B, DSG2, CDH17, ITGA5, LAMA5, PKP3, PSPC1, PERP	0.0108636
GOTERM_BP_DIRECT	GO:0090002~establishment of protein localization to plasma membrane	4.23648e-05	EZR, TSPAN33, ROCK1, LAMA5, PKP2, PKP3, EFR3A, TTC7, CDH2, TTC8, IKBKB, FAM126A	0.0227243
GOTERM_BP_DIRECT	GO:0006629~lipid metabolic process	3.16701e-05	PPARA, SORL1, GPCPD1, ACBD3, PLCB3, PTGIS, AGPS, INSIG2, ELOVL2, ALOX12B, PTDSS1, AGPAT3, AGPAT1, PLD2, PLD6, UGT8A, FA2H, LYPLA1, DECR1, SCAP, NPC1, NAPEPLD, LIPO1, DGAT2, HRASLS, KDSR, GPAM, SLC27A2, C3, PLBD2, ACSBG1, PLCL2, MTMR1, SERINC1, GALC, PCSK9, PCYT1A, ACAA1B, EBP, NCEH1, CYP46A1, PSAP, FADS3, EPHX2, CRAT, FADS6, MTTP, SAMD8, PLA2G4A, MBOAT1, ALOX8, FABP5	0.02377
GOTERM_BP_DIRECT	GO:0030154~cell differentiation	2.63968e-05	SYT1, SLC22A16, ELF3, ELF4, NPNT, MITF, NR6A1, L1CAM, ILDR2, ITSN2, TTLL7, CSPG5, SOHLH1, PRKX, LGR4, SOHLH2, TAF7L, HOOK1, GATA2, SERPINE2, STRA8, NKX6-2, PAX8, TRP63, PLD6, HES6, PPDPF, SLIT2, CTNNA2, FOXN4, VEGFB, PRKD1, MYT1L, CHRDL1, SORT1, BRDT, CAND1, HORMAD1, GADD45B, EXT2, EIF2AK4, TAPT1, SBNO2, FGFR3, AGFG1, FHL1, GLIS2, BEX1, KIT, NR2C2, MLF1, PAQR5, SEMA5A, PEG10, HSPA2, RASGRP4, TDRK…	0.0247526
GOTERM_BP_DIRECT	GO:0033631~cell-cell adhesion mediated by integrin	6.79064e-05	ITGA5, NPNT, L1CAM, ITGB1, ADAM9	0.025462
GOTERM_BP_DIRECT	GO:0051321~meiotic cell cycle	6.17662e-05	PLD6, SYCE2, NR2C2, CDK2, RAD50, CCNB3, REC8, PRDM9, TEX15, CLGN, STRA8, SYCP3, BRDT, STAG3, HORMAD1, DMC1, TEX11, SMC1B	0.0257294
GOTERM_BP_DIRECT	GO:0046697~decidualization	6.08281e-05	PLA2G4A, BSG, PTGIS, DEDD, ASH1L, IL11RA1, EPOR, CTSB, JUNB	0.028466
Rn-u	Term	PValue	Genes	Benjamini
Category	GO:0006355~regulation of transcription, DNA-templated	8.13021e-09	ZFP12, ZFP40, MAF1, ZKSCAN3, ZFP788, ZFP786, MAP3K7, EPC1, MDFIC, RNF38, ZFP687, ZFP503, ZFAT, ZFP882, INSR, NFX1, ZFP518A, ZFP422, ZFP423, SATB2, KHDRBS3, RBL2, ZFX, ZHX1, ZFP629, ZFP128, ZFP592, ZFP827, ZFP120, ZFP280C, IGSF1, NCOA5, PRDM5, ZFP697, MAPK8, ZFPM1, ZFP516, ZFP229, ZFP511, ZFP369, ZSCAN12, MEAF6, ZFP715, ERBB4, ZFP612, ZFP398, ZFP318, ZFP113, ZFP319, AI987944, ZFP768, ZFP316, ARNT,…	1.45205e-05
GOTERM_BP_DIRECT	GO:0006351~transcription, DNA-templated	5.82767e-06	ZFP12, ZKSCAN3, MAF1, ZKSCAN2, ZFP786, MAP3K7, EPC1, MDFIC, ZFP503, ZFAT, ZFP687, NFX1, ZFP518A, ZFP422, ZFP423, KHDRBS3, SATB2, RBL2, ZFX, ZHX1, ZFP629, ZFP128, ZFP592, ZFP827, ZFP120, ZFP280C, NCOA5, PRDM5, ZFP697, ZFP516, ZFPM1, ZFP369, ZFP511, ZSCAN12, MEAF6, ERBB4, ZFP318, ZFP319, ZFP316, ZFP768, ARNT, MED12L, MYCBP2, HIC2, RB1CC1, ZFP410, TRP53INP2, NKX3-1, SLC30A9, ZSCAN29, CHD5, ZFP382, K…	0.00519061
GOTERM_BP_DIRECT
Rd-d	Term	PValue	Genes	Benjamini
Category	GO:0098609~cell-cell adhesion	7.28856e-15	TLN1, LDHA, VAPA, RPL14, WASF2, RPL15, LARP1, SLK, PACSIN2, SND1, BAG3, LRRC59, ARHGAP1, VASN, EIF2S3X, TWF2, LAD1, STK24, SLC3A2, LYPLA2, FLNB, VASP, EIF4G1, SCYL1, UBFD1, CGN, PRDX6, SERBP1, RARS, USO1, EEF1G, ERC1, EEF1D, RAB10, UBAP2, IGSF9, EPN2, ALDOA, SNX9, CNN3, KLC2, TAGLN2, SCRIB, SH3GLB2, PLIN3, CNN2, NUDC, PLEC, TBC1D10A, FSCN1, PPFIBP1, TNKS1BP1, TJP1, LASP1, CAPG, TMPO, AHSA1	3.70111e-11
GOTERM_BP_DIRECT	GO:0006351~transcription, DNA-templated	1.1487e-12	XRCC5, MED25, RORA, MED22, REST, HMGN5, CITED2, NONO, CDCA7, CREB3L2, TWIST1, RARG, RXRA, BARHL2, RXRG, EOMES, MED14, MED10, PTRF, BHLHA9, PARP14, TGIF1, TGIF2, VGLL4, MYBBP1A, SUDS3, UNCX, CRTC2, TADA3, TADA1, T, LHX1, CASZ1, BCOR, MN1, HIP1, YEATS4, KLF6, KLF9, ESRRB, SMAD7, SMAD6, SMAD5, PTPN14, SMAD3, SKI, SMAD2, SMYD2, SMAD1, SFMBT1, USF1, NOTCH1, RNF4, CSRNP1, PARP1, TCF12, NCOR2, TCF15, BA…	2.90116e-09
GOTERM_BP_DIRECT	GO:0045893~positive regulation of transcription, DNA-templated	8.56426e-11	PDGFB, RORA, REST, FOXO3, FOXO4, CITED2, FNTB, SMARCD3, CREB3L2, PATZ1, ATOH8, DNAJC2, RET, RXRA, EOMES, MED14, GRHL3, ARNTL, SIX4, FOXN3, HIF1A, SIX1, ROR2, MAPK9, NFE2L2, SMARCA2, TADA3, SOX4, NFKBIA, AFAP1L2, SOX9, SRF, SOX8, TRF, OVOL2, LHX1, RUNX2, RNF14, DVL3, MAP2K1, ATAD2, SMAD3, NR4A1, SMAD2, USF1, SREBF2, HDAC4, NOTCH1, SFRP1, RNF4, EBF2, SALL1, DCP1A, SMARCC2, HIVEP3, TCF12, PPARD, RAI…	1.44194e-07
GOTERM_BP_DIRECT	GO:0045944~positive regulation of transcription from RNA polymerase II promoter	1.34394e-09	PPP2R5D, LMO4, F2RL1, MED25, RORA, FOXO3, FOXO4, FLCN, CITED2, BATF, WWP2, PSIP1, CREB3L2, PATZ1, RAPGEF3, IFRD1, TWIST1, DAB2IP, RARG, MTA2, RXRA, BARHL2, EOMES, RXRG, GRHL3, MED14, ARNTL, SIX4, ELL3, GRHL1, MED10, HHEX, DCAF6, NME2, HIF1A, ARRB1, MTF2, SIX1, CAMK1, NFE2L2, SLC40A1, SMARCA2, CRTC2, FGFR1, HDGF, SOX4, NFKBIA, SOX9, SRF, SOX8, PFN1, T, SMARCB1, TAF9, AGRN, MAML3, RUNX2, KLF6, KLF9…	1.69706e-06
GOTERM_BP_DIRECT	GO:0000122~negative regulation of transcription from RNA polymerase II promoter	2.75621e-09	JDP2, IMPACT, FST, MAEL, CBX4, MED25, FOXO3, REST, FLCN, CBX7, CBX6, KANK2, CITED2, CUL3, WWP2, H2AFY, TWIST1, DAB2IP, RARG, MTA2, RXRA, EOMES, HHEX, HIF1A, KDM2B, MTF2, SIX1, TGIF1, TGIF2, SUDS3, FGFR1, HDGF, CXXC5, SOX9, T, ATN1, NRARP, BHLHE40, BCOR, RFX5, SMAD7, SMAD3, EN1, SKI, NEUROG3, SMYD2, MYPOP, FOXP4, SREBF2, HDAC4, NOTCH1, PLK3, PPID, SALL1, SMARCC2, DLX4, BCL6B, NCOR2, HDAC7, BMI1, B…	2.78432e-06
GOTERM_BP_DIRECT	GO:0016310~phosphorylation	5.93975e-09	STK31, STK36, FAM20C, DSTYK, RPS6KB2, AURKA, PI4K2B, MAP3K5, MAP3K4, CLK2, WNK4, PIK3CA, STK39, MATK, TYRO3, RET, BCR, PDXK, BRAF, STK24, PIK3CD, STK4, MARK1, MAP4K3, NME2, NME1, PI4K2A, CAMK1, ROR2, MAPK9, RIPK4, FGFR1, NEK2, CHKB, MAPKAPK5, MAP4K1, EPHB3, EPHB1, SBK1, TEC, MAP2K1, SPHK1, MAP2K4, TRIO, AK4, EPHA1, KDR, PLK4, PLK3, CDC42BPA, GRK6, PIP4K2A, ABL2, PIP4K2B, CDK17, BCKDK, SEPHS1, CDK…	4.28594e-06
GOTERM_BP_DIRECT	GO:0006468~protein phosphorylation	1.52861e-08	STK31, PDGFB, STK36, FAM20C, DSTYK, RPS6KB2, AURKA, MAP3K5, CSNK2A1, MAP3K4, CLK2, WNK4, PIK3CA, STK39, MATK, TYRO3, RET, BCR, BRAF, STK24, PRKAB1, STK4, MARK1, MAP4K3, SCYL1, ROR2, MAPK9, CAMK1, RIPK4, NRBP2, FGFR1, NEK2, MAPKAPK5, MAP4K1, EPHB3, EPHB1, SBK1, TEC, MAP2K1, SMAD5, MAP2K4, TRIO, SMAD2, SMAD1, EPHA1, KDR, PLK4, PLK3, PRKAR1A, CDC42BPA, GRK6, ABL2, CDK17, BCKDK, CDK18, NUAK2, PINK1, …	7.72097e-06
GOTERM_BP_DIRECT	GO:0006355~regulation of transcription, DNA-templated	3.28849e-08	XRCC5, SNIP1, MED25, RORA, MED22, REST, HMGN5, CITED2, NONO, CDCA7, CREB3L2, PATZ1, TWIST1, RARG, RXRA, BARHL2, RXRG, EOMES, MED14, MED10, PTRF, BHLHA9, PARP14, TGIF1, TGIF2, VGLL4, MYBBP1A, SUDS3, UNCX, CRTC2, TADA3, TADA1, IGF2BP3, T, LHX1, CASZ1, BCOR, MN1, HIP1, YEATS4, KLF6, KLF9, ESRRB, SMAD7, SMAD6, SMAD5, PTPN14, SMAD3, SMAD2, EN1, CELSR2, SMYD2, SMAD1, SFMBT1, USF1, SFMBT2, DLX3, NOTCH1,…	1.38417e-05
GOTERM_BP_DIRECT	GO:0050821~protein stabilization	3.0179e-08	USP2, HPS4, SOX4, PINK1, CCT2, CCT3, CDC37, USP19, PFN1, USP27X, BAG6, PEX19, BAG3, TAF9, PER3, GAPDH, HIP1, DVL3, GTPBP4, TCP1, SMAD7, SMAD3, MUL1, CCT6A, STK4, UBE2B, FLNA, CCT7, SMO, CCT5, CCT4, PHB2, TELO2, CCT8, HSPD1	1.38576e-05
GOTERM_BP_DIRECT	GO:0016569~covalent chromatin modification	3.88015e-08	BMI1, FOXA2, FOXA3, EZH1, CBX4, HMGN5, CBX7, CBX6, KDM1B, BAG6, SMARCD3, H2AFY, DNAJC2, DTX3L, PKN1, PADI4, RB1, UBN1, KDM2B, MTF2, RUVBL2, JMJD1C, EP400, SUDS3, SMARCAD1, 2410016O06RIK, ING2, USP3, TRRAP, TSPYL2, CHD7, SMARCB1, KDM3A, BCOR, BAZ2A, ASF1A, CHD4, BAHD1, YEATS4, BRD2, JARID2, TRIM28, SMYD2, SFMBT1, ATXN7L3, HDAC4, PHF2, JMJD6, PHF13, MSL1, H2AFY2, SMARCC2, KDM4B, SETD7, SETD3, HDAC7	1.50758e-05
GOTERM_BP_DIRECT	GO:1904874~positive regulation of telomerase RNA localization to Cajal body	1.28873e-07	CCT7, CCT5, TCP1, CCT4, CCT8, RUVBL2, CCT2, CCT6A, CCT3, NOP10, NHP2	4.64943e-05
GOTERM_BP_DIRECT	GO:0006364~rRNA processing	2.3496e-07	RPL14, UTP18, BOP1, EXOSC10, DDX27, DCAF13, SBDS, DDX47, WDR55, WDR36, CHD7, RPL7, IMP4, MDN1, FTSJ3, RPS24, NSA2, PDCD11, RRP36, RRP7A, NOL9, RRP9, RPS6, NOP10, MRM1, FBL, RPS7, EIF4A3, PA2G4, NOP2, RPS15, NHP2, DDX51	7.41712e-05
GOTERM_BP_DIRECT	GO:0043065~positive regulation of apoptotic process	3.7143e-07	MMP9, EIF5A, OSGIN1, PMAIP1, REST, FOXO3, CASP6, USP27X, MAP3K5, SLK, CASP9, BOK, HMOX1, ACIN1, NSMAF, ADCY10, ANO6, EIF2B5, DAB2IP, RARG, PTPRF, RXRA, CDK4, NTSR1, STK4, ADRB1, HIF1A, C1QBP, MAPK9, SUDS3, CAMK1D, MAP3K11, ING2, CYP1B1, SOX4, BCL2L1, SCRIB, MSX2, TSC22D1, DDX19B, CNR1, ALDH1A3, MTCH1, AATF, BCL6, BMF, PHLDA1, MAP2K4, NR4A1, RPS6, NOTCH1, IRF5, SFRP1, DUSP1, SFRP2, BBC3, PPID, GSK…	0.000110352
GOTERM_BP_DIRECT	GO:0030335~positive regulation of cell migration	5.78122e-07	WNT5B, PDGFB, PDGFA, PREX1, F2RL1, STX4A, CPEB1, LRRC15, SEMA5B, IGF1R, PRR5, XBP1, TIAM1, CXCR4, SEMA3F, HSPA5, COL18A1, RET, IRS2, FLT1, MAP2K1, PODXL, SELK, SPHK1, PIK3CD, SMAD3, MMP14, MCAM, SNAI1, FURIN, EPHA1, RUFY3, KDR, CDH13, NOTCH1, SEMA6C, SYNE2, CD274, ROR2, HBEGF, SEMA4B, LAMC2, ABCC1, TRIP6	0.000153678
GOTERM_BP_DIRECT	GO:1904871~positive regulation of protein localization to Cajal body	5.60517e-07	CCT7, CCT5, TCP1, CCT4, CCT8, CCT2, CCT6A, CCT3	0.000157275
GOTERM_BP_DIRECT	GO:0001657~ureteric bud development	1.14414e-06	FGFR1, GSTA3, RET, SMAD7, SMAD6, SMAD5, SMAD3, SMAD2, SMAD1, SDC4, SPRY1, SDC1, SFRP1, LHX1, SALL1, SIX1, FOXC2, DLG1	0.00028891
GOTERM_BP_DIRECT	GO:0001843~neural tube closure	3.57196e-06	ENAH, SHROOM3, LMO4, SDC4, TRIM71, SCRIB, CITED2, PFN1, T, TWIST1, HECTD1, RARG, PLXNB2, GRHL3, SKI, FZD3, VASP, RPS7, PRICKLE1, SFRP1, SFRP2, SALL1, ST14, KIF20B, TGIF1, PTCH1	0.000858774
GOTERM_BP_DIRECT	GO:0030336~negative regulation of cell migration	6.16571e-06	CYP1B1, PDGFB, IFITM1, DRD5, DAG1, ABHD2, FLCN, ARID2, SRF, CITED2, ROBO1, CNN2, ARHGDIA, GTPBP4, BCR, ABR, STK24, SLC9A3R1, EPHA1, FAM60A, SFRP1, CLIC4, SFRP2, SRGAP3, ARAP3, CHRD, IGFBP5	0.00135313
GOTERM_BP_DIRECT	GO:0006413~translational initiation	7.25148e-06	ABCF1, EIF2S3X, EIF4E3, EIF1AD, EIF5B, EIF1A, LARP1, EIF4B, EIF4G1, EIF3C, EIF3D, EIF3B, EIF3H, EIF3F, EIF3K, EIF3L, EIF3M, EIF2B5	0.00152498
GOTERM_BP_DIRECT	GO:0043066~negative regulation of apoptotic process	7.61448e-06	IER3, PPARD, NUAK2, MMP9, MAEL, EIF5A, PINK1, AURKA, QARS, HMGN5, CIAPIN1, ADORA1, PDCD4, YBX1, CITED2, GPX1, ATAD3A, BAG6, MICAL1, NQO1, TWIST1, EGR3, RARG, PDXK, BRAF, SOCS3, SIX4, NTSR1, UBE2B, FLNA, PLAUR, DAPK1, SMO, PA2G4, NME2, HIF1A, BTG2, CCND2, SIX1, MYO18A, SLC40A1, GSTP1, CAMK1D, GCLC, UNG, MGMT, BCL2L1, SOX9, SOX8, NAA35, MSX2, TSC22D1, IGF1R, TNFRSF1A, STK40, XBP1, AATF, TAF9, BCL6,…	0.00153725
GOTERM_BP_DIRECT	GO:0001525~angiogenesis	9.02747e-06	SAT1, FGFR1, CYP1B1, FGF9, PDGFA, WASF2, PDE3B, RORA, EPHB3, GPI1, EPHB1, MMRN2, SHB, OVOL2, AGGF1, XBP1, HMOX1, PIK3CA, SOX18, SHC1, HS6ST1, RAPGEF3, PLXND1, ANGPTL4, COL18A1, PTPRB, DAB2IP, FLT1, AIMP1, SMAD5, MFGE8, VAV2, MCAM, MMP14, EPHA1, FLNA, KDR, PRKD2, NOTCH1, PKNOX1, HIF1A, CLIC4, PLXDC1, HIF3A, HBEGF, JAM3	0.00175223
GOTERM_BP_DIRECT	GO:0007067~mitotic nuclear division	1.00097e-05	DYNC1LI1, LZTS2, KNTC1, AURKA, RPS3, OFD1, KIF2C, CDCA8, INCENP, NSMCE2, KLHL21, CDCA5, ASPM, KIF2A, ANAPC1, KIF11, ESPL1, NCAPD2, RCC2, MCMBP, BUB1B, CTDP1, DYNLT1B, SNX18, SNX9, TADA3, NEK2, USP9X, BRSK2, RCC1, NUP214, NCAPH, FIGN, NSUN2, NUDC, BUB3, TERF1, CSNK1A1, BOD1, MAP2K1, KIF18B, CDC20, RPS6, CDC26, REEP3, SMC3, PHF13, KIF20B, SNX33, TXNL4A, USP44	0.00180406
GOTERM_BP_DIRECT	GO:0010976~positive regulation of neuron projection development	1.65883e-05	FGFR1, SCN1B, PPP2R5D, CPEB1, SNX3, TIAM1, CNR1, RANBP1, HSPA5, RAPGEF2, CFLAR, DAB2IP, RET, KAT2B, TWF2, PLXNB2, SPHK1, ENC1, SF3A2, KIF3C, NME2, NME1, FYN, RAP1A, CAMK1, RELN, NFE2L2, DBN1, ABL2, DYNLT1B, CAMK1D	0.00278905
GOTERM_BP_DIRECT	GO:1904851~positive regulation of establishment of protein localization to telomere	5.16923e-05	CCT7, CCT5, TCP1, CCT4, CCT8, CCT2, CCT6A	0.00788104
GOTERM_BP_DIRECT	GO:1901998~toxin transport	6.25901e-05	CCT7, CRTC2, CCT5, TCP1, CCT4, BBC3, CCT8, CD274, VAMP4, CCT2, CCT6A, CCT3, HSPA5	0.0092555
GOTERM_BP_DIRECT	GO:0043161~proteasome-mediated ubiquitin-dependent protein catabolic process	7.62149e-05	ABTB2, RLIM, CUL3, PLAA, UBXN2A, TRIM9, WWP2, PSMD1, PPP2CB, PSMD4, PSMD7, RNF122, RNF145, UBE4B, BTBD6, UBE2H, ARNTL, UBE2B, BTBD9, KCTD10, RNF44, PSMC5, PSMD12, VCP, RNF4, ARRB1, GSK3A, RNF24, SMURF1, NFE2L2, USP44	0.010939
GOTERM_BP_DIRECT	GO:0035023~regulation of Rho protein signal transduction	9.71401e-05	FGD1, ARHGEF1, ABR, BCR, PREX1, ARHGEF17, AKAP13, TRIO, ARHGEF15, VAV2, ARHGEF12, PLEKHG1, TIAM1, SOS2, PLEKHG5, FGD5, FGD6, ARHGEF10L, FGD3, ARHGDIA	0.0135375
GOTERM_BP_DIRECT	GO:1902895~positive regulation of pri-miRNA transcription from RNA polymerase II promoter	0.00010921	HIF1A, PDGFB, SMAD6, TEAD1, SMAD3, SMAD1, SRF, STAT3, BMPR1A, GNL3	0.0147988
GOTERM_BP_DIRECT	GO:0007049~cell cycle	0.00015623	CLSPN, DYNC1LI1, LZTS2, LZTS1, E2F6, DBF4, KNTC1, AURKA, FOXO4, RPS3, KIF13A, KIF2C, CDCA8, MCM7, CDKN2B, INCENP, KLHL21, NSMCE2, CDCA5, ASPM, MTUS1, KIF2A, ANAPC1, CDC7, DAB2IP, KIF11, CHTF8, RB1, CDK4, PPP1CB, MCM5, FOXN3, NCAPD2, CCND1, PPP1CA, CCND3, RCC2, HEPACAM, CCND2, CDK2AP1, SDCCAG3, MCMBP, BUB1B, CAMK1, CTDP1, SNX9, SNX18, USP3, USP2, NEK2, USP9X, FOXM1, BRSK2, ARF6, RCC1, NCAPH, PRR5,…	0.0205537
GOTERM_BP_DIRECT	GO:0001649~osteoblast differentiation	0.00016394	ALPL, GTPBP4, FGF9, SMAD3, IGF2, SOX8, SNAI1, FBL, MSX2, IARS, RSL1D1, SMO, SFRP1, SND1, PSMC2, RSPO2, RPS15, COL6A1, TGFBR3, MYBBP1A, ASF1A, RUNX2, CHRD, IGFBP5, TWIST1	0.0210103
GOTERM_BP_DIRECT	GO:0051301~cell division	0.000189354	DYNC1LI1, LZTS2, KNTC1, AURKA, RPS3, KIF13A, KIF2C, CDCA8, INCENP, KLHL21, NSMCE2, CDCA5, ASPM, KIF2A, ANAPC1, CDC7, KIF11, RB1, CDK4, PPP1CB, MCM5, NCAPD2, CCND1, PPP1CA, CCND3, RCC2, CCND2, MCMBP, SDCCAG3, BUB1B, CTDP1, DYNLT1B, SNX18, SNX9, NEK2, USP9X, BRSK2, ARF6, RCC1, NCAPH, FIGN, USP39, NSUN2, NUDC, BUB3, TERF1, CSNK1A1, BOD1, KIF18B, CDC20, CDC26, CDC27, REEP3, SMC3, PHF13, KIF20B, SNX33…	0.0236293
GOTERM_BP_DIRECT	GO:0043524~negative regulation of neuron apoptotic process	0.000286244	GCLC, PINK1, BCL2L1, GPI1, HSPH1, KRAS, APOE, BOK, CLCF1, HMOX1, PIK3CA, NEFL, TYRO3, NES, CEBPB, BRAF, MSH2, AARS, EN1, SIX4, OPTN, KDR, KDM2B, HIF1A, BTG2, FYN, VSTM2L, HIPK2, SIX1, HSPD1, NRBP2	0.0338432
GOTERM_BP_DIRECT	GO:0019827~stem cell population maintenance	0.000327335	FGFR1, TBX3, ESRRB, SETD1A, EOMES, MED14, PADI4, LIN28A, PRDM16, STAT3, SMC3, MED10, FZD7, TCL1, MTF2, POU5F1, MIAT, BMPR1A	0.0377267
GOTERM_BP_DIRECT	GO:0001731~formation of translation preinitiation complex	0.000343448	EIF3C, EIF4B, EIF3D, EIF2S3X, EIF3B, EIF3H, EIF3F, EIF3K, EIF3L, EIF3M	0.0386657
GOTERM_BP_DIRECT	GO:0045892~negative regulation of transcription, DNA-templated	0.000388495	XRCC5, FOXK1, PDGFB, CCDC85B, CBX4, REST, FLCN, PDCD4, CITED2, NONO, WWP2, POU5F1, SOX18, PATZ1, ATOH8, BHLHE41, TWIST1, CTBP1, DAB2IP, CTBP2, MTA2, LDB1, MTA3, TLE4, RB1, ARNTL, SIX4, HMGA1, FOXN3, PPM1F, SMO, HHEX, PA2G4, NCOA2, NAB1, MYBBP1A, SMARCA2, SUDS3, 2410016O06RIK, GCLC, FOXM1, PRDM16, SOX9, SOX8, TCF7L1, MSX2, NR1D1, OVOL2, LHX1, BCL6, BHLHE40, BCOR, PRAMEF8, RUNX2, BAHD1, CEBPB, TBX3…	0.0426775
GOTERM_BP_DIRECT	GO:0016567~protein ubiquitination	0.000459096	BACH1, BACH2, PINK1, RLIM, CUL3, DCAF13, KLHL8, KLHL29, WWP2, KLHL21, NSMCE2, PELI2, NEURL1B, RNF145, SOCS3, ENC1, SOCS7, UBE2B, MED10, PJA1, DCAF6, RFWD3, ARRB1, RNF24, NFE2L2, ASB6, KBTBD13, UBE2QL1, RCHY1, FBXO9, RNF122, RNF14, TRAF4, HECTD1, FBXO7, NUB1, DTX1, SPSB3, DTX2, UBE4B, SPSB4, MUL1, TRIM25, CDC20, MID2, KCTD10, RNF44, RNF114, KLHL36, RNF4, KCMF1, VCP, WDSUB1, WSB2, FBXO32, SMURF1	0.0471725
GOTERM_BP_DIRECT	GO:0006457~protein folding	0.000472388	PDIA3, PPIL1, FKBP4, PDIA5, CCT2, CCT3, CDC37, AIP, NUDC, DNAJA2, TCP1, AARS, UBE4B, CCT6A, CCT7, PPIF, HSP90B1, CCT5, PPIG, CCT4, PPID, CCT8, PPIC, HSPD1, FKBP11, AHSA1	0.0475389
GOTERM_BP_DIRECT
Rd-n	Term	PValue	Genes	Benjamini
Category	GO:0006915~apoptotic process	3.09718e-05	BID, DPF2, MRPL41, UBE2Z, MKNK2, TRIB3, PTEN, SMNDC1, CSNK2A2, DYNLL1, DDX3X, BAG1, SQSTM1, AEN, DAD1, FAM32A, AKT2, ERCC2, SGK1, SRA1, SIRT1, TOX3, TAX1BP1, MFN2, DIO3, SULF1, GADD45G, SH3KBP1, PSME3, PDCD6IP, PPP1R15A, PDCD7	0.0334807
GOTERM_BP_DIRECT
Ku-n
Category	Term	PValue	Genes	Benjamini
GOTERM_BP_DIRECT	GO:0006468~protein phosphorylation	1.27929e-05	PRKAG1, PRKAB1, PKN2, EPHB3, EPHA1, EPHB4, KDR, CAMKV, PLK3, EPHA8, WNK4, TESK1, MST1R, SIK1, MERTK, BMPR1A	0.0116879
Kd-d
Category	Term	PValue	Genes	Benjamini
GOTERM_BP_DIRECT	GO:0048704~embryonic skeletal system morphogenesis	3.11774e-07	HOXB4, HOXB2, HOXB7, HOXB8, HOXB5, HOXB6, HSPG2, FOXC2	0.00028305
GOTERM_BP_DIRECT	GO:0030199~collagen fibril organization	1.57936e-05	COL3A1, COL1A2, FOXC2, COL1A1, COL5A2, COL5A1	0.00476884
GOTERM_BP_DIRECT	GO:0038063~collagen-activated tyrosine kinase receptor signaling pathway	2.91985e-05	DDR1, COL4A2, COL4A1, COL1A1	0.00660624
GOTERM_BP_DIRECT	GO:0009952~anterior/posterior pattern specification	3.7744e-05	CTNNBIP1, HOXB4, HOXB2, HOXB7, HOXB8, HOXB5, HOXB6, HOXB9	0.00683101
GOTERM_BP_DIRECT	GO:0070208~protein heterotrimerization	1.51797e-05	COL6A4, COL1A2, COL6A2, COL6A1, COL1A1	0.00686792
GOTERM_BP_DIRECT	GO:0007155~cell adhesion	4.57611e-05	COL7A1, TLN2, TNC, COL6A4, COL6A2, COL28A1, COL6A1, ITGA3, AATF, RELN, EMB, STAB2, THBS1, COL5A1, SPP1	0.00690141
Kd-n
Category	Term	PValue	Genes	Benjamini
GOTERM_BP_DIRECT	GO:0045893~positive regulation of transcription, DNA-templated	5.14703e-06	SOX11, MLXIPL, CTCFL, CDH1, FOXO3, TRIM24, USF1, SRC, CALCOCO1, FEV, NCOA1, SOST, CAMK4, LHX1, TRP53INP1, FOXC2, AATF, ARNTL2, COL1A1, NFATC2, SETD3	0.00738945

## Sheet: SC-exp
tracking_id	WT_5M	WT_7M	KO_5M	KO_7M
Xkr4	0	0	0.0204107	0
Sox17	0.908001	2.12074	0.877035	2.14702
Lypla1	11.9776	6.55333	11.5227	6.87069
Npbwr1	0.214972	0.316017	0.381198	0.274343
Rp1	0.8086	0.584332	0.619729	0.582233
Atp6v1h	47.7644	35.0409	45.8191	33.0965
Fam150a	0	0	0	0
St18	0.00690903	0	0.0122545	0
Pcmtd1	0.0389478	0.016796	0.0828934	0.111925
Rb1cc1	62.4949	42.3761	58.5354	41.1852
Sntg1	0	0.0318313	0.00874501	0
Oprk1	0	0	0	0
Rrs1	6.04083	7.63028	7.67994	8.68292
Mybl1	29.5684	20.0456	28.4799	19.4139
Rgs20	0.0279777	0	0	0.0912864
Mrpl15	4.38001	6.03895	5.83653	4.89603
6030422M02Rik	6.08803	5.77605	6.19488	4.57112
Tcea1	1.2522	0.761205	1.38005	0.870594
Snhg6	8.3715	0.791739	7.57713	2.56174
Snord87	0	0	0	0
Cops5	122.693	110.174	122.731	112.275
Vcpip1	11.9728	8.81976	10.5336	9.05094
1700034P13Rik	6.3894	8.33686	5.85634	8.76313
Cspp1	17.4378	14.0171	17.3857	15.1074
Lrrc67	37.9178	25.4027	37.5816	31.255
Cpa6	0.164224	0.0248962	0	0.0256075
Slco5a1	0.00468314	0	0	0.0103783
Prdm14	0	0.0178537	0	0
Adhfe1	0.0822397	0.0146878	0.0729047	0.0603103
2610203C22Rik	0	0	0	0
3110035E14Rik	0.0132857	0.0427314	0.0353342	0.219297
Arfgef1	17.2366	13.3	17.3353	12.253
Lactb2	0.987144	0.510686	1.15189	0.394007
Xkr9	0	0	0	0.0256689
Prex2	0.00616265	0	0.00951823	0
Gm5523	0	0	0	0
Tram1	93.1059	65.1596	92.0274	68.4151
Eya1	0.00952814	0	0.0253462	0.0210331
Msc	0	0.0570959	0	0.0293849
Trpa1	0.00968877	0.0104254	0.00859107	0
Kcnb2	0	0	0	0
Gm106	0.0156573	0	0.0416359	0
4930444P10Rik	40.5456	27.0148	36.0256	22.8355
A830018L16Rik	0	0.0330642	0.0136963	0.0169733
Rpl7	13.3065	11.3047	12.3984	10.0661
Sgk3	2.41582	1.90037	2.92565	2.6251
Terf1	9.08007	7.59015	9.92006	7.34826
Rdh10	0.518198	0.920446	0.663344	1.19815
Ube2w	8.91194	5.70585	8.42696	5.76087
D030040B21Rik	0.385168	0.214271	0.218508	0.16925
Sulf1	0.0363149	0.107526	0.169061	0.40353
Tceb1	75.5313	43.1028	72.1556	48.9994
Jph1	0.034089	0.00918106	0.0604578	0.0282418
Gdap1	0.0105545	0.011347	0.0374331	0.0349194
Pi15	0	0	0	0
Crispld1	0.0103586	0.0111386	0	0.0228511
Crisp4	0	0	0	0
Defb44-ps	0	0	0	0
Defb18	0	0	0	0
Tcfap2d	0	0	0	0
Pkhd1	0.00913963	0.00990127	0	0.00338019
Ncoa2	3.54249	3.51523	3.8573	4.35942
Mir206	0	0	0	0
Mir133b	0	0	0	0
Il17a	0	0	0	0
Il17f	0.130336	0.0451996	0	0.140039
Ly96	0.612495	0.354826	0.215847	0.293809
Defb41	0.213179	0.190241	0.37373	0
Gm15386	0	0	0	0
Tcfap2b	0.00671626	0	0.0297858	0.00742974
Stau2	0.738272	0.142612	0.630086	0.719411
Tmem70	9.67585	9.18665	10.0626	10.5897
6720483E21Rik	0	0	0	0
Paqr8	10.8212	9.85236	9.96731	9.94962
Efhc1	89.5388	83.3792	83.312	77.95
Tmem14a	0	0	0	0.100242
Khdc1c	0	0	0	0
Khdc1a	0	0	0	0
Gm4956	0	0	0	0
Khdc1b	0	0	0	0
4933415F23Rik	67.7783	65.5785	62.56	64.0248
Mir30a	0	0	0	0
Mir30c-2	0	0	0	0
Ogfrl1	0	0	0	0.00933798
1110058L19Rik	48.2448	41.1651	47.582	35.5594
Mcm3	6.83451	6.2527	6.80749	5.29553
Col9a1	0.652591	1.40298	0.844218	1.20328
Col19a1	0.0826208	0.089441	0.0266491	0.0416439
Fam135a	29.4485	21.5829	28.7207	21.085
B3gat2	1.56248	1.09052	1.72134	1.10795
Smap1	14.4815	13.825	12.314	11.9616
Kcnq5	0	0.00626936	0.0257377	0.0449772
Gsta3	0.180557	0.0378415	0.223803	0.546331
Tram2	3.3149	4.91221	3.37	4.22903
Rims1	0.0351619	0.0503432	0.0415661	0.0258273
4931408C20Rik	0.0476289	0.133272	0.0337865	0.0525698
Gm597	0.207876	0.0635757	0.0921349	0.0815938
Lmbrd1	1.39086	1.99349	1.71966	1.40135
Bai3	0.242811	0.190466	0.21533	0.349821
Gm20172	0	0	0	0
4930521A18Rik	6.80313	4.67354	6.93524	4.20557
Gm4850	0	0	0	0
Phf3	5.69202	5.21365	6.00643	5.07247
1700001G17Rik	2.95059	3.98969	3.45866	5.0865
Khdrbs2	0.071953	0	0	0
Gm9839	0.192293	0.333024	0	0.145243
Gm5415	0.147661	0.0543821	0.0493462	0.0736203
Bag2	0.731618	1.20261	0.826953	1.40241
Prim2	19.7634	17.446	18.1177	15.683
4931428L18Rik	11.3322	12.5072	10.7456	10.9567
Lgsn	0.453207	0.65787	0.549468	0.598637
Bend6	0.0576637	0.0819376	0.102206	0.0210512
Gm15455	0.155306	0.18149	0.100128	0.124208
Zfp451	18.7072	16.8942	17.2869	14.9474
Ptp4a1	0.6947	0.374296	0.885026	0.51081
Gm13363	3.93062	2.31607	3.90462	1.96344
Mir5103	0	0	0	0
Ccdc115	6.33471	5.66258	6.7433	5.17789
Ptpn18	0.179891	0.0632205	0.0531084	0.162784
Prss39	63.5928	90.467	57.144	85.657
Cfc1	0.256943	0.2122	0.136374	0.0548731
Prss40	5.2544	7.3672	5.86499	5.58722
Fam123c	0	0.132461	0.00839474	0
Imp4	12.1786	14.5219	13.0034	13.5916
AA619741	0	0	0	0
Arhgef4	0.0158768	0.0509317	0	0
Rab23	7.92033	7.37267	7.76061	7.07544
Hs6st1	0.0336758	0.0844193	0.109479	0.507287
Plekhb2	5.91266	7.052	6.20006	7.12527
Neurl3	0	0	0.0297516	0
Uggt1	1.91202	1.7158	1.98899	2.02144
Lman2l	5.03124	5.71834	4.49387	5.94267
4632411B12Rik	66.3027	75.3138	66.1001	82.2061
Cnnm4	12.4667	14.1584	12.9874	15.014
Dst	7.43197	8.35881	7.46941	8.00832
Ankrd23	3.51462	4.51642	3.4828	5.09954
Ankrd39	3.31747	4.52002	3.71352	4.98756
Sema4c	2.2449	5.43692	2.62153	4.27381
Cox5b	15.2452	7.85078	17.2888	7.97384
4933424G06Rik	3.6287	4.33808	1.86965	2.75836
Zap70	0.427549	0.498471	0.433004	0.534661
Actr1b	8.72051	10.3939	8.96745	9.15653
Cnga3	0.0359948	0.0386409	0.0106375	0.0132167
6330578E17Rik	13.1576	11.8026	15.488	10.266
Unc50	29.7542	25.9826	29.4724	25.1518
Tmem131	10.817	11.0214	10.6937	10.0493
Fam168b	3.58474	3.73981	3.50166	3.40293
2010300C02Rik	0.0756449	0.142477	0.0586911	0.0417484
Tsga10	67.5864	56.6431	64.4953	54.0929
Lipt1	2.37183	1.66639	1.9121	2.04653
Cnnm3	0.895518	1.65353	1.21373	1.38227
Mitd1	0.900907	0.81146	1.08738	0.705358
Mgat4a	0.0341503	0.0184482	0.0605762	0.0945236
4930594C11Rik	0.0624514	0.0834973	0.0138393	0.0342972
Lyg2	0	0	0	0
Lyg1	0	0.07625	0.267145	0.158477
Mrpl30	36.2746	25.0054	36.5675	22.1304
Arid5a	0.462617	0.554952	0.38628	0.587206
Txndc9	3.23618	2.2334	2.95686	1.88551
Fam178b	137.827	155.276	126.928	153.175
Inpp4a	0.486046	0.852275	0.452075	0.492728
Lonrf2	0	0.0086676	0.0213939	0.00888653
Nms	0	0	0	0
Chst10	0.0544197	0.0291626	0.072365	0.0149672
Npas2	0.0494771	0.0425821	0.105291	0.109187
Pdcl3	0.326021	0.373416	0.529458	0.650485
Aff3	0.0471122	0.0508467	0.059688	0.0893427
Snord89	0	0	0	0
D1Bwg0212e	8.85934	12.0509	9.52677	11.9422
Creg2	0.195665	0.1508	0.247891	0.193218
Gm3646	0	0	0	0
1700066B17Rik	0	0.296956	0.13966	0
Rfx8	31.1863	33.9631	23.6852	32.9602
Rnf149	5.39223	4.52633	5.68707	4.23655
Rpl31	0.564521	0.476845	1.04414	0.76724
Tbc1d8	0.399046	0.449543	0.38676	1.16791
Eif5b	13.8418	11.4873	13.4709	10.2477
Rev1	12.5113	13.2853	13.2119	10.9946
Il1rl2	0	0	0	0
Il18rap	0	0	0	0
Slc9a4	0.010898	0	0	0.0120153
LOC100047133	0	0	0	0
Il1r2	0	0	0	0
Slc9a2	0.048068	0.0774008	0.18112	0.436824
Mfsd9	0.309307	0.230649	0.238439	0.266338
Tmem182	0	0.0494164	0	0
4930448I06Rik	0.135414	0	0	0
2610017I09Rik	0.299208	0	0.394805	0
Pou3f3	0.208118	0.163529	0.0860976	0.167866
2900092D14Rik	0	0.0161453	0	0
Gpr45	0	0	0	0
Mrps9	16.4543	18.637	17.3751	16.8143
Fhl2	0	0.0637017	0	0
Tgfbrap1	1.51844	1.62989	1.62632	1.54104
AI597479	6.57506	5.19188	6.83139	5.63552
Il18r1	0	0	0	0
1500015O10Rik	0.0642504	0	0	0
Nck2	0.247796	0.364479	0.549123	0.680494
Uxs1	4.90064	5.15951	5.21261	6.55951
Map4k4	0.606703	0.615511	1.37713	2.06057
A530098C11Rik	0	0	0.0427288	0
Il1rl1	0.040259	0	0.0357011	0
Il1r1	0.0865241	0.0372798	0.153452	0.160002
Kdelc1	0.208109	0.0403369	0.0838337	0.310878
1700029F09Rik	87.3998	50.6285	93.4606	53.1796
4832428D23Rik	0	0	0	0
Ercc5	1.47969	1.65788	1.74321	1.58646
Bivm	0.316748	0.125972	0.218423	0.232659
Tpp2	61.7291	42.7033	59.7656	40.5904
Gulp1	0	0	0	0
4930521E06Rik	0	0.0637118	0	0
Col5a2	0.03652	0.0197204	0.0323892	0.0134734
Col3a1	0.10219	0.212581	0.110045	0.0645678
Gm3852	0	0	0	0
Slc40a1	0.0124563	0	0.0110433	0.0548645
Dnahc7b	24.1102	23.9037	25.0724	20.1599
Wdr75	11.3696	8.23521	11.9138	7.43975
Tmeff2	0.0126237	0.0270862	0	0
Sdpr	0.0278394	0.0447418	0.0493586	0.0306192
Slc39a10	5.72774	4.27175	5.11578	4.21594
Obfc2a	4.50115	2.94186	3.9364	3.48537
Stat4	4.26684	5.69827	1.64821	2.67335
Gm4776	0.0375751	0.147826	0.011104	0.0413733
Nab1	0.248721	0.216197	0.398437	0.638373
Inpp1	2.25544	2.11314	1.60763	1.52505
Hibch	3.53689	3.0202	3.68733	2.78319
1700019D03Rik	4.30738	3.5778	1.68466	2.22871
Mstn	0.0160891	0	0	0.0176649
1700019A02Rik	255.738	192.616	254.212	169.804
Pms1	0.196581	0.270767	0.435664	0.169863
Ormdl1	0.964315	0.497912	0.94195	1.13239
Osgepl1	11.2952	9.99947	12.5766	8.94421
Stk17b	12.3789	7.4053	12.1507	7.34488
Asnsd1	101.015	72.8653	96.2402	72.2866
Ccdc150	8.10988	8.02142	7.5787	7.77057
Pgap1	0.164027	0.079803	0.317235	0.1311
Gtf3c3	11.44	7.53152	11.599	7.68499
Mfsd6	0.91941	0.610909	0.91435	0.740307
Ankrd44	1.36222	1.22181	1.35401	0.786314
Myo1b	0.0577756	0.115624	0.143706	0.018238
Tmem194b	0.151038	0.162044	0.0446341	0.152439
Gls	6.49322	4.92723	7.83971	5.24829
Stat1	3.30307	3.06469	3.04679	3.35176
Hecw2	0.0456987	0.282662	0.162106	0.0502701
Hspe1	0.803359	0.725934	1.13515	1.34232
Rftn2	1.09131	2.23466	1.4816	1.51595
Mars2	2.39057	3.71918	2.77721	3.32903
Mobkl3	2.50404	1.25043	2.20619	1.8342
Hspd1	0.961094	0.703185	1.23589	1.0942
Hsfy2	1.48591	1.84965	0.734336	0.9721
Sf3b1	53.8263	40.8892	54.8578	40.0898
Plcl1	0.0430147	0.0729962	0.0326992	0.0204027
BC055402	0	0	0	0
Satb2	0.793654	0.922181	0.997643	0.655823
4930558J18Rik	7.94881	4.75834	7.95279	6.08598
1700066M21Rik	8.55595	5.34107	8.72737	5.40517
Coq10b	2.0262	1.97412	2.26724	1.74159
Aox1	0.0188142	0.0303756	0.0333658	0.0830717
Aox3	0.0472897	0.376638	0.067092	0.0730775
Aox4	0.115108	0.345552	0.0656199	0.0999289
Aox3l1	0.0514868	0.120171	0.038047	0.132699
Boll	157.14	131.672	155.513	123.771
9130024F11Rik	0.100763	0.180431	0.218385	0.172771
Spats2l	0.0222944	0	0.00988333	0.0122874
Nif3l1	3.49611	2.74944	3.3045	2.73399
Fam126b	1.41083	1.01569	1.3123	0.837538
Sgol2	14.2544	9.06343	12.5098	9.63041
Ndufb3	114.533	59.4773	102.094	64.2686
Bzw1	18.3729	11.8226	19.9621	12.7047
1110034B05Rik	5.0745	4.77387	6.33469	3.4506
9430016H08Rik	6.83686	4.90106	6.84224	4.81444
Als2cr12	65.1185	47.182	62.8666	48.1719
Kctd18	10.1814	7.46859	10.4796	8.03641
Stradb	6.15093	4.5735	6.78029	5.65641
Trak2	1.36521	1.48081	1.50341	1.29578
Als2cr11	115.081	80.0976	103.07	75.0272
Ppil3	26.089	19.4263	28.6393	20.6484
Cdk15	0	0	0	0
Casp8	0	0.0193476	0.112508	0.318084
Orc2	28.6685	17.5674	28.6985	17.782
Clk1	13.1958	10.0621	14.5106	11.2269
Fzd7	0.0255554	0.0550622	0.060431	0.254064
Gm973	10.7728	12.1192	11.6576	10.9847
Cflar	0.338737	0.369438	0.400082	0.328288
Sumo1	32.1746	20.0173	31.2736	20.4861
Als2cr4	12.1694	13.5332	11.1606	10.3127
Bmpr2	0.143577	0.141292	0.201548	0.395402
Ica1l	13.1855	11.3448	12.7163	10.1753
Fam117b	12.9032	11.7232	13.2143	12.2449
Cyp20a1	0	0.133714	0.112514	0.344419
Nop58	32.2461	22.876	32.7973	23.028
Snord70	0	0	0	0
Snord11	0	0	0	0
Nbeal1	1.84072	0.935089	1.94199	1.22156
Raph1	0.379466	0.35391	0.448768	0.207871
Cd28	0	0	0	0
Ctla4	0	0	0	0
Icos	0.0129855	0.0417786	0.0115122	0
9530026F06Rik	0	0	0	0
Pard3b	0.118798	0.107918	0.15173	0.184277
Wdr12	36.8688	29.6332	35.5757	26.438
Carf	11.9744	10.0047	12.4267	10.2759
Gpr1	0.0292976	0	0	0
Zdbf2	1.72043	1.27852	1.77536	1.33369
Abi2	1.81171	1.60581	1.98678	1.52613
Dytn	0.0180077	0.0192146	0.0638397	0.118447
Mdh1b	92.0208	71.3648	89.524	69.1268
Gm13749	0	0	0	0
Fastkd2	3.76306	2.78894	3.4531	2.42659
Eef1b2	27.2583	25.8956	25.2922	25.4594
Snora41	0	0	0	0
Klf7	0.0368369	0.0385746	0.0326128	0.119355
Ino80d	0.620877	0.448723	0.724914	0.526402
Mettl21a	1.2148	1.24664	1.34955	1.4048
2810408I11Rik	24.7745	21.8343	26.1112	22.1898
Ccnyl1	19.4991	15.2319	20.03	13.8721
Plekhm3	1.00998	1.13262	1.08157	0.824306
Akr1cl	0	0	0.0960953	0
Cryge	0.108983	0	0	0
Mpp4	0.262162	0.273747	0.23234	0.246475
Als2	4.9244	4.96258	4.82032	4.94377
Crygd	0	0	0	0
Adam23	0.0446742	0.0317701	0.133729	0.0653747
Crygb	0	0	0	0
Cryga	0	0	0	0
D630023F18Rik	0	0	0	0
Nrp2	0.313371	0.442605	0.217367	0.436972
4930487H11Rik	0.508069	0.259188	0.561403	0.671817
Crygc	0	0	0	0
Pth2r	0.0181179	0.0386599	0	0.0198602
Crygf	0	0	0	0
Unc80	0.0494254	0.107104	0.0515797	0.0419399
Pikfyve	1.40453	1.28132	1.29567	0.91129
Fzd5	0.0413514	0.0382861	0.0681098	0.154419
Acadl	0.0720499	0.305665	0.361729	0.209623
Ndufs1	46.5514	35.4576	45.3253	34.8278
Cps1	0.252911	0.272407	0.262937	0.154112
Erbb4	0	0	0.0172081	0.0321255
Ikzf2	0.0505978	0.0136872	0.0560991	0.056086
Creb1	1.61825	1.43975	1.83213	1.07579
Vwc2l	0.00881893	0	0.0156403	0
Myl1	0	0.147397	0	0
Abca12	0	0.0207315	0.00425092	0.0106202
Bard1	3.63469	3.30816	3.76604	3.0365
Idh1	2.75828	4.23814	2.84854	2.71024
Mtap2	0.544693	0.801849	0.33291	0.432571
Rpe	4.44053	3.28676	4.44612	2.67171
1110028C15Rik	14.2973	11.8401	13.7842	10.066
Spag16	113.013	77.0576	101.068	76.6642
Atic	1.16067	1.00991	1.20512	1.16466
Apol7d	0	0	0	0
4933417E11Rik	1.29261	0.446329	0.677727	0.358826
Mreg	13.9399	12.7748	14.7858	14.2538
Pecr	0	0	0.0760418	0.323234
Tmem169	0.0304841	0.0163089	0.0540436	0.0167463
Lancl1	60.5919	66.8234	63.1469	60.2673
2016-03-04	0	0.0212532	0.0437923	0
Ankar	39.1865	25.3659	38.2868	25.4362
Xrcc5	13.3827	10.3943	14.6463	10.975
Rpl37a	4.24491	1.97617	4.75813	0.777482
Smarcal1	3.09185	3.03528	2.56677	3.46211
Gm8883	0	0	0	0
Tnp1	113.741	78.1334	45.537	53.4363
Igfbp2	0.49303	1.19015	0.671486	0.654807
Tns1	1.08627	2.20493	0.547052	1.46019
Igfbp5	0.00691896	0	0.0429523	0.00765276
Pinc	0	0	0	0
D530049I02Rik	0	0	0	0
Cxcr2	0	0	0	0
Cxcr1	0	0	0	0
Fn1	0.40794	0.679881	0.698106	0.611496
1700027A15Rik	24.9024	8.24883	7.85369	2.95779
Gpbar1	0	0	0	0
Arpc2	94.5059	83.2069	91.9676	85.0815
Rufy4	0.114526	0.0610335	0.0333371	0.125442
Gm216	5.6092	5.37814	5.70468	6.73734
Slc11a1	0.324816	0.346201	0.474122	0.46041
Ctdsp1	0.325102	0.414017	0.370509	0.833274
Mir26b	0	0	0	0
Bcs1l	1.14995	1.16547	0.930184	0.844852
Rnf25	14.4766	15.5667	12.9347	15.4077
Stk36	13.8131	17.4524	12.643	17.3845
Cyp27a1	0.0480932	0	0.0213047	0.0524699
Wnt6	0.194769	0.345109	0.287641	0.496769
Prkag3	0	0	0	0
Wnt10a	0	0	0.0204014	0
Cdk5r2	0	0	0.0141312	0
Fev	0.549943	1.08884	0.401063	1.08693
Ttll4	11.2188	13.0225	10.6539	13.0238
Cryba2	0.279492	0.0924164	0.164432	0
Mir375	0	0	0	0
Ccdc108	96.9373	123.404	91.9615	121.909
Ihh	0.160791	0.076263	0.205844	0.313404
Slc23a3	0	0	0	0
Nhej1	14.7071	18.2256	13.2136	13.4055
Aamp	234.54	290.223	231.568	292.489
1810031K17Rik	23.5818	30.2139	24.0244	32.5639
Pnkd	26.9797	26.3534	26.8108	29.1802
Tmbim1	0.0190595	0.142207	0.0506733	0.0208767
Fam134a	65.1527	93.6166	62.8929	96.5529
Atg9a	39.1454	54.8248	36.3973	52.7892
Abcb6	28.2937	32.0569	27.3789	28.1575
Ptprn	0.0830306	0.0127352	0.0841308	0.0392024
Resp18	0	0	0.0806631	0
Des	0	0.264316	0.165079	0.249069
Gm15179	0	0	0	0
Ankzf1	3.6416	4.86072	3.90387	4.90593
Glb1l	38.892	42.0833	35.7331	41.2126
Vil1	0.0136145	0.0145915	0.0120694	0.0149777
Usp37	9.3209	8.29463	9.93799	8.24661
Rqcd1	13.9161	12.9553	15.433	11.83
Plcd4	34.5388	26.8716	29.0044	40.4671
Zfp142	1.3026	1.71559	1.40254	1.53755
Gmppa	24.6079	27.127	21.9033	26.6983
Stk16	17.5749	18.2413	14.4616	19.7232
Tuba4a	0.720226	1.09033	0.560828	0.739452
Accn4	0.0163071	0	0	0.0895059
Tmem198	0.0609174	0.216167	0.12596	0.311077
Inha	1.80347	2.99932	4.29747	14.2466
Obsl1	0.68845	1.47802	0.872206	2.36189
A630095N17Rik	0	0.734512	0	0
Slc4a3	0.0927343	0.129775	0.254913	0.624488
Zfand2b	1.13694	1.52505	1.22199	1.13725
Epha4	0.00637592	0	0.0169639	0
Stk11ip	4.46081	5.01095	4.08655	5.83216
Sgpp2	6.72686	6.76439	6.73767	6.828
Mogat1	0	0	0	0
Dnpep	131.951	157.034	131.544	153.459
Gm17751	0	0	0	0
Farsb	34.1755	29.115	34.3936	27.5547
Chpf	0.590646	1.75166	1.24204	3.09504
Kcne4	0.0885479	0.0378042	0.0784798	0.155352
Scg2	0.0175322	0	0.0155389	0
Ap1s3	0.0148827	0	0	0
Pax3	0.1123	0.147211	0.0552878	0.0824023
Dnajb2	96.0163	114.241	90.2737	109.246
Speg	0	0.00434266	0.00711827	0.013546
Fam124b	0.119709	0.240234	0.0663217	0.0986645
Serpine2	0.0654009	0.0463457	0.212487	0.0476535
Mrpl44	8.85228	8.19246	9.40016	7.85709
Dock10	0	0	0.00486888	0
1700016L21Rik	0	0	0	0
9430031J16Rik	0	0	0	0
Irs1	0.00867813	0.00469445	0	0
Col4a3	0.0231399	0.0350389	0.0287338	0.0512826
Col4a4	0.220202	0.276799	0.195305	0.243909
Tm4sf20	0	0	0	0
Mff	52.5446	46.2016	52.2658	44.9467
Slc19a3	0.0286791	0	0.0127116	0
Cul3	162.872	116.578	161.966	121.051
Agfg1	38.4073	36.342	34.9473	34.8192
Sphkap	14.8312	11.7329	13.4115	10.1003
Pid1	0	0	0	0
Wdfy1	27.1017	28.535	24.0647	41.0253
Ccl20	0	0	0	0
Dner	0.0575869	0	0.0510572	0.0507674
Mir5126	0	0	0	0
Rhbdd1	7.77223	6.73348	7.32543	6.68432
Wdr69	28.4957	26.1067	31.0538	24.6611
Utp14b	2.87458	2.66979	2.64681	2.14226
Acsl3	14.505	12.4637	14.7671	13.7868
Fbxo36	102.231	99.5994	103.292	98.022
Slc16a14	0.0186895	0.0797134	0.033127	0.0204774
A530032D15Rik	0	0.0276976	0	0
Gm7609	0	0	0	0
Sp100	0	0	0.0182539	0
A630001G21Rik	0	0	0	0.0510319
Sp110	0	0	0.020673	0
Sp140	0	0.0579364	0.0160424	0.0198418
4933407L21Rik	0.716966	0.558688	0.356884	0.0480948
Gpr55	0.0170282	0.0181874	0.150927	0.205503
Itm2c	5.17021	6.29522	6.23275	8.2675
Cab39	24.104	18.5257	24.1232	20.3957
C130026I21Rik	0	0	0	0
B3gnt7	0.016696	0	0	0
Psmd1	46.9889	33.3728	47.4212	33.7944
Htr2b	0.043185	0	0.0191331	0
2810459M11Rik	0.0253263	0.0271698	0.0112265	0.0278832
Spata3	6.23437	9.20846	2.57375	4.18046
Armc9	47.4552	49.4962	47.6856	55.9385
C130036L24Rik	0.2758	0.164617	0.279014	0.297273
Nmur1	0	0.0431934	0	0
1700019O17Rik	0.349491	0.625495	0.238146	0.52676
Trip12	130.322	112.507	125.939	106.531
Pde6d	76.7905	88.7758	83.167	81.2945
Nppc	0	0	0.0452172	0
Cops7b	8.42559	11.2965	9.11812	11.1113
Ptma	10.9979	6.3026	12.9781	8.02031
1700027L20Rik	11.8874	15.2096	10.8521	18.0512
Alppl2	0.35902	0.584059	0.392991	0.669738
Alpi	0.018799	0.0601287	0.0166604	0.0411912
Akp3	0.138381	0.0877389	0.122576	0.240863
Ecel1	0.367591	0.768968	0.368326	0.491375
Ncl	6.92002	5.1681	8.2122	5.09157
Snora75	0	0	0	0
Snord82	0	0	0	0
Chrnd	0	0.0314533	0	0.064586
Chrng	0	0	0	0
Efhd1	159.351	193.897	141.652	193.178
3110079O15Rik	0	0	0	0
Sag	0.161642	0.398855	0.190916	0.32257
Dis3l2	3.73397	4.80966	4.08204	4.42977
Neu2	0.0297491	0	0.0238812	0.0323101
Ngef	0	0.0334522	0	0
Eif4e2	56.755	59.1862	56.6968	54.9098
Dgkd	47.9501	49.5785	47.3374	49.8282
Inpp5d	5.34641	5.9297	4.95803	6.4406
Gigyf2	15.9468	14.8615	16.26	15.0759
Kcnj13	0.0363158	0.0760969	0.128609	0.0784764
Trpm8	0.194951	0.128046	0.0864262	0.131358
Spp2	0	0	0	0
Glrp1	0.0692427	0	0.0204502	0
Gm19589	0	1.92227	2.54517	0
Arl4c	0.680634	0.698025	0.67777	0.981646
2410088K16Rik	0	0	0	0.195839
1700067G17Rik	13.7199	7.68789	14.3538	7.80926
C030007H22Rik	0	0	0	0
Usp40	8.41768	7.79626	9.09504	7.17127
Atg16l1	1.26761	1.54007	1.44398	1.62053
Scarna6	0	9.05928	0	4.44119
Sh3bp4	0.0568892	0.109997	0.050439	0.275869
Gbx2	0	0	0	0.0229214
Iqca	0.224079	0.734925	0.0701125	0.130553
Cxcr7	0.0504379	0.125727	0.0745087	0.239833
Asb18	0	0	0	0
Mlph	0.0275352	0	0.0569713	0.0202667
Prlh	0	0	0	0
Cops8	40.0344	39.5929	38.6066	41.8426
Ugt1a10	1.09931e-08	3.08653e-08	1.04752e-08	1.08442e-08
Ugt1a9	1.68293e-08	5.48329e-08	1.57232e-08	1.66175e-08
Ugt1a7c	4.74335e-09	9.92561e-09	4.69903e-09	4.66922e-09
Ugt1a6b	1.43337	0.99151	1.24026	1.36765
Ugt1a6a	4.17339e-09	8.35029e-09	0.000448653	4.10675e-09
Ugt1a5	1.92001e-08	6.55046e-08	1.7829e-08	1.89639e-08
Ugt1a2	1.98444e-08	6.84876e-08	1.83991e-08	1.96016e-08
Ugt1a1	0.122977	0.134436	0.070985	1.34178e-08
Dnajb3	179.547	191.734	166.202	189.697
Rbm44	37.0219	27.3951	36.8699	27.889
Ube2f	12.5807	10.4445	13.7409	10.4601
Scly	22.3813	20.9463	19.7093	25.9893
Espnl	0.10461	0.225634	0.16566	0.247827
Klhl30	0	0.0151023	0.0749859	0.0310071
Fam132b	0.0914523	0.407724	0.310751	0.334926
1700020N18Rik	130.455	154.655	103.702	130.471
Rab17	0	0	0	0
Ilkap	6.70719	6.95683	7.581	5.97786
Hes6	0.699233	1.11763	0.553888	0.59622
Per2	0.464991	0.786315	0.566245	0.844368
Heatr7b1	43.1387	54.63	42.6353	54.5003
Hjurp	6.28108	6.23957	6.28715	5.8734
6430706D22Rik	0.211613	0.000122029	0.843029	0.00114958
A730008H23Rik	1.95944	5.01451	3.25492	4.52265
Col6a3	0	0.0143097	0.027373	0.0202299
Twist2	0.0376289	0.0787461	0	0
Traf3ip1	18.226	19.566	18.5722	19.7599
Olfr1416	0	0	0	0
Olfr1415	0	0	0	0
Hdac4	2.36292	2.30219	2.60953	3.44351
Ndufa10	22.3009	26.7258	23.7003	23.406
Olfr1414	0	0	0	0
Olfr1413	0	0	0	0
Olfr1412	0	0	0	0
Lrrfip1	0.0913196	0.0715817	0.160465	0.138489
Olfr1411	0	0	0	0
Ramp1	0.272572	0.145562	0.211391	0.373804
Olfr1410	0	0	0	0
Olfr12	0	0	0	0
Agap1	0.381237	0.386397	0.312423	0.362896
4933400F21Rik	0.220213	0.522788	0.0924835	0.0893992
Otos	0	0	0	0
Ankmy1	15.6537	19.4984	15.657	20.4854
Dusp28	1.47323	1.11202	1.81516	1.21524
Rnpepl1	0.42002	0.734973	0.459221	1.03164
Agxt	0	0	0	0
Gpc1	1.80536	1.74842	1.66339	1.456
Mir149	0	0	0	0
Sned1	1.73886	2.53561	1.77848	2.25494
Asb1	9.36594	7.90347	9.10553	8.38265
Mterfd2	5.47123	4.55881	5.31301	4.24434
Gpr35	0.0726862	0.212245	0.0519383	0.103077
9430060I03Rik	0.974267	2.08816	0.715048	1.75614
Capn10	18.5367	24.6187	18.3175	24.1161
2310007B03Rik	0	0.0204692	0	0
Ano7	0.0262992	0.0140998	0	0
Pask	31.6799	30.5562	30.5535	31.0103
Ppp1r7	11.7545	10.4989	12.1773	11.6421
Myeov2	251.661	128.269	261.286	134.504
Aqp12	0.0483403	0.100118	0.128334	0.414036
Kif1a	0.0339275	0.104824	0.0472882	0.225541
Hdlbp	111.869	109.03	109.447	99.135
Bok	0.202077	0.176892	0.0894682	0.54698
Thap4	57.2455	74.2174	55.3962	73.4558
Atg4b	8.57832	9.49493	8.21682	9.70033
Gal3st2	0	0	0	0
D2hgdh	1.06239	0.938574	1.07663	1.33051
Gm9994	0	0.0894331	0	0
Ing5	2.55541	2.54655	2.82042	2.7215
Gm6086	0	0	0	0
Neu4	0	0	0	0
Pdcd1	0	0.0248962	0	0.0256075
4930440C22Rik	0.0905095	0.0636049	0.0534408	0
Farp2	0.308193	0.217064	0.414603	0.386741
Stk25	86.6655	109.265	84.6719	95.4336
Fam174a	12.0708	11.3072	11.8409	12.5742
4930598F16Rik	0	0	0	0
Slco4c1	0	0.0195102	0	0
1700063A18Rik	0	0	0	0
4930533P14Rik	0	0	0	0
Slco6b1	4.94908	3.92925	4.49565	3.36062
Slco6c1	71.8294	43.5739	68.977	47.1301
D1Ertd622e	1.65073	1.19376	1.1845	1.0705
Gin1	8.614	6.93612	8.3726	5.64324
Ppip5k2	13.0779	8.60398	12.9375	9.4574
St8sia4	0.00751441	0	0.0199917	0
1810006J02Rik	0	0	0	0
Dtymk	79.2082	78.3595	68.4499	80.1718
Cntnap5b	0.167373	0.0859108	0.120153	0.0528477
Gm20268	1.09591	0.854267	0.398882	0.477006
Cdh20	0.168232	0.144594	0.357981	0
Pam	0.969138	0.868659	0.975685	0.868712
B230216N24Rik	0	0	0	0
Pign	4.65713	4.07493	4.92627	4.51776
Slco6d1	34.3796	22.6891	31.627	23.4156
Tnfrsf11a	0.00813515	0	0.00721411	0
LOC626049	0	0	0.13211	0
Phlpp1	1.19187	2.10128	0.39932	1.21604
2016-09-02	64.0939	45.6975	60.9031	44.1894
Kdsr	0.152764	0.0549276	0.21289	0.289573
Serpinb5	0	0	0	0
Serpinb13	0	0	0	0
Vps4b	8.58328	7.19851	8.95967	7.31688
Serpinb3a	0	0	0	0
Serpinb3d	0	0	0	0
Serpinb3b	0	0	0	0
Serpinb3c	0	0	0	0
Rnf152	0.0047434	0.01539	0.00841465	0.00525567
Serpinb11	0	0	0	0.0594222
Serpinb7	0	0	0.0213447	0
Cdh7	0	0	0	0
Serpinb12	0	0	0	0
Cdh19	0	0	0	0
Dsel	0.126612	0.0303569	0.143474	0.0388962
Cntnap5a	0.0424742	0.0456604	0.00941501	0
Bcl2	0	0.00601504	0	0.0123275
Tsn	13.6926	11.0696	14.3848	11.4251
Mki67ip	10.4102	7.65778	10.3496	8.68871
Zcchc2	23.7436	24.7624	23.2676	21.209
2310035C23Rik	5.53065	4.88722	6.43469	4.74164
Gli2	0	0	0.01596	0
Inhbb	0.271833	0.376064	0.473461	1.40351
Serpinb2	0.0228732	0	0	0
Tcfcp2l1	0.111472	0.0927754	0.0646477	0.0522735
Serpinb10-ps	0	0.0136533	0	0
Serpinb8	0	0.0148084	0	0.0439943
Ralb	0.348593	0.742893	1.09841	1.88747
Tmem185b	4.80321	4.91289	5.0367	5.14443
Gm101	8.66354	8.65846	7.0797	6.34779
Tmem37	1.53324	0.381507	0.982058	1.40976
Sctr	0.0235755	0	0	0.0257306
Tmem177	1.89881	2.11925	1.46727	1.85014
Ptpn4	8.49918	6.58177	8.03139	5.80548
C1ql2	0	0	0	0
Marco	0.0226999	0	0	0
B230209K01Rik	0.417471	0	0.237695	0.259076
En1	0	0	0	0
Htr5b	1.09998	1.52617	1.01442	1.66753
Ddx18	5.3625	4.05942	5.41373	4.94631
Dpp10	0.647489	0.315216	0.605619	0.29385
Steap3	0.140516	0.31729	0.235268	0.171486
3110009E18Rik	9.38199	4.12985	6.80716	3.97587
Epb4.1l5	5.80898	4.85672	5.60547	5.15997
Slc35f5	4.55406	4.45582	4.28784	4.19224
Dbi	62.2085	35.2022	56.4582	35.3781
Insig2	32.2769	25.4248	32.9616	23.7947
Tmem163	0.0864021	0.0369041	0.0459479	0.0758196
Mgat5	8.94503	7.59281	9.82129	7.839
Acmsd	0	0	0	0
Clasp1	3.8994	3.71346	3.89541	4.20981
2900060B14Rik	0.124881	0	0	0
Gpr39	0.0320843	0.0686048	0	0
Lypd1	0	0.163204	0	0
Ccdc93	0.536089	0.662905	0.568598	0.501815
Ysk4	0	0.0113501	0	0
Ccnt2	2.81754	2.243	2.83672	2.35416
Rab3gap1	5.89889	6.06486	6.16121	5.2765
Zranb3	3.29742	3.28994	3.44936	3.1216
Actr3	3.45161	3.0156	3.52804	3.27996
Lct	0.386548	0.396049	0.435783	0.434919
Ubxn4	35.76	29.5241	36.5901	30.7969
R3hdm1	29.1735	31.2456	27.9535	28.1167
Mir128-1	0	0	0	0
Nckap5	0.0287648	0.036788	0.0603975	0.110437
Cxcr4	0	0	0.0894589	0.110064
Thsd7b	3.6025	2.62065	3.54422	2.54307
Daf2	71.3259	46.3579	61.7269	50.2292
Cd55	1.03719	1.08997	0.981561	0.570379
Zp3r	2.69164	4.71255	0.899261	1.83224
C4bp-ps1	0.331012	0.580274	0.657645	0.172521
C4bp	0	0	0	0
AA986860	0.176343	0.157326	0.104213	0.145373
Pigr	0.054077	0.0581219	0.0287683	0.035775
Faim3	0.224187	0.101093	0.170172	0
Il24	0	0	0	0
Mcm6	9.33059	9.61004	10.2441	10.9846
Il19	0	0	0	0
Il20	0	0	0	0
Il10	0	0	0	0
Dyrk3	28.4157	31.6574	24.5095	29.1739
Mapkapk2	3.88727	3.35804	4.92847	5.89716
Rassf5	0.037069	0.0397796	0.0547737	0.0544287
Ikbke	0.581363	0.906666	0.983931	0.988744
Fam72a	0.784407	1.30781	0.958081	1.02
Avpr1b	0	0	0	0.0110085
Ctse	0	0	0	0
Srgap2	5.82711	5.67729	5.82189	5.65729
5430435G22Rik	0	0	0	0.0378094
Slc26a9	0.0114899	0	0	0.0379855
Pm20d1	0	0	0	0
Dars	68.0041	47.5834	71.3271	38.4362
Rab7l1	0.128309	0.178105	0.264967	0.22989
Fcamr	0	0.0840386	0.0469096	0
Slc41a1	2.66027	3.19713	2.74174	3.76483
Elk4	0.307384	0.428018	0.373469	0.414046
Eif2d	10.9234	10.4289	10.1101	9.85562
Klhdc8a	0.0290225	0.0104098	0.00857813	0.0106765
Cdk18	0.265337	0.448857	0.259978	0.675797
Lemd1	0.332756	0.570262	0.392379	1.06259
Mir135b	0	0	0	0
Tmcc2	1.11029	1.72106	1.33434	1.68461
Dstyk	1.78752	2.25056	1.94942	2.30656
Tmem81	0.92734	1.37355	1.19702	0.980916
Cntn2	0	0	0	0.0046164
Rbbp5	3.08666	2.52349	3.05322	2.58914
Lrrn2	0.0125948	0	0	0
Pfkfb2	5.85	5.7009	6.07728	5.6402
Yod1	2.25271	2.14034	2.41226	1.71578
Slc45a3	0.0169682	0	0	0
Mfsd4	0.0703718	0.138745	0.0862865	0.124683
Mdm4	21.3862	15.8948	22.2133	15.091
Nuak2	0.150238	0.204924	0.205834	0.510848
Nucks1	3.50792	2.32614	3.98735	2.39152
Golt1a	0	0	0	0
Kiss1	0	0	0	0
Etnk2	0.251508	0.391696	0.891561	2.16103
Ppp1r15b	3.90198	3.45655	3.67948	3.6879
Pik3c2b	0.0302392	0.125322	0.0581109	0.033497
Snrpe	60.1679	18.6065	59.1217	18.6183
Ren2	4.95748e-06	4.71823e-06	0	4.50759e-06
Ren1	0.0339712	0.035675	0.0601707	0.073552
Sox13	0.0950092	0.127508	0.126352	0.274752
Nfasc	0.0169232	0.0439101	0.0337739	0.028138
Prelp	0.0116252	0.024969	0.113376	0.140905
Fmod	0	0	0.0265596	0.016463
Chit1	0.0812187	0.515269	0.0479636	0.206261
Chi3l1	0	0	0	0
Btg2	0.275604	0.42823	0.403131	0.985263
Myog	0	0	0.0286233	0
Zc3h11a	14.2441	15.2108	15.7903	15.1647
Zbed6	3.34601	2.26914	3.63299	2.13715
Plekha6	0.511037	1.01096	0.274302	0.578768
Gm19461	0.0818319	0.277723	0.084635	0.0900234
Ppfia4	0.346524	0.546642	0.360507	0.818311
4933406M09Rik	0.389919	0.275155	0.161196	0.169898
Cyb5r1	1.15175	1.21574	1.86176	3.912
Lax1	0.0194049	0.0620297	0.0171969	0.106248
Adipor1	11.8715	13.8165	11.3251	14.3287
Rabif	3.91906	3.08372	4.18729	3.70015
Klhl12	1.70855	2.31465	1.6908	1.95305
Atp2b4	25.8488	26.5905	26.345	27.5265
Mybph	0	0	0.0664417	0.0272533
Adora1	0.26003	0.354468	0.459586	0.956039
Optc	0.0289014	0.09089	0.154666	0.0469352
Tmem183a	8.6105	9.78991	8.10752	9.82723
Syt2	0	0	0	0
4931440L10Rik	0.626217	1.21262	0.508989	0.60699
Lgr6	1.94014	2.46821	1.80206	2.73604
Ptpn7	0.0258838	0.0416401	0.0114735	0.0569814
Ptprv	0.312501	0.222475	0.695809	1.33874
Gpr37l1	0	0	0	0
Ube2t	70.8427	68.5831	64.8748	47.8594
Arl8a	0.844605	1.20974	1.49632	1.57142
Lmod1	0.0105401	0.0226633	0.0186909	0.011624
Shisa4	0	0	0.151242	0.137786
Timm17a	41.6737	39.3519	41.7739	35.1329
Ipo9	10.1909	9.65266	9.79023	10.0221
Kdm5b	69.943	66.0517	71.3074	61.2678
Phlda3	0.0980371	0	0.0868156	0
Csrp1	0.727849	1.87106	0.644785	1.50077
Ppp1r12b	4.82924	5.50742	5.07216	4.98591
Lad1	0	0	0	0
Rnpep	6.74787	7.69568	6.15465	9.04119
Elf3	0.183448	0.119504	0.119622	0.127276
Pkp1	0.0642181	0.08889	0.0162697	0.0202571
Igfn1	0	0.00956816	0.00392244	0.00490115
5730559C18Rik	3.32155	5.91996	2.84425	4.1966
Gpr25	0.0460789	0.220137	0.224549	0.226406
Nav1	0.00925755	0.0100286	0.0136864	0.0136948
Kif21b	3.61937	4.77907	3.55839	3.41218
Camsap1l1	2.98469	2.50283	3.20932	2.38896
Gm16880	0	0	0	0
Kif14	1.62082	1.82197	1.56648	1.61504
Mir181a-1	0	0	0	0
Tnni1	0	0	0	0
9230116N13Rik	0.298116	0.181169	0.0754757	0.116414
Ddx59	3.53429	3.25663	4.31097	3.21676
Mir181b-1	0	0	0	0
Atp6v1g3	0	0	0	0
Nek7	3.35346	0.0671289	3.69413	0.192891
Cacna1s	0.267617	0.485739	0.225762	0.61385
Gm5833	0	0	0	0
2310009B15Rik	2.18196	2.47063	1.80078	0.81962
Crb1	0.026175	0.0187951	0.00773693	0
4933436E23Rik	0	0	0	0
Zbtb41	0.300483	0.211476	0.359583	0.147967
Tmem9	1.66788	1.41174	1.63022	2.66185
Lhx9	0.245278	0.0583645	0.217457	0.0798017
F13b	0.0184301	0.0196569	0	0
Cfhr1	0	0	0	0
Zfp281	4.8911	3.77399	4.86536	3.49277
Nr5a2	0.0115066	0	0.0102019	0
Aspm	2.61337	2.2061	2.57124	1.98353
Ptprc	0.0388299	0.00837268	0.0137737	0.00858365
Cfhr2	0	0	0	0
Cfh	0	0	0.00837622	0
Dennd1b	1.4706	0.957272	1.55457	1.44783
Kcnt2	0	0.0112858	0.0186146	0.0231537
4930590L20Rik	0.44027	0	0.258236	0.145905
Gm4788	0	0	0	0
Trove2	0.0319693	0.00493996	0.0526605	0.025305
Rgs2	0.0990854	0.06065	0.112933	0.358008
Rgs13	0	0	0	0
Rgs1	0	0	0	0
Rgs18	0	0	0	0
Cdc73	18.4851	17.5045	19.3703	18.3134
B3galt2	0.00897724	0.0290003	0.00796048	0.00991289
Pla2g4a	0.0150573	0	0.0133473	0.0992743
Ptgs2	0	0	0	0
7530420F21Rik	0	0	0	0
Tnnt2	0	0.0973328	0	0.0502918
Fam5c	0	0.0166661	0	0.0342285
Pdc	0.0406872	0	0	0
2310030A07Rik	0.239663	0.115981	0.316768	0.121496
C730036E19Rik	0	0	0	0
Hmcn1	0.0213623	0.0162148	0.0170552	0.030835
Uchl5	44.8858	34.4956	43.111	34.3293
Glrx2	0.86421	0.728393	1.09353	0.719222
1200016B10Rik	5.29853	3.43939	5.73835	3.7548
1190005F20Rik	11.5212	11.7614	11.8925	10.9762
Fam129a	4.50431	5.10338	4.62046	0.127968
Rnf2	20.4809	13.1915	23.0656	12.5062
Tsen15	0.730569	0.616215	0.606062	0.636672
Glt25d2	0	0	0.00906284	0
1700025G04Rik	0.0366133	0.0176102	0.0577344	0.139808
Edem3	1.7987	1.51452	1.89806	1.53863
Apobec4	1.02497	1.36647	0.53399	0.556427
Rgl1	16.0732	16.4262	15.3804	18.0306
Ncf2	0	0	0.0147921	0.0183146
Arpc5	1.60411	1.01579	1.71818	2.03759
Nmnat2	0.0363754	0.0391646	0.0161277	0.0200814
Lamc2	0.17376	0.20434	0.140082	0.113476
E330020D12Rik	0.01517	0	0.0268941	0.116676
BC003331	3.41604	2.72737	3.38676	2.25305
Prg4	0.120685	0.0255968	0.106924	0
Tpr	28.307	28.589	30.4163	24.8427
1700012A16Rik	278.155	296.097	285.847	357.292
Lamc1	0.0735121	0.0624321	0.107114	0.337302
Npl	0.414671	0.507748	0.979115	1.38337
Rgs8	0	0.0075332	0	0
Rgs16	0.0752694	0.240745	0.116737	0.144308
Rnasel	0.0344627	0.0185617	0.0305601	0.00951642
Rgsl1	0.287247	0.259159	0.132432	0.101295
5830403L16Rik	0	0	0	0
Gm5531	0	0.018371	0.0152476	0
Teddm1	0	0	0	0
Zfp648	0	0	0	0
4930452N14Rik	0.118724	0	0	0
Cacna1e	0.0279293	0.0638717	0.0275271	0.0241007
Ivns1abp	50.7468	38.9137	50.4732	38.9559
Ier5	1.97613	4.41893	2.33589	4.19401
Mr1	0	0.0185174	0.0307422	0.0380445
Glul	1.17373	1.93301	1.56061	2.42602
Stx6	4.54201	5.87027	5.36217	6.45882
Lhx4	0	0	0	0
Xpr1	7.81127	6.89151	7.80402	6.14031
Dhx9	52.4836	40.2555	55.3989	39.1559
Smg7	16.5407	15.6516	16.5459	13.2226
Fam163a	0.0107161	0	0	0.0236328
Cep350	16.3806	13.4626	15.7399	13.4169
Nphs2	0.54632	0.175649	0.314804	0.330549
Tdrd5	71.5619	63.4598	73.6262	66.6118
Soat1	5.63508	5.34162	5.87789	6.82988
Qsox1	12.7776	30.4914	13.1662	32.6299
Acbd6	140.574	144.496	138.817	141.197
Tor3a	0.14217	0.0970314	0.0687486	0.170717
Fam20b	9.12609	14.0995	9.4408	13.6862
1700057K13Rik	3.85495	3.16037	1.50835	2.00601
BC026585	0.153976	0.080488	0.20446	0.0415206
Fam5b	0	0	0	0
Pappa2	0	0	0.00411671	0
Tnr	0	0	0	0
Rasal2	6.37343	5.77911	7.00904	5.70699
2810025M15Rik	102.208	106.386	93.3943	106.282
Rfwd2	2.30198	2.64646	2.58573	3.07035
Scarna3a	0	0	0	0
Mir1843b	0	0	0	0
Tnn	0.00697537	0	0	0
Mrps14	8.74873	7.97614	9.11126	6.35238
Astn1	0	0.00601826	0	0.0185053
Mir488	0	0	0	0
Sec16b	0.0948584	0.132719	0.185048	0.0942319
Cacybp	11.786	7.22171	13.975	8.99227
Serpinc1	0	0	0	0.0674997
Rc3h1	5.49457	4.11774	5.59686	3.59245
Abl2	2.89942	2.73278	2.96379	2.50634
Zbtb37	0.953465	0.944281	1.06386	1.00412
4930523C07Rik	0.0730814	0.0331686	0.0403078	0.194295
4930562F07Rik	0.492286	0.411223	0.0724514	0.0855703
Dars2	4.12861	4.34556	4.59369	3.22165
Tor1aip1	5.05091	5.05201	4.64609	4.8854
Tor1aip2	5.94827	5.4615	6.28547	5.2996
Klhl20	3.70853	2.92757	3.18806	3.18424
Prdx6	20.7469	19.5097	20.2053	20.5635
Ankrd45	12.6249	9.70909	12.4462	9.39251
4930469G21Rik	1.04178	1.24683	1.02356	0.430436
Tnfsf4	0	0	0	0
Tnfsf18	0.0433796	0	0.0192192	0.023708
Gas5	1.56383	1.01673	1.89832	0.951125
Mir5117	0	0	0	0
Snord47	0	0	0	0
Rabgap1l	25.9324	19.0288	26.7578	17.5871
Gpr52	0.0482949	0	0.0854576	0
AI848100	45.8609	34.1253	45.0015	32.9293
Mettl13	2.37074	3.03037	2.16968	2.26615
Vamp4	26.9317	19.229	28.6169	19.8279
Cenpl	7.2778	5.11116	6.48325	5.56431
Myoc	1.16079	0.982827	1.25715	1.128
7420461P10Rik	0	0	0	0
Ralgps2	58.6289	52.0934	57.9081	50.8911
Angptl1	0	0	0.0358941	0.0443245
Fasl	0	0.0745114	0	0
Fmo4	0.0256997	0.0544227	0	0.0560033
Fmo6	0	0	0	0
Fmo1	0	0	0	0
Fmo2	0	0.0135563	0	0
Fmo3	0	0	0	0
4921528O07Rik	1.05385	1.0667	0.255945	0.317425
Mettl11b	0	0	0	0
Gorab	2.18518	2.1295	2.05973	1.76907
Dnm3	8.58006	9.43868	7.85733	7.53766
2810442N19Rik	0	0.0624752	0.16203	0.129489
Dnm3os	0.00504053	0.0163484	0.0178826	0.0111671
Mir199a-2	0	0	0	0
Mir214	0	0	0	0
Kifap3	16.3781	12.7442	15.9088	10.7614
2810422O20Rik	1.6809	0.762216	1.28417	1.03545
Sele	0.0733923	0.0471445	0	0.0806717
4930558K02Rik	2.19191	1.71781	2.36446	1.96493
Pigc	4.06672	2.9206	3.51664	3.15911
Slc19a2	4.33981	4.13909	4.71783	4.22098
4930455F23Rik	138.063	121.944	140.32	125.336
Dpt	0	0.0301742	0	0
LOC433374	0	0	0.0262482	0.0321898
Sell	1.30067	0.532711	1.43635	0.700851
Xcl1	0	0	0	0
4930568G15Rik	0.868584	0.502955	0.384107	0.636209
Tbx19	0.308268	0.27749	0.100668	0.320613
Scyl3	11.0518	11.3054	11.0458	10.7198
BC055324	3.5549	3.19251	3.85441	2.58344
Gpr161	0	0	0	0.02541
Tiprl	8.44896	6.42953	9.08004	7.10101
Sft2d2	0.0661705	0.0951609	0.117363	0.284522
Selp	0	0.0262453	0	0
F5	0.0216409	0.0292347	0.00479844	0.0479302
Gm16548	0	0	0	0
Prrx1	0.0101084	0	0.0146071	0.0636993
Prrc2c	8.01951	7.81923	8.56964	7.29473
Adcy10	22.257	18.73	19.1684	16.6419
Brp44	142.7	124.887	132.793	119.618
Dcaf6	57.9958	52.0501	57.2464	52.7013
Nme7	57.429	50.3248	55.1529	50.2871
Atp1b1	1.89524	1.81033	2.06365	3.0076
Creg1	1.11137	1.29387	1.44936	2.68324
Blzf1	9.1515	7.14768	9.51281	7.38966
Gpa33	0	0	0	0
Ildr2	0.0193224	0.0208945	0.025707	0.058871
Gm4846	0.052918	0	0.0937553	0.0576233
Gm4847	0	0	0	0
Mael	688.712	644.98	663.703	614.856
Rcsd1	0.210212	0.103715	0.238324	0.129085
Fmo9	0	0	0	0
Gm16701	0	0	0	0
Dusp27	0.0309344	0.0776482	0.0457279	0.0341219
Mpzl1	4.32216	4.9645	4.88678	5.5075
Uck2	22.9643	27.17	23.9801	27.7441
Tmco1	4.57256	3.87274	5.41704	4.27626
Mgst3	2.22369	3.68784	2.1564	3.97079
Lrrc52	0.544697	0.518476	0.1205	0.340875
Lmx1a	0	0.0812849	0.0111953	0.0278063
Aldh9a1	21.8538	23.1593	23.6245	28.1367
Rgs5	0	0	0.0224382	0.0552092
Nuf2	46.7428	36.4338	48.3931	37.4538
Rgs4	0	0	0	0
1700084C01Rik	0.133782	0.0351408	0	0.0724372
Cd247	3.04098	3.52256	3.71923	2.23986
Hsd17b7	0.28754	0.193514	0.19123	0.148831
Pou2f1	2.50871	4.28045	3.11742	3.5111
Sh2d1b2	0	0	0	0
Tada1	13.9471	15.3928	15.8719	15.347
Pogk	4.62563	3.5323	5.06673	3.74111
Uap1	10.7546	10.3493	11.3275	9.83228
Uhmk1	1.3092	1.27319	1.25835	1.35771
Sh2d1b1	0	0	0	0
Gm7694	2.56396	2.54543	2.15772	1.01816
1700015E13Rik	5.71719	6.49617	3.7645	4.41916
Rxrg	0.0832677	0	0	0.181157
Fam78b	0	0	0.0077987	0
Olfml2b	0.0548851	0.0294086	0.133803	0.483001
3110045C21Rik	0	0.0472406	0.0805226	0
Ddr2	0.00962497	0.00520413	0	0
Dusp12	0.816024	0.483636	0.973811	1.6111
Fcrlb	0.0773749	0.0404385	0	0.0834457
Atf6	2.35622	2.08247	2.57058	2.14574
Fcgr4	0.0400558	0.125437	0.0709119	0.129456
Fcgr3	14.4717	9.6672	16.0379	13.4487
1700009P17Rik	35.7517	31.7789	26.2782	24.8752
Pbx1	0.226728	0.177169	0.156668	0.0836937
Mpz	0.0451867	0.0479935	0.0400377	0
Apoa2	1.82235	0.307868	1.31042	0.162493
Pcp4l1	0.149676	0.0946877	0.238617	0.0650148
Sdhc	50.2134	37.9843	47.3863	38.3899
Fcer1g	0.104262	0.102364	0	0.213873
Adamts4	0.0682671	0.0366658	0.0100878	0.0752369
B4galt3	1.21647	1.72283	1.49703	2.50992
Fcrla	0.196833	0.1485	0.448342	0.397537
Ppox	0.628236	1.03829	0.734669	0.876568
Usp21	21.183	29.3512	18.6093	29.7028
Ndufs2	98.6248	102.64	95.5863	103.665
Ufc1	28.1107	21.8362	29.3965	22.8539
Klhdc9	5.50386	6.98602	4.57827	5.11632
Arhgap30	1.34826	1.48115	1.39073	1.42779
Nos1ap	0	0	0	0.0996892
Fcgr2b	0.896042	1.04904	0.583244	0.820398
Nr1i3	0	0.118565	0	0
Tomm40l	0.907297	1.03407	0.933999	1.22253
Pfdn2	83.5206	80.5941	94.0768	73.3179
Tstd1	0	0	0	0
Usf1	0.527718	0.665568	1.00182	1.36964
Refbp2	1.72127	1.75754	1.10814	1.51829
Cd244	0	0	0	0.02447
Itln1	0	0	0	0
Ly9	0.142595	0.133157	0.284356	0.19543
Slamf7	6.47284	6.30859	6.30391	5.4349
F11r	1.73806	1.42434	2.47406	2.56067
Cd48	0.225627	0.281222	0.0798638	0.0968422
Slamf1	0.0641954	0.102949	0.298733	0.105728
Cd84	0.179557	0.0137568	0.181926	0.0564742
Slamf6	0	0	0	0
Nhlh1	0.0875812	0.0373988	0.0776238	0.11526
Vangl2	0.0781331	0.228914	0.0865523	0.128325
Pvrl4	0.0245233	0.026319	0.0424707	0.0675205
Casq1	0.0242893	0.231789	0.0430389	0.158968
Atp1a4	3.98758	6.99623	2.07206	4.03405
Atp1a2	0.31125	0.301006	0.626834	1.64298
Pea15a	0.422311	0.95795	0.826569	1.44724
Kcnj9	29.9648	23.2167	25.5459	31.5048
Kcnj10	0.00752322	0	0	0
Dedd	22.0037	25.8291	21.7044	25.6733
Nit1	41.7639	48.7247	38.8223	43.253
Igsf8	0.297221	0.759754	0.561907	1.60512
Slamf9	0	0.0467133	0.0795847	0
Pigm	1.27467	1.67501	1.23843	1.43514
Dcaf8	37.9008	41.7041	38.348	44.6165
Slamf8	0	0	0	0
Fcrl6	0	0	0	0
Ncstn	14.3593	14.9827	15.5217	18.467
Copa	48.8301	44.7423	50.9545	45.7923
Ccdc19	68.5084	94.3707	66.3886	77.7183
4933439K11Rik	0.590301	0.665373	0.678532	0.438623
Dusp23	1.67223	1.14665	1.39005	1.6991
Crp	0.136613	0.144415	0.242027	0.148659
Tagln2	0.211318	0.33246	0.0623677	0.45704
Pex19	7.87109	8.63976	8.52707	8.67453
Apcs	0	0	0	0
Olfr16	0	0	0	0
Olfr1408	0	0	0	0
Olfr1406	0	0	0	0
Olfr218	0	0	0	0
Olfr1404	0	0	0	0
Fcer1a	0	0	0	0
Olfr418-ps1	0	0	0	0
Gm11062	0	0	0	0
Darc	0	0	0	0
Cadm3	0	0	0.0264654	0.0329324
Aim2	0	0	0	0
BC094916	0	0	0	0
Pyhin1	0.084014	0.0386528	0.0212816	0
Pydc3	0	0	0	0
AI607873	0.0361638	0.14234	0.0534371	0.0132781
Ifi204	0.038385	0.0409087	0.0340176	0.0420403
Mndal	0	0	0	0
Mnda	0.0139323	0.44777	0	0.103844
Ifi205	0.0147443	0	0	0.0355607
Olfr433	0	0	0	0
Olfr432	0	0	0	0
Olfr430	0	0	0	0
Olfr429	0	0	0	0
Vsig8	0.0254618	0.134829	0.0276951	0.135694
Pydc4	0	0	0	0
Olfr424	0	0	0	0
Igsf9	0.38385	0.971084	0.375267	0.684216
Olfr421	0	0	0	0
Olfr420	0	0	0	0
Spna1	0.0616759	0.0307845	0.0210399	0.0262833
Olfr419	0	0	0	0
1810030J14Rik	0	0	0	0
Olfr417	0	0	0	0
Olfr427	0	0	0	0
Olfr426	0	0	0	0
Olfr248	0	0	0	0
Olfr414	0	0	0	0
Olfr220	0	0	0	0
Olfr231	0	0	0	0
Olfr230-ps1	0	0	0	0
Fmn2	0.281601	0.162171	0.138748	0.159279
Grem2	0	0	0	0.0122806
Ifi203	0.220015	0	0.112931	0.140356
Kmo	0.156861	0.204687	0.0308951	0.0764626
Ifi202b	0.435139	0.379464	0.476194	0.278907
Wdr64	0.818744	0.750844	0.464597	0.866562
Fh1	3.21049	3.66164	3.96082	2.64855
Opn3	1.0223	0.654371	1.00091	1.17138
Chml	1.02422	0.542076	0.996246	0.555599
Exo1	2.19938	2.04578	2.19917	2.15428
Sdccag8	20.1648	22.8492	18.7105	16.0898
Hmga2-ps1	0.220699	0.165949	0.167529	0.341944
Rgs7	0	0	0	0
Cep170	7.11992	5.83761	7.66194	5.24406
Mir350	0	0	0	0
Akt3	3.34286	3.40487	4.00872	2.64959
2310043L19Rik	0	0	0	0
1700016C15Rik	1.08747	2.09314	0.44317	0.784241
Gm16432	6.78527	7.3403	7.44019	7.86224
Pld5	0	0	0	0
B020018G12Rik	4.02511	3.71774	4.82705	2.64837
Fam36a	48.1912	25.2244	66.0104	20.6439
Pppde1	1.85451	1.93191	1.8793	1.46173
Adss	52.3945	41.5222	55.2866	38.9198
Zfp238	22.0139	17.1893	23.2665	16.4983
Efcab2	32.8769	21.7888	31.3842	20.6086
Kif26b	0.0108204	0.0350817	0.0287906	0.0299564
Tfb2m	1.94375	1.6557	1.9598	1.36864
Smyd3	0.643191	0.583868	0.688262	0.843492
Cnst	5.41906	5.26989	4.83737	5.06452
Sccpdh	240.494	187.44	228.472	186.984
6330403A02Rik	0	0.00663392	0.0108962	0
Ahctf1	32.0543	25.4238	31.3658	25.5518
Gm5069	0.0116958	0.0125594	0	0
Itpkb	0.992198	1.11259	1.06436	1.74197
Hnrnpu	197.023	189.117	209.8	186.224
Psen2	0.157783	0.143646	0.119832	0.443181
Cdc42bpa	4.71243	4.0169	5.44918	4.80889
Adck3	0.529031	0.365641	0.450307	0.329582
Mixl1	0	0	0	0
H3f3a	130.585	57.5456	130.113	56.2271
Acbd3	6.14683	5.81873	7.21974	5.59764
Lefty2	0.0177259	0.0945961	0	0.0388732
Lefty1	0	0	0	0
BC031781	4.06123	4.25456	4.27103	4.08935
Ephx1	0.0839333	0.0295562	0.223038	0.0304288
9130409I23Rik	0	0	0	0
Tmem63a	0.0522062	0.0279922	0.0462826	0.0861887
Pycr2	3.93786	4.74321	3.90423	4.91658
Cnih4	2.32641	1.48319	2.83015	1.69294
Nvl	13.047	11.9397	14.67	12.8066
Lin9	16.9367	11.7327	16.4492	13.0745
Ccdc121	0	0	0	0
Wdr26	11.3724	9.89841	11.9307	9.23502
Vmn1r1	0	0	0	0
Lbr	22.2307	19.6127	21.6869	19.7991
Srp9	25.0797	5.9895	22.237	15.6842
1700047M11Rik	9.11006	5.6523	8.37982	5.19735
Parp1	40.8643	49.6372	40.8926	45.2223
Degs1	2.04162	1.73979	3.37944	2.40183
Fbxo28	3.01434	3.12239	3.22684	2.91627
Cnih3	0.0172106	0	0.0152542	0.0377591
4922505E12Rik	1.11182	2.01604	0.637462	1.54874
Capn2	0.531796	0.612901	0.565738	0.497412
Trp53bp2	1.20765	1.56382	1.44731	1.58297
Tlr5	0.0132309	0.0567435	0.0351887	0.0291203
1700056E22Rik	0.737977	1.34084	0.552206	1.75056
Dusp10	0.222459	0.135928	0.0845078	0.139592
Susd4	0.02205	0.234324	0.039076	0.0240948
1700112H15Rik	0.393471	0.237402	0.417022	0.740547
4930488B22Rik	0	0	0.023798	0
Mosc1	0	0	0	0
Hlx	0	0.0220495	0	0.0453332
C130074G19Rik	0.150162	0.241064	0.239595	0.29702
Mosc2	1.69065	1.10133	2.2896	2.97732
Mir1981	0	0	0	0
Mark1	1.68385	1.60951	1.92431	2.17747
Capn8	0.0526445	0.131862	0.0622121	0.0769779
Bpnt1	11.9791	10.3705	11.5887	12.2844
9630028B13Rik	0.358219	0.344647	0.416147	0.28566
5033404E19Rik	0	0	0	0
Tgfb2	0.00867978	0	0.00769684	0
Lyplal1	0.986331	0.75636	1.0324	1.03866
Enah	2.90354	3.74579	2.6902	3.5908
Rrp15	12.1228	12.9384	13.7901	13.7607
D1Pas1	63.8715	64.3614	65.3119	63.9856
Ush2a	1.2144	1.32173	1.2371	1.20829
Gpatch2	14.1992	17.1882	12.9517	16.7263
Gm2061	0	0	0	0
Slc30a10	0	0	0	0
Esrrg	0	0.0167021	0	0
9330162B11Rik	0	0	0	0
Kctd3	7.96218	9.28068	7.8294	8.96225
Rab3gap2	7.78825	8.01662	8.20226	8.01784
Iars2	12.5183	12.0292	14.0492	11.9907
Snora36b	0	0	0	0
Mir664	0	0	0	0
Mir194-1	0	0	0	0
Mir215	0	0	0	0
Eprs	26.3303	30.369	27.9153	21.7757
Spata17	41.1186	30.4635	37.2383	32.6937
1700007P06Rik	0.864798	1.45856	0.636742	0.151471
Prox1	0.0400448	0.118457	0.0177536	0.0441817
Smyd2	8.33712	9.4753	9.45706	12.0778
Rps6kc1	1.43373	1.41876	1.63051	1.95952
Ptpn14	0.0478781	0.143541	0.0424683	0.0530942
Cenpf	11.7687	9.94486	11.7853	9.53194
1700022P22Rik	10.4451	9.33796	6.24389	5.00668
Kcnk2	0.767995	0.796324	0.680863	0.789078
Batf3	0.454817	0.271258	0.240852	0.188463
Fam71a	0.217738	0.906569	0.280665	0.801749
Nsl1	3.27064	3.19549	3.71316	3.34364
Atf3	0.136926	0.072699	0.222423	0.573207
Nenf	0.312786	1.33073	1.74708	4.06359
Mfsd7b	0.790741	0.719631	0.826981	0.861158
A230020J21Rik	0.283068	0.627774	0.351023	0.738688
Dtl	23.5171	17.4885	22.0915	16.6016
Tmem206	2.23249	1.97863	2.00571	2.94098
Ppp2r5a	0.0827108	0.0886307	0.0855433	0.151633
Ints7	19.9593	20.2483	20.8165	21.7683
Vash2	1.08949	1.93165	0.340733	0.879576
Nek2	111.309	99.6524	108.244	101.976
Tatdn3	13.2321	11.5925	13.3151	12.8999
Traf5	0.28086	0.597203	0.593459	0.425097
Mir3473c	0	0	0	0
Rcor3	34.013	34.4461	35.795	36.6598
Gm10516	0.845265	0.212522	1.08708	1.21874
Hhat	0.0151223	0.0161828	0	0.0166163
1700065J18Rik	0.32999	0.537802	0	0
Syt14	0.373765	0.254157	0.331097	0.203461
Rd3	1.23442	1.52154	0.835777	1.47424
1700034H15Rik	0.425398	0.64099	0.326913	0.500859
Slc30a1	3.69374	3.43615	4.27765	3.18685
Irf6	0.281117	0.334781	0.0801203	0.121845
Diexf	1.3252	1.20037	1.48038	1.31955
G0s2	0	0	0	0
Angel2	23.0169	19.7099	24.6437	19.729
Lamb3	0.235148	0.417817	0.117848	0.270675
Camk1g	0.871779	1.15826	1.00918	1.36552
Mir205	0	0	0	0
4930503O07Rik	0.133076	0	0	0
Plxna2	2.53094	2.63818	2.12314	2.28896
Lpgat1	25.6044	18.3966	26.5944	20.2152
Cd46	0.249955	0.17367	0.110616	0.0896462
Kcnh1	0.176234	0.190407	0.131094	0.0818236
Cr1l	0.0280389	0.0592378	0.173853	0.121975
Cr2	0.0130126	0.0210709	0	0
Cnksr3	0.0975052	0.143898	0.259338	0.604071
Sertad4	0.062974	0.0883498	0.219345	0.208007
Mtrf1l	0.0165099	0	0.16097	0.144967
Hsd11b1	0	0	0	0
Fbxo5	0.507223	0.429792	0.471821	0.525165
Vip	0	0	0	0
Myct1	0	0	0	0
A330023F24Rik	0.0078483	0	0.00695985	0.0260225
Mir29b-2	0	0	0	0
Mir29c	0	0	0	0
Syne1	0.00575294	0.00621516	0.0102046	0.0127381
Esr1	0.00955415	0	0.00847177	0.0210901
Gm221	0.0620296	0.0660094	0.0916122	0.135712
1700052N19Rik	66.8029	57.9457	67.8811	54.3444
Zbtb2	0.445565	0.604257	0.534422	0.475954
A130010J15Rik	0.207437	0.189519	0.286165	0.205994
Traf3ip3	0	0	0	0
Akap12	39.3443	48.2655	34.7786	44.4197
Iyd	0	0	0	0
Rgs17	0.00491639	0	0.00436057	0
Cd34	0.0884665	0.0882147	0.266681	0.349069
Gm16897	0.0174844	0.018666	0.0309932	0.0191755
Ppp1r14c	0.0344526	0.0551858	0	0.0566891
H60c	0.01523	0.0162962	0.0135002	0
Lrp11	1.49896	1.07678	1.3509	1.41875
BC020402	0.628486	0.690663	0.556943	0.443704
Nup43	9.80619	8.80497	10.1107	8.83532
Rmnd1	0.62846	0.719871	4.73871e-06	0.595505
Gm5512	9.68514e-08	1.40062e-07	0.451306	1.28238e-07
Lats1	1.97359	1.86826	2.0709	1.36658
BC013529	4.52366	4.95953	4.59796	4.54816
Katna1	12.9536	10.3942	12.2327	9.2854
Syne1	0.00575294	0.00621516	0.0102046	0.0127381
Oprm1	0	0	0	0
Ipcef1	0	0	0	0
Pcmt1	68.5316	61.973	67.7586	66.172
A630066F11Rik	3.11463	2.66799	3.14579	2.49528
Zc3h12d	0.0404869	0.0435459	0.00897475	0.0334991
Mir5104	0	0	0	0
Ppil4	16.2306	12.3949	16.9666	11.9469
Tab2	3.04049	2.88747	3.38072	2.50335
Ust	0.144568	0.238536	0.205103	0.202097
Samd5	0	0	0	0
Gm6150	0	0	0	0
Plekhg1	0.0613837	0.102506	0.143529	0.247153
Sash1	0.703737	0.706094	0.81239	0.760656
Rab32	0.0436253	0.0231857	0.0773118	0.1192
Gm5177	0.0330401	0.0710088	0	0.0121414
Stxbp5	2.69556	2.98733	2.8574	2.95839
Epm2a	0.341058	0.151286	0.258637	0.312807
Mthfd1l	0.0461935	0.0496119	0.122867	0.241789
Sf3b5	40.9001	56.6234	43.4359	61.3887
Grm1	0.0872979	0.157176	0.0619396	0.090199
Plagl1	0.0232324	0	0.013735	0.0427987
Utrn	0.843784	0.700136	0.810603	0.826583
Fam164b	0	0	0.0445683	0
Fuca2	0.315167	0.361438	0.400541	0.68359
Ltv1	23.635	21.2975	24.7655	20.8118
Aig1	0.201257	0.0519953	0.311572	0.69902
Hivep2	0.0284349	0.00879216	0.0576491	0.045033
Gpr126	0.0247775	0.0267562	0.0384558	0.0137107
B230208H11Rik	0	0.0498278	0	0.257537
Fbxo30	16.6708	14.2375	17.031	13.5593
Shprh	3.66366	2.60237	4.27135	3.01804
Gje1	0	0	0	0
Vta1	3.45559	2.8006	3.35533	3.69107
Stx11	0	0	0	0.0226782
Nmbr	2.91742	4.71093	2.89017	3.88286
Gm20125	0.33405	0.172597	0.361971	0.313364
Txlnb	0.0277135	0.00994473	0.0327658	0.0713896
Cited2	0.229161	0.462301	0.974611	2.02694
3110003A17Rik	0.148011	0	0.13076	0.388289
Pex3	25.3478	20.6205	23.5739	20.3318
Adat2	1.71974	3.05899	1.52286	2.79433
Heca	6.04097	8.00718	6.25544	7.86353
Ect2l	0.0589836	0.047358	0.0130715	0.0648304
Ccdc28a	4.43299	5.7967	2.95201	3.86564
Hebp2	0.02375	0	0.105211	0.336927
D10Bwg1379e	1.63209	1.90665	2.292	1.58754
Gm4922	1.17402	1.54998	1.50291	1.49058
Phactr2	0.115583	0.0781167	0.132421	0.293471
Perp	0.573537	0.228138	0.719871	0.625805
Olig3	0.108327	0.18426	0.211174	0.2605
Il22ra2	0	0	0	0
Ifngr1	0.872088	0.565542	0.980101	0.744238
Il20ra	0.0214005	0.022757	0	0.0233972
Slc35d3	0	0	0	0
4930444F02Rik	16.8253	11.9007	15.9509	13.7654
Gm20139	0	0	0	0
Map3k5	0.0678947	0.113892	0.17394	0.0917369
Tnfaip3	0.102502	0.150458	0.347036	0.699495
Nhsl1	0.48515	0.242849	0.335826	0.720415
Reps1	22.762	23.6687	21.8078	20.2983
Pde7b	0.140449	0.0647462	0.0978483	0.0553413
Fam54a	4.63605	3.96534	4.24386	3.86596
Aldh8a1	0.275844	0.0839513	0.0174609	0.107853
1700020N01Rik	94.5311	77.475	92.0092	75.2096
Pex7	11.0464	11.4801	11.0541	8.91452
4930444G20Rik	0.518842	0.906224	0.505594	0.565207
Gm10825	0.0180809	0.0486711	0.00801652	0.0399288
Mtap7	16.3729	20.9585	17.0013	22.7922
Gm6251	0.634692	0.976559	0.223613	0.384094
Tcf21	0	0	0.0362459	0.0440849
Ahi1	51.7545	49.4492	50.2201	48.1012
Eya4	0.333491	0.369563	0.295701	0.156085
Myb	0.012297	0	0.0218045	0
1110021L09Rik	0.0151105	0.0161703	0.0669718	0.199241
Slc2a12	0.0221726	0.0119123	0.0688064	0.0977683
Tbpl1	86.3977	62.5499	82.1558	62.8971
Vnn3	0	0	0	0
Vnn1	0	0	0.0641695	0
Rps12	0	0	0	0.164361
Snora33	0	0	0	0
Snord100	0	0	0	0
Taar1	0	0	0	0
Taar2	0	0	0	0
Taar3	0	0	0	0
Taar4	0	0	0	0
Taar5	0	0	0	0
Taar6	0	0	0	0
Taar7a	0	0	0	0
Taar7b	0	0	0	0
Taar7d	0	0	0	0
Taar7e	0	0	0	0
Taar7f	0	0	0	0
Taar8a	0	0	0	0
Taar8b	0	0	0	0
Taar8c	0	0	0	0
Taar9	0	0	0	0
Moxd1	0	0	0	0
Ctgf	0.0364415	0.0388754	0.145337	0.1398
Enpp1	0.0131183	0.0703333	0.0232595	0.0144374
Stx7	1.21893	0.687882	0.941449	1.3178
Hbs1l	39.1582	37.6874	34.7641	32.9678
Enpp3	0.0609682	0.0489268	0.0135109	0
Raet1a	0	0	0	0
Raet1e	0	0.0408331	0.172971	0
Raet1b	0	0	0	0
Raet1c	0	0	2.91562e-08	0
Raet1d	0.0391995	0	0.0346997	0.042258
H60b	0	0	0	0
C920009B18Rik	0	0	0	0
Bclaf1	14.8777	11.8507	15.7725	11.4233
Arg1	0	0.0340818	0	0
Akap7	1.16837	0.815418	0.806937	0.597852
Sgk1	0.018246	0.155718	0.294577	0.659957
2010003K15Rik	0	0	0	0
L3mbtl3	0.0246652	0.0132347	0.0328011	0.0407439
Gm8709	0	0	0	0
Arhgap18	0.0347183	0.0994308	0.0513025	0.114771
Lama2	1.56913	2.00763	1.54705	1.41335
Themis	0	0	0	0
Ptprk	0.326971	0.127065	0.168188	0.159174
4930519F09Rik	0	0	0	0.0332649
2310057J18Rik	0	0	0	0
Tmem200a	0.0503176	0.140719	0.0446159	0.0555135
Gm9767	0	0	0	0
6330407J23Rik	0	0.0113194	0	0.0116114
9330159F19Rik	0.0143806	0	0.0255063	0
Rspo3	0	0	0	0
Samd3	0	0	0	0
Cenpw	16.2736	12.2276	15.4154	11.0272
Hint3	31.7642	17.8886	35.12	16.5062
Hey2	0.0686595	0.0183308	0.0912819	0.0376598
Trmt11	1.74833	0.674352	1.2033	1.14128
Hddc2	0.448461	0	0.554174	0.651026
Rnf217	0.134778	0.176306	0.0663732	0.197481
Tpd52l1	0.551036	0.411139	0.452936	1.40004
Gm3258	15.9942	14.411	14.9227	14.6443
Trdn	0.0273397	0	0.040405	0.0100619
D830005E20Rik	0	0	0	0
Clvs2	0	0	0	0
Med23	16.2921	15.1318	15.3741	15.8366
Gm4794	0	0	0	0
Rsph4a	0.148924	0.061523	0.132038	0.113621
Sult3a1	0	0	0	0
A830082N09Rik	0	0	0.0909772	0
Zufsp	12.7098	11.516	13.7142	11.9347
Rwdd1	19.4153	16.8328	21.2142	17.2976
Fam26f	0.0485384	0	0	0.103889
Dse	0.0195646	0.0421002	0.0260219	0.0323846
Tspyl4	7.3679	6.96889	7.29856	6.6668
Bet3l	0	0	0	0
Fam26d	0	0	0	0
Fam26e	0	0	0	0
Nkain2	0.0132037	0	0.0234109	0.0145305
Epb4.1l2	4.32093	4.98449	4.12298	4.78005
Tspyl1	2.30335	2.46271	2.55207	2.05493
Nt5dc1	13.1457	10.2889	11.9475	9.07614
Col10a1	0	0	0.0120142	0
Hs3st5	0	0	0	0
Ncoa7	0.0719251	0.0339331	0.212607	0.353262
Marcks	0.889217	0.935379	1.29659	1.46087
Rfpl4b	0	0	0	0
1700025K23Rik	711.638	438.914	649.712	422.753
Lama4	0.060194	0.0577497	0.059315	0.118383
Hdac2	17.8016	16.6209	21.2432	16.0868
Frk	0	0.00951482	0.0156688	0
Tube1	2.52302	2.87319	2.71488	2.29253
Wisp3	0.238679	0.0358022	0.0603834	0
Traf3ip2	0.164281	0.19182	0.19858	0.295426
E130307A14Rik	2.60382	2.89855	2.8768	2.74054
AA474331	0.547502	0.157375	0.483575	0.818114
2010001E11Rik	0	0	0	0.0211238
AI317395	0.0805463	0.172218	0.0285578	0.194555
Rev3l	2.90198	2.5029	3.03162	2.40738
Gtf3c6	6.95025	5.21173	8.94209	5.67301
Slc22a16	88.0338	81.8525	80.1978	86.3258
Echdc1	22.9931	13.6534	22.1005	13.3758
Rnf146	10.4882	7.26184	10.4709	6.58943
Ddo	0	0	0	0
9030224M15Rik	0.062091	0.065394	0.0274946	0.10105
Cdc40	5.19286	4.53791	5.65767	5.04271
Gpr6	0	0.0993018	0	0
Wasf1	1.31117	1.5823	1.56964	0.990149
Fig4	5.69635	5.5955	5.05003	6.01353
Zbtb24	4.61957	4.3275	4.61852	4.57659
G630090E17Rik	0	0	0	0
BC021785	0	0	0	0
Slc16a10	0.369577	0.447345	0.664884	0.200117
Rpf2	6.73906	5.61936	6.19285	4.55436
Ppil6	9.70892	8.31002	9.9411	5.85102
Smpd2	0.527758	0.680517	0.389533	0.732656
Cdk19	9.45505	8.31216	9.23911	7.84105
Ccdc162	0.125207	0.167395	0.152603	0.0859494
Armc2	9.3166	10.1014	8.65722	9.50198
Cd164	52.1232	37.2439	51.0117	38.6748
Lace1	1.02138	0.75787	0.997326	1.04437
Foxo3	0.133275	0.380442	0.236281	0.618464
Fyn	0.606057	0.71567	1.47613	2.73897
Nr2e1	0.0261563	0.0140242	0	0
Ostm1	0.707753	1.01589	0.790533	1.21411
Snx3	43.2008	47.3074	41.7273	45.2961
Mical1	0.0252059	0.0270423	0	0.0138759
Scml4	0.0172816	0	0.00766231	0.028632
Sobp	0.0738718	0.13268	0.123737	0.380901
Gm5079	0	0	0	0
9030612E09Rik	0.0490427	0.0519885	0.0868989	0.0267428
Bend3	0.0802169	0.158729	0.0948545	0.110926
Cd24a	0.252117	0.160246	0.201019	0.329767
1700021F05Rik	16.7469	13.9314	18.3795	13.1728
Sec63	19.4565	14.1467	19.1341	14.27
F830002L21Rik	0.074851	0.132188	0.0442085	0.0272014
1700027J07Rik	0	0	0	0
Sesn1	2.80282	2.94184	3.95369	3.56027
Qrsl1	5.97754	6.78458	5.88478	5.57709
Rtn4ip1	2.87476	2.43555	3.01749	2.68907
Aim1	0.0162079	0.0175164	0.0862507	0.0179487
Prdm1	0	0	0	0
Amd1	0.00197786	0.00152896	4.00665	0.00156655
Amd2	11.2521	7.29495	8.44631	8.36163
Atg5	0.839804	0.557197	0.992367	1.08375
Mir1929	0	0	0	0
Popdc3	0	0	0	0.026877
Bves	0	0.0308187	0	0
Cep57l1	9.74265	8.5513	9.74685	7.79789
Lin28b	1.76181	1.44524	2.00975	1.40667
D030045P18Rik	0.0240166	0	0	0
Pdss2	2.30885	2.36168	1.72362	2.068
Prep	0.348571	0.406629	0.54772	0.695976
Hace1	8.87678	7.79913	9.42309	8.36539
Sim1	0	0	0	0
Gp49a	0	0	0.0335413	0
Lilrb4	0	0	0	0
Fam162b	0	0	0	0
Gprc6a	0	0	0.0265906	0
Vgll2	0	0	0.0289631	0.106318
Ros1	0.010828	0.00585103	0	0
Speer5-ps1	0.225933	0.230716	0.0999604	0.109396
Dcbld1	0.450313	0.241202	0.149698	0.185707
Ascc3	6.91025	4.79371	6.76709	5.35692
Nepn	0	0	0	0.0273577
Slc35f1	0.00822025	0	0.0145791	0
Zfa	3.19578	2.26991	3.55276	2.04075
B230314j19	0	0	0	0
Nus1	7.61166	6.74926	7.41271	5.91825
Gm16998	0	0.0426649	0	0
Fam184a	16.4006	14.986	15.8196	15.419
Man1a	0.0320857	0	0.0758637	0
Rfx6	0	0.0147404	0.0121942	0.0453932
Mcm9	3.32316	3.86838	3.22907	3.23391
Asf1a	9.64021	6.12701	9.44394	6.85435
Gja1	0.410177	0.351667	1.15147	1.83497
Grik2	0.822139	0.488956	0.739166	0.624337
D630037F22Rik	2.22717	1.80198	2.45193	1.87719
Msl3l2	23.1913	25.4729	21.8041	25.8223
Fabp7	0	0	0	0
Smpdl3a	11.9954	8.9293	11.8074	9.60745
Hsf2	3.16718	2.74998	2.92423	1.81055
Gm9766	4.76055	4.14719	4.04918	3.92471
Gm19395	0.938359	0.409454	0.643662	0.213873
Pln	0.261146	0.139233	0.0934459	0.221839
Serinc1	2.78199	2.73895	3.36282	2.79584
Gm4981	0.0252613	0.0267589	0.0223794	0
Gcc2	6.48545	4.90507	6.55862	5.33518
4933403O03Rik	0	0.0338336	0.0284802	0
Dux	0	1.39702e-07	0	0
Gopc	15.8186	11.7761	15.8342	12.5021
Pkib	0.372221	0.442025	0.215201	0.201114
Edar	0.601781	0.97576	0.291943	0.825914
BB019430	0.112011	0.234473	0.0330545	0.120928
Sh3rf3	0.294459	0.279887	0.379272	0.209355
Ccdc138	6.61426	5.49307	7.13183	5.29418
Ankrd57	0.145881	0.176696	0.226375	0.432867
Oit3	0.0317274	0.0169635	0.0562458	0.156786
Pla2g12b	0	0	0	0
Ccdc109a	0.20368	0.320848	0.120236	0.183734
P4ha1	0.666674	0.915487	1.18225	1.42555
Cbara1	4.3446	4.89796	4.3487	4.31153
Dnajb12	8.58105	11.0871	7.96924	9.91284
Ddit4	0.579118	0.349733	0.610691	2.97025
Spock2	20.5681	21.3576	20.1199	22.881
Chst3	0.0925739	0.0356872	0.0175929	0.117048
Ranbp2	11.9325	8.3357	12.4427	8.26979
Lims1	3.19748	3.12869	3.45809	3.031
2016-09-10	62.4325	45.2686	62.007	44.0754
Slc29a3	1.13544	1.21575	1.06208	1.27218
Pldi	0.409412	1.31678	0.241209	0.28768
Pcbd1	0.0738636	0	0.130511	0
4930565A17	0.685721	0.854189	0.161808	0.196123
Unc5b	0.0207085	0.0148974	0.0612175	0.0229051
Anapc16	11.6224	11.6647	11.6331	11.1518
Ascc1	26.3497	25.1678	26.127	26.689
Prf1	0	0	0	0
Adamts14	0.00785951	0.0593096	0.00696979	0.00868647
Sgpl1	0.431829	0.356472	0.703461	0.875297
Nodal	0	0	0	0
X99384	0.183578	0.13516	0.32556	0.821064
Npffr1	0	0.158237	0.167378	0.122425
Lrrc20	1.91514	2.71701	2.00481	2.10202
Eif4ebp2	9.4638	9.82968	9.63692	9.77898
Cdh23	0.183571	0.4664	0.222644	0.943024
4632428N05Rik	0.0169042	0.0364246	0.0149901	0
Gm17455	0	0	0	0
Tysnd1	13.2061	22.8868	12.4382	22.3802
Ppa1	14.5456	13.4831	17.3612	13.8277
Sar1a	12.534	11.1515	13.4702	11.1798
Gm5424	0.0305286	0.0643383	0.189263	0.132545
Tbata	3.89452	6.42416	1.22903	3.69829
Neurog3	0	0	0.0272533	0
Tspan15	0.0464446	0.0498784	0.0411781	0.127942
2010107G23Rik	0.0266975	0.310637	0.283797	0.377856
Tacr2	0	0	0	0
Col13a1	0	0	0	0
Hkdc1	0.0120546	0.0258801	0	0
Srgn	1.24536	1.21504	1.83523	0.56643
2510003E04Rik	6.94881	9.37514	7.11225	7.77471
Supv3l1	6.10216	6.60678	5.73295	5.46278
4930507D05Rik	0.626507	0.774599	0.662648	0.575029
Stox1	3.2986	5.20722	3.62796	5.05903
Aifm2	9.98036	13.6199	11.6231	14.1258
H2afy2	0.475	0.629901	0.420845	0.259174
Mir5108	0	0	0	0
Ddx50	9.47764	7.33937	9.13865	6.45428
Tet1	0.00281122	0.00913868	0.00498741	0.0187181
Slc25a16	0.3645	0.318349	0.287229	0.44559
Ddx21	16.7707	14.7779	17.4702	15.4109
Ccar1	38.5922	30.8636	40.5754	30.2606
Dna2	2.37065	2.71205	2.93037	3.22503
Hk1	35.3489	54.7056	29.0789	38.4174
2210417K05Rik	0	0.27189	0	0
Pbld2	1.36212	1.21582	1.15383	1.27159
Pbld1	0.0232762	0.0494103	0.0824923	0.15246
Atoh7	0	0	0	0
Vps26a	96.0039	73.9463	91.6059	75.1216
Mypn	1.62342	2.52908	2.03204	2.28374
1700023F02Rik	22.8398	18.5597	34.0058	19.6205
Rufy2	3.27738	2.38929	3.70477	2.64024
Hnrnph3	46.4702	39.7781	50.7848	39.8358
Nrbf2	1.23194	1.14139	0.750315	1.03471
Egr2	0.0431633	0.0462245	0.127543	0.363826
Dnajc12	1.6117	1.57594	1.85511	1.90995
Zfp365	0	0	0.0172081	0
Ado	5.06769	6.59227	4.23898	6.39233
Reep3	0.0512312	0.0480627	0.0395208	0.0246348
Arid5b	0.0457828	0.207019	0.129911	0.222408
Rtkn2	0.179673	0.249973	0.103082	0.116556
Herc4	16.4231	13.4312	15.5123	13.127
Ctnna3	4.20446	4.41527	3.71527	3.36058
Lrrtm3	0.0216126	0.0696882	0.0191627	0.011915
1700040L02Rik	171.686	152.083	164.472	144.778
Tmem26	0	0	0	0
Rhobtb1	9.02195	9.96614	7.88135	9.14633
Cdk1	13.2232	13.4954	12.9693	11.9969
Sirt1	12.5231	10.7511	13.4951	9.63054
Slc16a9	0.0823206	0.176787	0.104265	0.0777407
2310015B20Rik	0.248646	0	0	0
Jmjd1c	11.6757	10.1632	11.9578	9.42069
C730027H18Rik	0.0574344	0.081618	0.0508997	0.0209687
Bicc1	1.0695	1.14613	0.948109	1.13124
Ube2d1	0.0337089	0.0354084	0.208942	0.547446
Tfam	0.604757	0.67294	0.686728	0.713713
Ccdc6	0.383417	0.53283	0.346561	0.432077
Cisd1	44.1818	39.8699	44.0046	42.1322
Ipmk	1.37406	1.06075	1.38501	1.17043
1700049L16Rik	4.46608	4.2838	2.17001	3.35755
A330049N07Rik	0	0	0	0
Zwint	7.66152	8.44911	8.02052	8.32311
Rab36	6.97015	8.73694	6.00237	9.24554
Bcr	0.986025	1.77023	1.07671	2.28483
Adora2a	0	0.0366295	0	0.0188134
Gm5779	0.124552	0	0.0550546	0.0659405
Upb1	0	0	0.0297448	0
Rtdr1	5.7528	5.0683	4.49688	4.13472
Gnaz	0.322931	0.478607	0.508816	0.60973
1110038D17Rik	8.59345	7.97342	7.79997	7.00758
Ggt1	0.33323	0.542897	0.413371	0.582536
AI646023	0.0714349	0.0192313	0.0633444	0.128185
Snrpd3	130.17	121.126	126.196	114.453
Psap	11.5915	15.6285	17.9039	31.5867
Ggt5	0.010006	0	0.0088722	0.0220795
Fam13c	7.76762	6.39829	8.09761	6.28252
Phyhipl	15.6958	14.4354	14.0178	11.7237
Gstt1	0	0	0.136555	0.0549435
Ddt	453.896	364.145	404.496	339.206
Gstt3	24.4505	24.7651	22.4589	24.7083
Gstt4	5.88173	10.3765	3.43382	3.94592
Gstt2	34.293	39.7997	33.2003	43.0402
Specc1l	12.2852	12.6124	12.5459	11.3334
Mif	0.580398	0.960977	1.78741	1.4443
Ank3	0.1431	0.228383	0.23584	0.317517
Derl3	3.75019	3.50383	3.41782	6.07581
Susd2	0.118193	0.222789	0.144062	0.259785
Mmp11	0.0786517	0.0209458	0.156827	0.301382
Vpreb3	0.737338	0.711663	0.541326	1.98906
Gm5134	20.649	22.631	20.4344	24.101
Chchd10	6.19076	10.1201	6.24873	11.9709
Cabin1	4.93455	7.86328	5.16235	7.32591
Slc5a4b	0.0417793	0.311152	0.203622	0.068544
Slc5a4a	0.283404	0.278074	0.347707	0.262094
S100b	0	0	0	0
Zfp280b	0.47867	0.461451	0.603195	0.473142
Dip2a	0.39983	0.616704	0.495312	0.800601
Pcnt	8.5335	10.5416	8.7074	10.1893
1700094J05Rik	0	0.167876	0.048081	0
Smarcb1	47.814	54.3786	45.7015	54.8862
1700027D21Rik	2.14269	5.22201	1.11202	2.31398
Ftcd	0	0.0170048	0	0.0523897
Prmt2	0.656238	0.603497	0.852843	1.43439
Mir678	0	0	0	0
Col6a2	0	0.0240505	0.0198474	0.0246744
Col6a1	0.0626573	0.134739	0.129631	0.103659
Pcbp3	139.284	195.407	135.373	194.354
Pcdh15	0.0700497	0.100922	0.0785192	0.096054
Lss	3.28491	4.34179	3.57943	3.79427
Gm10941	5.65309	7.06799	7.24258	8.31066
Pofut2	13.2057	18.8005	12.7633	18.3411
Gm17769	0.0676939	0.126542	0.194999	0.148549
Itgb2	0.0299273	0.0800779	0.079586	0.131553
1810008A18Rik	6.10177	7.77834	6.60433	8.50455
Pttg1ip	27.3708	24.8208	26.9394	25.4238
2610028H24Rik	0.26118	0.691069	0.393332	0.597409
Mcm3ap	5.86346	6.6652	5.68207	7.08975
Ybey	0.491184	0.421118	0.500075	0.371593
Gm19402	0	0	0	0
Gm10272	0	0	0	0
Gm10024	0	0	0	0
Slc19a1	0.0195925	0	0.0520894	0.0429032
Sumo3	9.86974	9.30605	11.2248	8.60212
Gm10142	0	0	0	0
Krtap12-1	0	0	0	0
Gm3238	0	0	0	0
Gm10100	0	0	0	0
Ube2g2	12.0978	13.8133	13.6608	14.7025
Mir1930	0	0	0	0
Gm19668	0	0	0	0
Krtap10-4	0.188351	0.256409	0.0555018	0.0664521
Gm2696	0	0	0	0
Krtap10-10	0.0378881	0	0	0
Gm10318	0	0	0	0
Gm3285	0	0	0	0
1700009J07Rik	1.23158	1.13301	0.326643	0.195712
Lrrc3	0.0864808	0.0413615	0.110765	0.0742356
Trpm2	0.00549828	0.00594159	0	0
1810043G02Rik	12.6684	18.1346	12.579	16.9111
Col18a1	0.178145	0.60218	0.423664	2.06694
Icosl	0.0469719	0.0167462	0.0277573	0.0343936
Pfkl	0.112318	0.181003	0.517838	1.84462
D10Jhu81e	15.5915	18.6724	14.2804	17.666
Agpat3	51.9232	62.5491	53.0343	61.8737
Pwp2	4.6973	5.14143	4.92731	4.87133
Trappc10	6.38491	7.73623	6.65236	6.89443
Syde1	0	0.0137704	0.0341453	0
Cstb	5.40714	2.01638	6.38765	4.72402
Ilvbl	3.00076	4.30568	3.09425	3.59748
Olfr1357	0	0	0	0
Pdxk	0.288477	0.241841	0.291349	0.407344
Casp14	0	0	0	0
Ccdc105	11.9884	18.1479	11.9323	17.2429
Slc1a6	0.0213886	0	0.0379053	0
Olfr1356	0	0	0	0
Olfr1355	0	0	0	0
Rrp1	306.09	326.047	304.929	324.646
Olfr1354	0	0	0	0
Olfr8	0	0	0	0
Olfr1353	0	0	0	0
Olfr1352	0	0	0	0
Aire	0.0704247	0	0	0.0768685
Dnmt3l	0.33476	0.471566	0.16215	0.333768
Olfr1351	0	0	0	0
Olfr57	0.0973221	0.151104	0	0.052071
Vmn2r80	0	0	0	0
Vmn2r81	0	0	0	0
2610008E11Rik	1.15314	0.788585	1.43842	1.02448
Vmn2r82	0	0	0	0
Ppap2c	0.0567388	0.0299582	0	0.0308452
Vmn2r83	0	0	0	0
Adarb1	0.490663	0.444543	0.544899	0.44666
Madcam1	0	0.0714822	0.0904153	0
Odf3l2	0	0	0	0
Shc2	0.0419879	0.0451432	0.065151	0.532536
Gm16517	9.71763	17.9802	9.39499	17.9742
Mier2	2.473	3.29293	2.5222	2.82488
Gzmm	0	0.0403604	0.102537	0.0416417
Cdc34	37.2724	54.1179	35.1907	52.2775
Theg	2.99412	6.56563	1.50141	3.00948
Hcn2	0.0264983	0.0852308	0.0352371	0.0583198
Fgf22	0	0	0	0
Polrmt	8.61406	12.1982	8.20762	12.9054
C2cd4c	0	0.0131342	0.00539281	0.0605729
9130017N09Rik	0.0540232	0.0768583	0.0797997	0.177671
Fstl3	0.485864	1.15433	0.368988	1.86925
Prss57	0.224216	0.119862	0.283917	0.492384
Prtn3	0	0	0.0499803	0
Elane	0	0	0	0
Cfd	0	0	0	0
Kiss1r	0	0.0287321	0.0118805	0
C030046I01Rik	1.30673	1.94346	1.55839	2.13663
Arid3a	0.259903	0.494549	0.223705	0.304199
Palm	0.466153	0.884917	0.849355	1.46758
Wdr18	17.4811	20.7618	15.6756	20.775
Bsg	289.455	313.906	284.599	334.598
Rnf126	225.095	394.211	217.583	387.885
Cnn2	0.412572	0.300301	0.251276	0.168561
Abca7	0.225957	0.349547	0.18415	0.425819
Grin3b	0.0515942	0.304351	0.0343053	0.0851887
ORF61	61.9503	94.7238	60.527	99.9515
Med16	76.4774	121.307	75.338	125.938
Polr2e	43.3607	54.5959	43.276	56.1534
Sbno2	1.81411	2.97344	2.08733	3.41065
Hmha1	0.0120659	0.025904	0	0
Atp5d	94.8994	102.681	89.7367	105.815
Gpx4	68.3782	127.64	70.9697	120.902
1600002K03Rik	3.93221	3.12441	3.2801	3.15632
Efna2	0	0.044474	0	0.0685806
Midn	0.495501	0.713797	0.629031	1.43983
Cirbp	104.335	125.936	124.737	124.904
Gamt	0.352559	0.542045	1.66261	3.05694
Ndufs7	50.3773	69.3322	48.905	67.5155
Stk11	70	106.856	64.945	103.467
Dos	0.417984	0.481014	0.468044	0.555127
Mum1	141.802	181.703	146.319	192.843
E130317F20Rik	3.62199	4.67757	3.58299	4.72238
BC005764	0.230632	0.349568	0.267946	0.290429
Ptbp1	29.3759	35.309	27.8191	31.3548
Pcsk4	39.1237	67.9749	37.4059	69.3912
Plk5	0.0211188	0.269566	0.224566	0.0461888
Rps15	168.754	199.535	183.551	185.676
Mex3d	2.11379	6.43926	1.35661	4.81028
Uqcr11	57.7758	20.3451	56.66	24.1679
Mbd3	78.2375	105.785	80.3889	106.661
Apc2	0.14464	0.203897	0.151617	0.242889
2310011J03Rik	5.92916	6.47067	5.4261	7.2425
Adamtsl5	0.20075	0.349879	0.11304	0.616382
Reep6	11.7299	19.3457	8.94351	15.4955
Dazap1	161.842	167.123	165.816	174.453
Onecut3	0.0350031	0.0188501	0.00775978	0.0193292
Atp8b3	324.158	402.085	303.614	380.214
Klf16	0.130346	0.156738	0.288838	0.447156
Rexo1	5.06915	7.75008	4.77758	8.62322
Fam108a	59.7923	90.783	56.7495	90.2376
Btbd2	4.74063	4.64146	4.93823	5.97141
Adat3	3.63682	7.63581	3.76708	8.57684
Scamp4	10.4579	15.145	10.4594	17.8579
Izumo4	67.4273	93.6794	60.7198	89.6847
Mobkl2a	6.51481	6.52691	6.09291	6.25536
Ap3d1	33.8304	38.1305	32.1366	36.858
Mknk2	22.6245	30.7146	21.2355	31.1633
Plekhj1	25.6889	30.7178	24.459	31.3577
Csnk1g2	16.7703	26.8236	13.6242	22.5053
Amh	0.391689	0.886685	0.545205	1.3693
Jsrp1	0.0465436	0.193105	0.0411835	0.748313
Lingo3	0.0611537	0.0131268	0.0975912	0.0808214
Lsm7	10.7179	3.63102	8.45488	1.82914
Dot1l	30.5538	48.71	27.4689	44.4082
Sf3a2	29.7695	46.2863	31.8107	44.174
3110056O03Rik	31.2937	45.778	28.1235	45.0344
Gadd45b	1.4972	2.30464	2.09261	4.62896
Diras1	0.0731692	0.0156678	0.064861	0.0482576
Slc39a3	14.4156	19.1592	14.1684	20.0076
Lmnb2	1.49912	3.1232	1.03002	1.60943
Sgta	44.8148	65.7283	45.0763	66.4419
Tmprss9	0.0486602	0.2742	0.0970674	0.107189
Timm13	22.2899	40.0103	25.2619	35.5023
Creb3l3	0.019308	0	0	0.0211447
Zbtb7a	1.00728	1.21686	1.07461	1.6326
Oaz1	10.0389	11.5534	11.5244	8.59188
Gm9786	1.11594e-07	5.71649e-06	2.23216e-08	1.94894e-06
Mir1982	0	0	0	0
Thop1	81.63	111.825	74.1359	104.923
Map2k2	39.3502	68.3699	39.0823	69.3598
Gng7	0.037587	0	0.0666468	0.12416
Pias4	40.2065	66.921	38.0461	66.4901
Zfr2	2.56093	5.10245	3.0533	4.59746
Matk	1.14561	1.43732	0.660821	1.82743
Mrpl54	119.514	139.98	104.686	131.273
2310050B05Rik	0	0	0	0
Atcay	0.193195	0.134284	0.0906832	0.150298
Itgb1bp3	0	0	0.0439808	0
Tbxa2r	0	0	0.0209263	0.0515541
Gipc3	0	0.162026	0.0463208	0.502878
2510012J08Rik	7.06778	12.6815	7.59629	11.5992
Apba3	8.42839	20.3619	8.44437	15.353
Mir3057	0	0	0	0
Tjp3	0.140415	0.225639	0.124476	0.108095
Fzr1	40.5573	61.2822	36.0635	61.7169
Dohh	11.932	21.6443	12.1006	19.8531
2210404O07Rik	305.783	382.744	294.315	354.474
F630110N24Rik	19.9436	33.2968	20.0314	32.3475
4930404N11Rik	4.45415	17.5532	4.09761	12.824
Celf5	0.920097	1.74828	0.641039	1.71004
S1pr4	0	0	0	0
Dapk3	7.54439	14.29	6.70681	12.0287
Ncln	24.8253	36.8205	24.0619	36.8246
Gna15	0.184206	0.122227	0.0408028	0.050283
Gna11	13.9219	17.8754	13.0656	15.8229
Tle2	0.0313019	0.0334791	0.055492	0.446937
Tle6	1.18219	1.70624	1.36372	1.65709
BC025920	0.168326	0.153019	0.234352	0.183645
Aes	1.92838	2.74448	3.83335	6.83998
Ankrd24	1.57713	2.05004	1.45911	2.36782
Pip5k1c	1.08816	1.83015	1.31772	1.89751
Gm10778	0.193626	0.10428	0.243353	0.148897
Zfp433	1.13438	0.479014	0.58799	0.709413
Hmg20b	4.16597	5.80321	4.79881	7.49706
Zfp781	0.0913449	0.0268535	0.0813283	0.067857
Gm10778	0.193626	0.10428	0.243353	0.148897
Zfp433	1.13438	0.479014	0.58799	0.709413
Zfp781	0.0913449	0.0268535	0.0813283	0.067857
Zfp873	0.095724	0.0204045	0.118766	0.146781
AU041133	0.0656734	0.122827	0.0291052	0.0901086
Nfic	0.621863	0.934389	0.638078	1.25423
Zfp938	1.41525	0.587455	1.23442	0.628233
Hcfc2	56.6399	45.8053	51.5484	43.885
1700028I16Rik	16.5604	17.5827	14.5614	16.359
Nfyb	3.28355	2.28962	3.09127	1.82924
Sirt6	1.1745	2.1012	1.59299	2.6149
Chst11	0.0294485	0.0397031	0.0522312	0.03256
Slc41a2	0.789425	0.738425	1.13333	1.29674
Eef2	308.289	437.097	286.874	416.052
Snord37	0	0	0	0
Tdg	1.88152e-06	2.29172e-06	0.105895	0.159133
Gm9855	0.0295124	0.126381	0.0119445	9.40378e-08
Glt8d2	0.722902	0.857221	0.45757	0.564872
1190007I07Rik	0.882729	1.30206	0.745285	0.78584
Aldh1l2	0.0201206	0.0217161	0.0535322	0.0148389
D10Wsu102e	1.1479	0.783046	1.35695	1.69918
A230046K03Rik	1.59713	1.05195	1.42254	0.925322
Nuak1	0.0651362	0.131623	0.0288808	0.0899667
1500009L16Rik	0.510402	0.708649	0.715233	0.640255
Appl2	8.07433	8.6305	8.9566	9.06771
C330046G13Rik	0	0	0.0326128	0
Tcp11l2	4.81484	3.73551	6.01294	4.63768
Ckap4	20.2625	21.9132	18.9105	21.9824
Fhl4	325.602	263.989	304.185	249.799
Mterfd3	2.71104	1.27017	2.13429	1.47177
AI597468	2.32848	1.84989	2.68094	1.87349
Polr3b	6.97829	6.3762	7.79717	5.34831
Cry1	40.2807	34.8914	37.1724	39.1101
Rfx4	21.253	23.0561	19.8707	22.042
Pwp1	17.048	14.9435	18.3142	13.0248
Ascl4	0.133038	0	0.0392438	0
Prdm4	6.07773	6.77318	6.09421	5.95378
Bpifc	0.132174	0.140908	0.100403	0.0206851
1810014B01Rik	0.144617	0.0940517	0.076855	0.0314338
Fbxo7	25.0711	26.3324	24.2413	25.9838
D10Wsu52e	28.1339	28.6421	29.0656	26.4709
Ric8b	0.426163	0.566373	0.638433	0.426538
Btbd11	0	0.0227063	0.0561804	0.0309764
Txnrd1	12.943	12.2762	12.7735	12.2389
Eid3	194.671	173.921	193.657	180.809
Syn3	0.235836	0.387557	0.197111	0.140727
4930486F22Rik	6.03483	1.60016	7.90537	4.06517
Timp3	0.105201	0.103863	0.248765	0.56156
Nt5dc3	1.44144	1.35014	1.64617	1.7148
1700113H08Rik	1.53394	2.02763	0.485024	0.710192
Ascl1	0	0	0	0
Pah	0	0	0	0
Stab2	0.69705	1.38533	0.822878	1.05501
Tyms-ps	0	0	0	0
Dram1	0.443424	0.392639	0.230414	0.352775
Pmch	0.503004	0.335574	0.592173	0.523893
4930547N16Rik	7.03402	5.64743	6.83963	5.47668
Gnptab	0.814728	0.472944	1.16712	1.35071
Mybpc1	0.0636587	0.0228115	0.122294	0.280805
Spic	0	0	0	0
Gm4925	1.27112	1.11648	0.991757	1.05141
Hsp90b1	299.079	235.804	305.132	254.335
Arl1	29.7853	38.4012	32.1011	34.292
BC030307	10.7558	10.0568	9.11232	10.055
Nup37	28.2341	20.6201	29.3955	22.3324
Igf1	0.109224	0.0745258	0.127462	0.192363
Slc5a8	0	0	0.0135444	0.00844164
Ano4	0.0100583	0	0.0535111	0.0665816
Slc17a8	0.295966	0.0597394	0.311648	0.132739
Ccdc53	45.2997	42.7515	49.8581	41.8822
Scyl2	11.5311	9.53484	11.1358	9.16358
Actr6	23.9317	14.2479	24.4066	15.9403
Uhrf1bp1l	17.7231	15.1667	17.482	15.3985
Nr1h4	0	0.0242713	0	0
Sycp3	332.1	214.742	347.137	207.925
Chpt1	17.9132	17.5572	20.1052	17.0507
Utp20	6.58575	5.80252	7.18874	5.43008
Gas2l3	0.113318	0.0966065	0.111063	0.0858025
Slc25a3	52.6924	49.2087	47.5843	50.5953
Mir135a-2	0	0	0	0
Rmst	0.160555	0.171653	0.0569253	0.158657
Mir1251	0	0	0	0
Gm872	3.17129	2.94626	3.5621	2.6084
Nedd1	12.3436	10.0542	11.7119	9.87196
Elk3	0.02928	0.0525063	0.0605793	0.0215409
Ikbip	0.427585	0.242745	0.419982	0.839345
Gm17745	0	0	0.12018	0
Apaf1	0.334013	0.192384	0.349746	0.292346
Cdk17	6.01531	4.6484	6.02536	5.1994
Mir1931	0	0	0	0
Hal	0.935633	0.833974	0.760237	0.959169
Amdhd1	0	0	0.0160048	0
Lta4h	8.21118	8.70631	8.67732	8.52545
[truncated: 21,022 more rows]

## Sheet: SC-diff
5M_WT:KO-up	5M_WT:KO-down	7M_WT:KO-up	7M_WT:KO-down
0610009O20Rik	1700001J03Rik	0610009O20Rik	1700009J07Rik
1500032L24Rik	1700001P01Rik	1110012J17Rik	1700013F07Rik
1700029I01Rik	1700003F12Rik	1500032L24Rik	1700029F12Rik
2010110P09Rik	1700007B14Rik	1700006A11Rik	1700061G19Rik
4930524O08Rik	1700009J07Rik	1700012A16Rik	1700080E11Rik
4933407C03Rik	1700009N14Rik	1700024P16Rik	1700110M21Rik
4933433G15Rik	1700010D01Rik	1700047I17Rik2	2610002J02Rik
9330159M07Rik	1700011A15Rik	2310046K01Rik	2700089E24Rik
AW555464	1700012A03Rik	2810428I15Rik	2810032G03Rik
Aard	1700012B07Rik	4930506M07Rik	2900011O08Rik
Abat	1700013D24Rik	4930583H14Rik	4921501E09Rik
Acsbg1	1700013G24Rik	4933402E13Rik	4921528O07Rik
Adh5	1700015F17Rik	4933409K07Rik	4930432K21Rik
Agfg2	1700016D06Rik	6430527G18Rik	4930451I11Rik
Aldh1a1	1700018L24Rik	8030411F24Rik	4930529F22Rik
Aldh2	1700019D03Rik	AU015836	4933402P03Rik
Amd1	1700022A21Rik	AW555464	4933407L21Rik
Amhr2	1700027A15Rik	Aard	4933411K16Rik
Atp11b	1700029G01Rik	Abat	4933433G15Rik
Atp1a1	1700029H14Rik	Acsbg1	6530401N04Rik
Atp6v0c	1700029I15Rik	Acsl4	9330159M07Rik
Axl	1700029J11Rik	Acss1	Acot9
Basp1	1700031M16Rik	Aes	Acsbg2
Bcap31	1700041C23Rik	Afap1	Acsl1
Bend4	1700052I22Rik	Agpat4	Acta2
C920006O11Rik	1700057K13Rik	Agt	Adc
Cabp1	1700061G19Rik	Aig1	Akap3
Cd2ap	1700061J05Rik	Akr1b8	Akap4
Cd81	1700065I17Rik	Aldh1a1	Allc
Chek2	1700067P10Rik	Aldh1a7	Apoc2
Cited1	1700080E11Rik	Aldh2	Asb4
Cited2	1700090G07Rik	Amhr2	Atp1a4
Cldn11	1700093K21Rik	Ank	Atp6ap1l
Clu	1700109G14Rik	Ano1	Atp6v0e2
Cpe	1700110M21Rik	Antxr2	Aven
Cst12	1700113H08Rik	Aplp1	BB557941
Cst9	1700125D06Rik	App	BC039966
Ctnnal1	2610002J02Rik	Arl4d	BC089491
Ctsk	3110070M22Rik	Arpc1b	C330024D21Rik
Ctsl	4430402I18Rik	Art1	C920006O11Rik
Cxcl1	4833420G17Rik	Atf3	Car2
Daam2	4921504E06Rik	Atg2a	Cbx7
Ddx58	4921517D21Rik	Atp1a1	Ccdc19
Defb19	4921517L17Rik	Atp1a2	Ccdc37
Defb36	4921528O07Rik	Atp1b2	Ccdc63
Dhh	4921530D09Rik	Atp6v0c-ps2	Ccdc81
Dhrs7	4922501L14Rik	Axl	Cdh2
Dpm3	4922502D21Rik	BC021767	Celf6
Dpysl4	4930404H21Rik	BC021891	Chd5
Dusp16	4930432K09Rik	BC022687	Cib4
Etnk2	4930458L03Rik	BC027072	Cit
Fam132b	4930524E20Rik	Basp1	Clpb
Fam70a	4930529F22Rik	Bcl3	Col22a1
Fat1	4930558C23Rik	Bend4	Col6a4
Fbxo21	4930565A17	Bex4	Ddx39b
Fermt2	4930571K23Rik	Bhlhe40	Dgkh
Folr1	4930578I06Rik	Blvrb	Dmrta2
Fxyd6	4930579F01Rik	Btbd10	Dnahc7b
Fyn	4930579J09Rik	Butr1	Dusp4
Gamt	4930588N13Rik	C1qtnf4	Eprs
Gatm	4931407G18Rik	C1rb	Fam129a
Gja1	4931429L15Rik	C330005M16Rik	Fam135b
Gm13247	4933402J07Rik	Camkk2	Fam71e2
Gm13251	4933405O20Rik	Cap1	Fmn1
Gm1943	4933411K16Rik	Capn6	Fmnl1
Gm3417	5830417I10Rik	Casp6	Foxj1
Gm3448	AI854517	Cbx4	G6pd2
Gm600	Abca17	Ccndbp1	Galntl5
Gm7337	Abhd16b	Cd302	Gapdhs
Gsr	Acpt	Cd81	Gm2762
Gsta4	Acrv1	Cdc42ep5	Gm6772
Gstm1	Acsbg2	Cdkn1a	Gm7694
Gstm2	Acsl1	Cdkn1b	Gsg1
Gstm7	Actl7a	Cgn	Gstt4
H2-DMb1	Actrt2	Cidea	Heatr8
H2-K1	Adam24	Cited1	Hk1
Hars	Adam29	Cited2	Igf2
Hdac6	Adamtsl3	Cited4	Iqca
Hebp1	Aif1	Cldn11	Iqcf4
Hfm1	Akap1	Cldn26	Irgc1
Hgsnat	Akap12	Clstn1	Izumo1
Hk2	Akap3	Cltb	Kif17
Hmga1	Akap4	Clu	Klb
Hmox1	Aldoart1	Cmtm3	Klhl10
Hsd17b12	Aldoart2	Cnksr3	Letm1
Hspb1	Alg13	Cnnm1	Lrrc61
Ier2	Allc	Coch	Mapkbp1
Ifngr2	Ankrd53	Col18a1	Mdm1
Igf1r	Aqp7	Cpe	Mtap1b
Inha	Arhgef2	Crtc3	Mxra8
Junb	Arrdc5	Cst12	Ncapg
Kif21a	Asb15	Ctdspl	Nrm
Klhl23	Asb4	Ctnnal1	Nt5c1b
Klhl36	Atp10a	Ctsb	Oaz3
Ldlrad3	Atp1a4	Ctsl	Odf1
Leprot	Atp6v0c-ps2	Cxcl1	Peli2
Lpar3	Atp6v1e2	Cyb5r1	Plce1
Lrp1	BB014433	Daam2	Pmfbp1
Lrp8	BB557941	Ddit4	Poteg
Lrrc6	BC048562	Ddx3x	Prm1
Maged1	BC049635	Defb19	Prm2
Maged2	BC049715	Defb36	Prm3
Malat1	BC049730	Dhh	Psg17
Map4k4	BC061194	Dhrs7	Rfx1
Marcksl1	BC089491	Dmrta1	Rpl29
Mfge8	Bcl2l14	Dmrtc1b	Rps6ka4
Mgst1	Best1	Dnttip1	Rundc2a
Mrc1	Cabyr	Dpysl4	Scoc
Nenf	Capza3	Drd4	Sdccag8
Nfkbia	Car2	Dtx1	Slc9a10
Nmnat3	Catsper1	Dynlt3	Smad6
Nt5e	Catsper2	Ebp	Smcp
Nup62cl	Catsper4	Edn1	Snx29
Nxf3	Ccdc33	Egr1	Sord
Peg10	Ccdc54	Emb	Sorl1
Pfkl	Ccdc63	Enpp2	Spaca3
Phf16	Ccdc81	Epas1	Spam1
Plcd1	Cct8l1	Eps8	Spata20
Psap	Cd177	Espn	Spata21
Psat1	Cdc14a	Esyt3	Spz1
Ptgds	Cdrt4	Etd	Sqrdl
Ptprv	Cep192	Etnk2	Stard10
Pxn	Chd5	Fam102a	Stat4
Qpct	Chl1	Fam3c	Sun5
Ralb	Cnga4	Fam69a	Supt16h
Rhox8	Col22a1	Fam70a	Sycp1
Rpl29	Cramp1l	Fbxo21	Tdrd9
Rps2	Csnk2b	Fez2	Tekt1
Rps6ka2	Cst8	Fhl1	Tex13a
Rpsa	Cx3cr1	Fos	Tkt
Scara5	Cxxc5	Fosb	Tln2
Scd2	Cylc2	Foxd2	Tmc5
Sdad1	Cypt12	Frzb	Tmco5
Sdc4	Cypt2-ps	Fxyd6	Tmem181b-ps
Sema6c	Dad1	Fyn	Tmem66
Sema7a	Dcbld1	G6pdx	Tmem95
2016-09-14	Dcst1	Gadd45a	Tmod2
Shbg	Dcun1d4	Gadd45g	Tsga13
Shc4	Ddi1	Galnt1	Ttc23l
Slc25a5	Dgkh	Gamt	Ttll10
Slc7a4	Dnajb8	Gas6	Ttll7
Slc9a3r2	Dnajc16	Gas7	Ube2a
Smad9	Dnajc5b	Gata1	Ube2t
Sod3	Dpysl3	Gata4	Ubl4b
Sox9	Dym	Gata6	Ulk1
Sparc	Dynlt1a	Gatm	Usp25
Tnks2	Dynlt1b	Gatsl3	Wdr63
Tpm1	Dzip1	Gcom1	Zan
Trank1	Efcab9	Gja1	Zcchc13
Trf	Efhc2	Glt25d1	Zdhhc11
Trim7	Fahd1	Gm2a	Zdhhc25
Tspyl2	Fam135b	Gm9112	Zfp58
Tst	Fam167a	Gnptab	Zfp820
Tubb5	Fam170b	Gpc4	Zfp939
Tyro3	Fam47a-ps	Gpr37	Zfp941
Unc45a	Fam71e1	Gpr56	Znrf4
Usp46	Fam71e2	Gprasp2	Zp3r
Vdac1	Fblim1	Gpt2	1700008P02Rik
Vgll4	Fbxl13	Grb14	1700030C10Rik
Vim	Ffar1	Greb1	1700071K01Rik
Wfdc10	Fgfr1op2	Gsta4	1700108M19Rik
Wnk4	Foxj1	Gstm1	4930548K13Rik
Zc3h7b	Foxp4	Gstm2	4930555B11Rik
Zdhhc9	Fscb	Gstm6	9530002B09Rik
Zfp951	Fscn3	Gstm7	A630095N17Rik
8030411F24Rik	G6pd2	Gtpbp1	Gm19589
Crip1	Galntl5	Hadh	Gm614
Defb45	Gapdhs	Hars	Hist1h2ao
Gm16386	Gm10731	Hdac6	Il9
Gm19589	Gm1141	Hfe	Tubb6
Gm5512	Gm13152	Hfm1	Vangl1
Hopx	Gm13157	Hk2
Klk1b8	Gm17359	Hmgcs2
Rps18	Gm614	Hmgn5
S100a1	Gm6772	Hmox1
S100a10	Gm7444	Hopx
Tmsb15a	Gm8801	Hoxa3
Tspo	Gm9880	Hoxa4
	Gpx6	Hpcal1
	Gsg1	Hs6st1
	Gtsf1l	Hsd17b11
	H1fnt	Htatsf1
	H2-DMa	Ier2
	Heatr8	Ier3
	Hils1	Il10rb
	Hk1	Inha
	Hspa1l	Inhbb
	Ifnar1	Irf1
	Iqcf3	Itgb5
	Irgc1	Itpr1
	Izumo1	Jub
	Izumo2	Junb
	Izumo3	Kcnh2
	Kcne3	Kcnip4
	Kif17	Kcnj9
	Kif2b	Kctd12
	Klf4	Kdsr
	Klhl10	Kif21a
	Lrrc18	Klf6
	Lrrc8b	Klhl36
	Lyzl1	L3mbtl4
	Man2a2	Lama1
	Mbd3l1	Lars2
	Mesdc2	Ldhb
	Mfap3l	Lgmn
	Morn3	Lmo4
	Ms4a5	Lonrf3
	Mtap4	Lpar3
	Mtor	Lphn1
	Muc1	Lrp1
	Ncrna00085	Lrrc6
	Nek11	Lsr
	Nipsnap3a	Ltbr
	Nrm	Macf1
	Nt5c1b	Maged1
	Nup98	Map4k4
	Oaz3	Marcksl1
	Odf1	Mertk
	Odf3	Mgst1
	Oprl1	Mid1ip1
	Osbp2	Mllt6
	Osbpl10	Mmd2
	Oxct1	Mmp14
	Paqr5	Morf4l2
	Pde6h	Mosc2
	Pdilt	Mpeg1
	Pdzk1	Mrc1
	Phlpp1	Mro
	Pla2g6	Mum1l1
	Plcd4	Myo7a
	Pmfbp1	Nab1
	Polg	Nacc2
	Pomgnt1	Nckap1
	Ppm1d	Ncor2
	Ppm1j	Ndrg1
	Ppp2r2b	Ndst1
	Prkcq	Nfkbia
	Prm1	Nhsl1
	Prm2	Nid1
	Prm3	Ninj1
	Prr22	Npdc1
	Pwwp2b	Npepl1
	Rab3il1	Nr0b1
	Rbms1	Nr5a1
	Rcbtb2	Nt5e
	Rec8	Ntn4
	Rfpl3s	Nup62cl
	Rfx1	Nxf3
	Rfx8	Nxnl2
	Ribc1	Ocln
	Rnf151	Olfml2b
	Ropn1	P2rx2
	Skiv2l2	Pard6b
	Slc22a14	Pcsk1n
	Slc36a3	Pdia5
	Slc6a6	Peg10
	Slfnl1	Pfkl
	Smcp	Phf8
	Snrpc	Pik3cd
	Spaca1	Pla2g4e
	Spaca3	Plcd4
	Spaca7	Plekhg5
	Spag4	Plekhh3
	Spam1	Plxna1
	Spata19	Pnp2
	Spata20	Pop4
	Spata21	Ppm1m
	Spz1	Ppt1
	Sqrdl	Prdx3
	St6galnac2	Prr24
	St8sia3	Prss35
	Stard10	Psap
	Stat4	Ptgds
	Stk39	Ptgr1
	Sun5	Ptpre
	Tbata	Ptprv
	Tcp10b	Pvr
	Tcp11	Pxn
	Tekt1	Pyroxd2
	Tekt4	Qpct
	Tex15	Rab31
	Tln2	Rarres1
	Tmc5	Rasgef1b
	Tmco5	Rassf2
	Tmem181b-ps	Reep1
	Tmem190	Rgs2
	Tmem225	Rhbdf2
	Tnp1	Rhob
	Tnp2	Riiad1
	Tns1	Rpph1
	Tomm22	Rps6ka2
	Tppp2	Rragb
	Trak1	Rsph3b
	Trim36	Ryr3
	Triml1	Samd1
	Tsga13	Scara5
	Tsks	Scarb2
	Tssk1	Scd2
	Tssk2	Sdc4
	Tssk4	Sema5b
	Ttc23l	Sema6c
	Ttc39a	Sema7a
	Ttll10	2016-09-14
	Ttll7	2016-09-06
	Ttll8	2016-09-09
	Tulp2	Serpina5
	Txndc2	Sh3bp5
	Txndc8	Sh3gl2
	Ubl4b	Shbg
	Ubqln3	Shc2
	Ubqlnl	Slc24a3
	Usp50	Slc25a18
	Vash2	Slc25a45
	Vsig10	Slc25a5
	Vwa5b1	Slc26a7
	Zdhhc11	Slc30a2
	Zfp534	Slc35a2
	Zmym3	Slc44a2
	Znrf4	Slc4a3
	Zp3r	Slc7a4
	1700019E08Rik	Slc7a8
	1700065J11Rik	Slc9a2
	1810021B22Rik	Snrpb
	2310030G06Rik	Snx7
	4930528P14Rik	Socs3
	4930555B11Rik	Sod3
	Cd52	Sox9
	Cib4	Sparc
	Defb23	Srgap3
	Fgf11	Srp9
	Il18	St6galnac6
	Lgals2	Stat2
	Rmnd1	Stau2
	Tmem95	Stk24
		Stra6
		Susd3
		Syap1
		Syngr1
		Syt7
		Sytl4
		Tarsl2
		Tbl1x
		Tceal8
		Tcfe3
		Tgfb3
		Tgm2
		Tgm3
		Thra
		Timp2
		Tmco4
		Tmem180
		Tmem184a
		Tmem41a
		Tmem86a
		Tmtc2
		Tnfaip3
		Tnik
		Tns3
		Trank1
		Trf
		Trim26
		Tspan17
		Tspyl2
		Ttyh1
		Ttyh2
		Tuba1a
		Tubb5
		Twf2
		Tyro3
		Ube2d1
		Ubqln2
		Ucp2
		Unc119
		Usp22
		Vdac1
		Vim
		Wbp5
		Wfdc1
		Wfdc10
		Wipf3
		Wnk4
		Wt1
		X99384
		Zc3h7b
		Zdhhc2
		Zfp36
		Zfp36l2
		Zfp951
		Zmynd8
		2010110P09Rik
		4930486L24Rik
		4930502E18Rik
		Acot13
		Aqp5
		Caln1
		Cib2
		E230029C05Rik
		Gm648
		Hddc2
		Igfbp3
		Kctd14
		Klk1b24
		Sult2a7
		Tnnc2
		Vamp8

## Sheet: SC crossover
5M_7M_UP	5M_7M_Down
2017-09-14	1700009J07Rik
0610009O20Rik	1700061G19Rik
1500032L24Rik	1700080E11Rik
2010110P09Rik	1700110M21Rik
8030411F24Rik	2610002J02Rik
Aard	4921528O07Rik
Abat	4930529F22Rik
Acsbg1	4930555B11Rik
Aldh1a1	4933411K16Rik
Aldh2	Acsbg2
Amhr2	Acsl1
Atp1a1	Akap3
AW555464	Akap4
Axl	Allc
Basp1	Asb4
Bend4	Atp1a4
Cd81	BB557941
Cited1	BC089491
Cited2	Car2
Cldn11	Ccdc63
Clu	Ccdc81
Cpe	Chd5
Cst12	Cib4
Ctnnal1	Col22a1
Ctsl	Dgkh
Cxcl1	Fam135b
Daam2	Fam71e2
Defb19	Foxj1
Defb36	G6pd2
Dhh	Galntl5
Dhrs7	Gapdhs
Dpysl4	Gm614
Etnk2	Gm6772
Fam70a	Gsg1
Fbxo21	Heatr8
Fxyd6	Hk1
Fyn	Irgc1
Gamt	Izumo1
Gatm	Kif17
Gja1	Klhl10
Gsta4	Nrm
Gstm1	Nt5c1b
Gstm2	Oaz3
Gstm7	Odf1
Hars	Pmfbp1
Hdac6	Prm1
Hfm1	Prm2
Hk2	Prm3
Hmox1	Rfx1
Hopx	Smcp
Ier2	Spaca3
Inha	Spam1
Junb	Spata20
Kif21a	Spata21
Klhl36	Spz1
Lpar3	Sqrdl
Lrp1	Stard10
Lrrc6	Stat4
Maged1	Sun5
Map4k4	Tekt1
Marcksl1	Tln2
Mgst1	Tmc5
Mrc1	Tmco5
Nfkbia	Tmem181b-ps
Nt5e	Tmem95
Nup62cl	Tsga13
Nxf3	Ttc23l
Peg10	Ttll10
Pfkl	Ttll7
Psap	Ubl4b
Ptgds	Zdhhc11
Ptprv	Znrf4
Pxn	Zp3r
Qpct
Rps6ka2
Scara5
Scd2
Sdc4
Sema6c
Sema7a
Shbg
Slc25a5
Slc7a4
Sod3
Sox9
Sparc
Trank1
Trf
Tspyl2
Tubb5
Tyro3
Vdac1
Vim
Wfdc10
Wnk4
Zc3h7b
Zfp951

## Sheet: SC-go
5M_WT:KO-down
Category	Term	Count	%	PValue	Genes	List Total	Pop Hits	Pop Total	Fold Enrichment	Bonferroni	Benjamini	FDR
GOTERM_BP_DIRECT	GO:0007283~spermatogenesis	38	12.8378	4.97408e-25	SPATA20, H1FNT, DZIP1, ACSBG2, AQP7, HSPA1L, CCDC63, OAZ3, TCP11, GALNTL5, PDILT, ODF3, ODF1, CHD5, ADAM24, SUN5, TNP1, ATP1A4, TNP2, CATSPER4, RNF151, TXNDC2, TBATA, TEX15, HILS1, PRM3, CATSPER2, TXNDC8, SPATA19, CATSPER1, CCDC33, TSSK2, PRM1, KLHL10, TSSK1, PRM2, TSSK4, SPACA1	182	407	18082	9.27608	3.83004e-22	3.83004e-22	7.59689e-22
GOTERM_BP_DIRECT	GO:0030154~cell differentiation	36	12.1622	5.93008e-14	SPATA20, H1FNT, DZIP1, ACSBG2, TTLL7, PAQR5, HSPA1L, CCDC63, TCP11, GALNTL5, PDILT, ODF3, ODF1, CHD5, ADAM24, TNP1, TNP2, RNF151, CATSPER4, TXNDC2, TBATA, TEX15, HILS1, PRM3, CATSPER2, TXNDC8, SPATA19, CATSPER1, TSSK2, PRM1, KLHL10, TSSK1, PRM2, TSSK4, KLF4, CHL1	182	780	18082	4.58546	4.56502e-11	2.28251e-11	9.05498e-11
GOTERM_BP_DIRECT	GO:0007275~multicellular organism development	31	10.473	1.19312e-07	SPATA20, H1FNT, DZIP1, ACSBG2, TTLL7, TRIML1, PAQR5, HSPA1L, TCP11, PDILT, ODF3, ODF1, ADAM24, ZMYM3, TNP1, TNP2, CATSPER4, TXNDC2, TBATA, HILS1, PRM3, CATSPER2, TXNDC8, SPATA19, CATSPER1, PRM1, TSSK2, PRM2, TSSK1, TSSK4, CHL1	182	1029	18082	2.9931	9.18663e-05	1.83739e-05	0.000182225
GOTERM_BP_DIRECT	GO:0030261~chromosome condensation	5	1.68919	1.60893e-05	H1FNT, HILS1, PRM3, PRM1, PRM2	182	16	18082	31.0474	0.0123124	0.00206268	0.0245703
7M_WT:KO-down
Category	Term	Count	%	PValue	Genes	List Total	Pop Hits	Pop Total	Fold Enrichment	Bonferroni	Benjamini	FDR
GOTERM_BP_DIRECT	GO:0007283~spermatogenesis	16	11.4286	4.89828e-09	SPATA20, SUN5, TDRD9, ACSBG2, ATP1A4, SYCP1, CCDC63, OAZ3, PRM3, GALNTL5, PRM1, ODF1, KLHL10, PRM2, CIT, CHD5	98	412	18128	7.18367	2.59608e-06	2.59608e-06	7.1115e-06
5M_7M_UP
Category	Term	Count	%	PValue	Genes	List Total	Pop Hits	Pop Total	Fold Enrichment	Bonferroni	Benjamini	FDR
GOTERM_BP_DIRECT	GO:0006749~glutathione metabolic process	5	0.0410139	8.97875e-05	GSTM1, GSTM2, GSTA4, MGST1, GSTM7	88	49	18082	20.9671	0.0745638	0.0745638	0.139106
GOTERM_BP_DIRECT	GO:0008584~male gonad development	6	0.0492166	0.000205597	AMHR2, CTSL, LRRC6, INHA, SOX9, CITED2	88	112	18082	11.0077	0.162596	0.0849021	0.318259
GOTERM_BP_DIRECT	GO:0042127~regulation of cell proliferation	7	0.0574194	0.000793508	FYN, CD81, NFKBIA, SPARC, INHA, SOX9, JUNB	88	227	18082	6.3363	0.495945	0.20416	1.22311
GOTERM_BP_DIRECT	GO:0043524~negative regulation of neuron apoptotic process	6	0.0492166	0.00104999	TYRO3, LRP1, FYN, HMOX1, AXL, CITED1	88	160	18082	7.7054	0.596111	0.202803	1.61545
GOTERM_BP_DIRECT	GO:0008152~metabolic process	9	0.073825	0.00173512	GSTM1, ALDH1A1, GSTM2, GSTA4, PFKL, ALDH2, HK2, ACSBG1, GSTM7	88	463	18082	3.99416	0.776582	0.258991	2.65635
GOTERM_BP_DIRECT	GO:0032496~response to lipopolysaccharide	6	0.0492166	0.00261811	CXCL1, NFKBIA, SPARC, JUNB, CITED1, MGST1	88	197	18082	6.25819	0.895899	0.314129	3.98267
GOTERM_BP_DIRECT	GO:0016310~phosphorylation	10	0.0820277	0.00269349	AMHR2, TYRO3, MAP4K4, PFKL, FYN, RPS6KA2, WNK4, AXL, HK2, ETNK2	88	612	18082	3.35747	0.902472	0.282884	4.09511
GOTERM_BP_DIRECT	GO:0043277~apoptotic cell clearance	3	0.0246083	0.00333031	TYRO3, LRP1, AXL	88	18	18082	34.2462	0.943801	0.302224	5.04011
GOTERM_BP_DIRECT	GO:0001829~trophectodermal cell differentiation	3	0.0246083	0.00452843	HOPX, JUNB, CITED2	88	21	18082	29.3539	0.980098	0.352873	6.79447
GOTERM_BP_DIRECT	GO:0051384~response to glucocorticoid	4	0.0328111	0.00566023	CTSL, PTGDS, SPARC, ACSBG1	88	75	18082	10.9588	0.992543	0.387291	8.42382
GOTERM_BP_DIRECT	GO:0043627~response to estrogen	4	0.0328111	0.00566023	DHH, HMOX1, CITED1, CITED2	88	75	18082	10.9588	0.992543	0.387291	8.42382
GOTERM_BP_DIRECT	GO:0007179~transforming growth factor beta receptor signaling pathway	4	0.0328111	0.00566023	AMHR2, CITED1, PXN, CITED2	88	75	18082	10.9588	0.992543	0.387291	8.42382
GOTERM_BP_DIRECT	GO:0046697~decidualization	3	0.0246083	0.00589626	CTSL, JUNB, CITED2	88	24	18082	25.6847	0.993925	0.37121	8.76024
GOTERM_BP_DIRECT	GO:0060395~SMAD protein signal transduction	4	0.0328111	0.00608969	VIM, INHA, CITED1, TRF	88	77	18082	10.6741	0.994864	0.355505	9.03508
GOTERM_BP_DIRECT	GO:0007507~heart development	6	0.0492166	0.00852718	RPS6KA2, HOPX, GJA1, SPARC, SOX9, CITED2	88	261	18082	4.72362	0.999383	0.433626	12.4327
GOTERM_BP_DIRECT	GO:0006601~creatine biosynthetic process	2	0.0164055	0.00959994	GATM, GAMT	88	2	18082	205.477	0.999758	0.448232	13.8901
GOTERM_BP_DIRECT	GO:0007283~spermatogenesis	7	0.0574194	0.0137146	TYRO3, CTSL, AXL, GAMT, CLDN11, SOX9, HFM1	88	407	18082	3.53401	0.999993	0.548197	19.2722
GOTERM_BP_DIRECT	GO:0051788~response to misfolded protein	2	0.0164055	0.0143657	CLU, HDAC6	88	3	18082	136.985	0.999996	0.541809	20.0944
GOTERM_BP_DIRECT	GO:0021885~forebrain cell migration	2	0.0164055	0.0143657	TYRO3, AXL	88	3	18082	136.985	0.999996	0.541809	20.0944
GOTERM_BP_DIRECT	GO:0051250~negative regulation of lymphocyte activation	2	0.0164055	0.0143657	TYRO3, AXL	88	3	18082	136.985	0.999996	0.541809	20.0944
GOTERM_BP_DIRECT	GO:0070458~cellular detoxification of nitrogen compound	2	0.0164055	0.0143657	GSTM2, GSTM7	88	3	18082	136.985	0.999996	0.541809	20.0944
GOTERM_BP_DIRECT	GO:0043491~protein kinase B signaling	3	0.0246083	0.0143791	TYRO3, AXL, SOX9	88	38	18082	16.2219	0.999996	0.520613	20.1112
GOTERM_BP_DIRECT	GO:0034446~substrate adhesion-dependent cell spreading	3	0.0246083	0.0158555	TYRO3, AXL, PXN	88	40	18082	15.4108	0.999999	0.535258	21.9464
GOTERM_BP_DIRECT	GO:0001649~osteoblast differentiation	4	0.0328111	0.0172294	DHH, SEMA7A, GJA1, JUNB	88	113	18082	7.27353	1	0.545881	23.6187
GOTERM_BP_DIRECT	GO:0055072~iron ion homeostasis	3	0.0246083	0.017394	HMOX1, SCARA5, TRF	88	42	18082	14.6769	1	0.531	23.8168
GOTERM_BP_DIRECT	GO:0045471~response to ethanol	4	0.0328111	0.0188827	ALDH1A1, FYN, ABAT, SPARC	88	117	18082	7.02486	1	0.543154	25.5867
GOTERM_BP_DIRECT	GO:0018916~nitrobenzene metabolic process	2	0.0164055	0.0191088	GSTM2, GSTM7	88	4	18082	102.739	1	0.530853	25.8521
GOTERM_BP_DIRECT	GO:0006879~cellular iron ion homeostasis	3	0.0246083	0.0198153	HMOX1, SCARA5, TRF	88	45	18082	13.6985	1	0.528091	26.6757
GOTERM_BP_DIRECT	GO:0035094~response to nicotine	3	0.0246083	0.0198153	GSTA4, HMOX1, ABAT	88	45	18082	13.6985	1	0.528091	26.6757
GOTERM_BP_DIRECT	GO:0001658~branching involved in ureteric bud morphogenesis	3	0.0246083	0.0223691	SOX9, CITED1, CITED2	88	48	18082	12.8423	1	0.556692	29.5821
GOTERM_BP_DIRECT	GO:0042493~response to drug	6	0.0492166	0.0238299	ALDH1A1, FYN, ABAT, ATP1A1, JUNB, MGST1	88	339	18082	3.63677	1	0.565069	31.1958
GOTERM_BP_DIRECT	GO:0001890~placenta development	3	0.0246083	0.0241432	PEG10, ETNK2, CITED1	88	50	18082	12.3286	1	0.555676	31.5373
GOTERM_BP_DIRECT	GO:0051591~response to cAMP	3	0.0246083	0.0250512	SPARC, JUNB, CITED1	88	51	18082	12.0869	1	0.555548	32.5183
GOTERM_BP_DIRECT	GO:2000020~positive regulation of male gonad development	2	0.0164055	0.0332031	SOX9, CITED2	88	7	18082	58.7078	1	0.646807	40.7546
GOTERM_BP_DIRECT	GO:0042178~xenobiotic catabolic process	2	0.0164055	0.0332031	GSTM2, GSTM7	88	7	18082	58.7078	1	0.646807	40.7546
GOTERM_BP_DIRECT	GO:0006898~receptor-mediated endocytosis	3	0.0246083	0.0338265	MRC1, LRP1, SCARA5	88	60	18082	10.2739	1	0.640862	41.3441
GOTERM_BP_DIRECT	GO:0060008~Sertoli cell differentiation	2	0.0164055	0.0378565	CTSL, SOX9	88	8	18082	51.3693	1	0.670492	45.0245
GOTERM_BP_DIRECT	GO:0060136~embryonic process involved in female pregnancy	2	0.0164055	0.0378565	JUNB, CITED2	88	8	18082	51.3693	1	0.670492	45.0245
GOTERM_BP_DIRECT	GO:0010977~negative regulation of neuron projection development	3	0.0246083	0.0380573	MAP4K4, LRP1, VIM	88	64	18082	9.63175	1	0.660457	45.2021
GOTERM_BP_DIRECT	GO:0001570~vasculogenesis	3	0.0246083	0.0424789	JUNB, CITED1, CITED2	88	68	18082	9.06517	1	0.689834	48.9794
GOTERM_BP_DIRECT	GO:0010628~positive regulation of gene expression	6	0.0492166	0.0433705	RPS6KA2, VIM, GJA1, SOX9, CITED1, CITED2	88	399	18082	3.08988	1	0.686368	49.711
GOTERM_BP_DIRECT	GO:0042698~ovulation cycle	2	0.0164055	0.0470971	TYRO3, AXL	88	10	18082	41.0955	1	0.706096	52.6638
GOTERM_BP_DIRECT	GO:0034405~response to fluid shear stress	2	0.0164055	0.0470971	GJA1, CITED2	88	10	18082	41.0955	1	0.706096	52.6638
GOTERM_BP_DIRECT	GO:0043434~response to peptide hormone	3	0.0246083	0.048261	GATM, GJA1, SPARC	88	73	18082	8.44427	1	0.704667	53.5522
GOTERM_BP_DIRECT	GO:0032940~secretion by cell	2	0.0164055	0.0516845	TYRO3, AXL	88	11	18082	37.3595	1	0.719774	56.0759
GOTERM_BP_DIRECT	GO:0060068~vagina development	2	0.0164055	0.0516845	TYRO3, AXL	88	11	18082	37.3595	1	0.719774	56.0759
GOTERM_BP_DIRECT	GO:0034101~erythrocyte homeostasis	2	0.0164055	0.0516845	HMOX1, AXL	88	11	18082	37.3595	1	0.719774	56.0759
GOTERM_BP_DIRECT	GO:0000187~activation of MAPK activity	3	0.0246083	0.0518601	CD81, LPAR3, PXN	88	76	18082	8.11094	1	0.711221	56.2018
GOTERM_BP_DIRECT	GO:0071260~cellular response to mechanical stimulus	3	0.0246083	0.0543114	GJA1, ATP1A1, SOX9	88	78	18082	7.90297	1	0.718662	57.9247
GOTERM_BP_DIRECT	GO:0009749~response to glucose	3	0.0246083	0.0543114	CTSL, PFKL, GJA1	88	78	18082	7.90297	1	0.718662	57.9247
GOTERM_BP_DIRECT	GO:0033327~Leydig cell differentiation	2	0.0164055	0.05625	DHH, MGST1	88	12	18082	34.2462	1	0.722266	59.2422
GOTERM_BP_DIRECT	GO:0034097~response to cytokine	3	0.0246083	0.0580638	SPARC, JUNB, CITED1	88	81	18082	7.61027	1	0.724885	60.4398
GOTERM_BP_DIRECT	GO:0006468~protein phosphorylation	7	0.0574194	0.0591146	AMHR2, TYRO3, MAP4K4, FYN, RPS6KA2, WNK4, AXL	88	576	18082	2.49712	1	0.722681	61.1185
GOTERM_BP_DIRECT	GO:0030238~male sex determination	2	0.0164055	0.0607938	DHH, SOX9	88	13	18082	31.6119	1	0.724385	62.1804
GOTERM_BP_DIRECT	GO:0001666~response to hypoxia	4	0.0328111	0.0654129	HMOX1, ABAT, SOD3, CITED2	88	192	18082	4.28078	1	0.742755	64.9633
GOTERM_BP_DIRECT	GO:0010875~positive regulation of cholesterol efflux	2	0.0164055	0.0698166	LRP1, NFKBIA	88	15	18082	27.397	1	0.758167	67.4371
GOTERM_BP_DIRECT	GO:2000117~negative regulation of cysteine-type endopeptidase activity	2	0.0164055	0.0698166	8030411F24RIK, CST12	88	15	18082	27.397	1	0.758167	67.4371
GOTERM_BP_DIRECT	GO:0001779~natural killer cell differentiation	2	0.0164055	0.0742958	TYRO3, AXL	88	16	18082	25.6847	1	0.772484	69.7849
GOTERM_BP_DIRECT	GO:0043065~positive regulation of apoptotic process	5	0.0410139	0.0781678	ALDH1A1, MAGED1, RPS6KA2, HMOX1, CLU	88	335	18082	3.06682	1	0.782811	71.6859
GOTERM_BP_DIRECT	GO:0030154~cell differentiation	8	0.0656222	0.0815321	PEG10, SEMA6C, SEMA7A, AXL, SOX9, CITED1, CITED2, HFM1	88	780	18082	2.10746	1	0.790207	73.2462
5M_7M_down
Category	Term	Count	%	PValue	Genes	List Total	Pop Hits	Pop Total	Fold Enrichment	Bonferroni	Benjamini	FDR
GOTERM_BP_DIRECT	GO:0007283~spermatogenesis	13	0.18967	1.58414e-10	CCDC63, OAZ3, SPATA20, GALNTL5, PRM3, SUN5, ACSBG2, ATP1A4, PRM1, PRM2, KLHL10, ODF1, CHD5	45	407	18082	12.8346	3.02572e-08	3.02572e-08	1.97058e-07
GOTERM_BP_DIRECT	GO:0030154~cell differentiation	11	0.16049	1.3765e-05	CCDC63, SPATA20, PRM3, GALNTL5, ACSBG2, PRM1, TTLL7, PRM2, KLHL10, ODF1, CHD5	45	780	18082	5.66672	0.00262567	0.0013137	0.0171215
GOTERM_BP_DIRECT	GO:0030317~sperm motility	5	0.0729501	2.21689e-05	GAPDHS, PRM3, SMCP, ATP1A4, AKAP4	45	68	18082	29.5458	0.00422535	0.00141044	0.0275733
GOTERM_BP_DIRECT	GO:0007286~spermatid development	5	0.0729501	0.000608448	CCDC63, GALNTL5, PRM1, PRM2, KLHL10	45	160	18082	12.5569	0.109746	0.028644	0.754245
GOTERM_BP_DIRECT	GO:0030261~chromosome condensation	3	0.0437701	0.000679547	PRM3, PRM1, PRM2	45	16	18082	75.3417	0.121762	0.0256333	0.842039
GOTERM_BP_DIRECT	GO:0007338~single fertilization	4	0.0583601	0.00104111	ZP3R, SMCP, IZUMO1, SPAM1	45	82	18082	19.6011	0.180414	0.0326156	1.2874
GOTERM_BP_DIRECT	GO:0009566~fertilization	3	0.0437701	0.00632901	SPACA3, ATP1A4, KLHL10	45	49	18082	24.6014	0.702602	0.159065	7.5941
GOTERM_BP_DIRECT	GO:0035036~sperm-egg recognition	2	0.02918	0.00728273	SPACA3, IZUMO1	45	3	18082	267.881	0.752437	0.160133	8.69133
GOTERM_BP_DIRECT	GO:0008152~metabolic process	5	0.0729501	0.025716	1700061G19RIK, ACSL1, ACSBG2, HK1, SPAM1	45	463	18082	4.33933	0.993099	0.424716	27.6806
GOTERM_BP_DIRECT	GO:0007342~fusion of sperm to egg plasma membrane	2	0.02918	0.0288213	IZUMO1, SPAM1	45	12	18082	66.9704	0.996249	0.427977	30.4962
GOTERM_BP_DIRECT	GO:0010738~regulation of protein kinase A signaling	2	0.02918	0.0358988	AKAP3, AKAP4	45	15	18082	53.5763	0.999072	0.469957	36.5408
GOTERM_BP_DIRECT	GO:0007275~multicellular organism development	7	0.10213	0.0372371	SPATA20, PRM3, ACSBG2, PRM1, TTLL7, PRM2, ODF1	45	1029	18082	2.73348	0.999288	0.453383	37.6279
GOTERM_BP_DIRECT	GO:0030030~cell projection organization	3	0.0437701	0.0521633	FOXJ1, KIF17, AKAP4	45	151	18082	7.98322	0.999964	0.544842	48.6455
GOTERM_BP_DIRECT	GO:0006997~nucleus organization	2	0.02918	0.0522176	PRM1, PRM2	45	22	18082	36.5293	0.999964	0.518896	48.6821
GOTERM_BP_DIRECT	GO:0007178~transmembrane receptor protein serine/threonine kinase signaling pathway	2	0.02918	0.0545267	AKAP3, AKAP4	45	23	18082	34.9411	0.999978	0.510296	50.2159
GOTERM_BP_DIRECT	GO:0044458~motile cilium assembly	2	0.02918	0.0682663	FOXJ1, AKAP4	45	29	18082	27.7119	0.999999	0.570047	58.5038
GOTERM_BP_DIRECT	GO:0006096~glycolytic process	2	0.02918	0.0840493	GAPDHS, HK1	45	36	18082	22.3235	1	0.627075	66.4486
GOTERM_BP_DIRECT	GO:0007339~binding of sperm to zona pellucida	2	0.02918	0.0840493	ZP3R, SMCP	45	36	18082	22.3235	1	0.627075	66.4486
GOTERM_BP_DIRECT	GO:0005975~carbohydrate metabolic process	3	0.0437701	0.0895252	HK1, SPAM1, G6PD2	45	206	18082	5.85178	1	0.630353	68.8601
