# Supplementary material for: Gene knockout of Zmym3 in mice arrests spermatogenesis at meiotic metaphase with defects in spindle assembly checkpoint
Source: Cell Death Dis. 2017 Jun 29;8(6):e2910–. doi: 10.1038/cddis.2017.228 (PMC5520888; doi:10.1038/cddis.2017.228)
Supplement: Supplementary Table S2 [file cddis2017228x3.xls]

## Sheet: qPCR primers
qPCR primers
Actin-forward	AGAGGGAAATCGTGCGTGAC
Actin-reverse	CAATAGTGATGACCTGGCCGT
Gfrα1-forward	AGGCTCAGAATTTGTTAATGG
Gfrα1-reverse	TAGGGCTCAAGGGAAGGAAG
Oct4-forward	GATGCTGTGAGCCAAGGCAAG
Oct4-reverse	GGCTCCTGATCAACAGCATCAC
Lin28a-forward	AGACCAACCATTTGGAGTGC
Lin28a-reverse	AATCGAAACCCGTGAGACAC
Sycp3-forward	ATGATGGAAACTCAGCAGCAAGAGA
Sycp3-reverse	TTGACACAATCGTGGAGAGAACAAC
Rad51c-forward	CAGGCTATATCCGAAACGTGAC
Rad51c-reverse	CCGGCACATCTTGGTTTATTTGT
Mei1-forward	CAGGCTGTTCACAAGCTCAG
Mei1-reverse	GAAGTGCTCTGTACTGCACG
Sycp1-forward	TGAGGGGAAGCTCACGGTT
Sycp1-reverse	CGAACAGTGTGAAGGGCTTTTG
Mael-forward	CCTCCCTTGTGAAATTGGCTG
Mael-reverse	AATGGAATCGAAATCCTCGTGG
Smc1b-forward	GAGAATTTCAAGTCGTGGCGA
Smc1b-reverse	CAGGTTTTCCAGTATGTGCTCC
Sall4-forward	CCCTGGGAACTGCGATGAAG
Sall4-reverse	TCAGAGAGACTAAAGAACTCGGC
Cdh1-forward	CAGGTCTCCTCATGGCTTTGC
Cdh1-reverse	CTTCCGAAAAGAAGGCTGTCC
Zfp261-forward	GTCAAACCCCTGAGGTGATGC
Zfp261-reverse	GGAGCCAAAGGTTCTAGTAGCC
Prm1-forward	CCGTCGCAGACGAAGATGTC
Prm1-reverse	CACCTTATGGTGTATGAGCGG
Prm2-forward	ATGGTTCGCTACCGAATGAGG
Prm2-reverse	CTCCGCCTTCTGCATGACC
Prm3-forward	GAGTCAAGACAACTTTTCCCTGT
Prm3-reverse	CTTGCCCTTCACCGGGATT
Odf1-forward	CCGCACTGAGTTGTCTTTTGG
Odf1-reverse	GGGTGCATGTATAAGTCACACA
Sun5-forward	GGGGCCTTGTGTACCCTAC
Sun5-reverse	GTGAGCCAGGTCATGTTTGC
Oaz3-forward	CCACAGCCAGCTTAAAGAACT
Oaz3-reverse	CTTTCTCGGTTGCCTTGATCC
Spata20-forward	ATGAGCCACCATTCCTCACC
Spata20-reverse	TGTAGTAGCACTTCGGTCCTTG
Galntl5-forward	CACCAGCAAACCCGTCACT
Galntl5-reverse	ATGGCATTTAATCCATATCGCCT

## Sheet: gRNA
Targeting sequences of sgRNAs
Genes	sgRNAs	Sequence (5'→3')
Lsd1	sgRNA1	TTCTGGTATAATCTCCATGT
	sgRNA2	AGCCGTCTGGTGAGTTGTAA
Zmym3	sgRNA1	GAGGTGATGCCACCTGATCC
	sgRNA2	GGAGTCTCCTCATATTGAAG

## Sheet: Primers for mice genotypine
Primers for Zmym3 KO mice genotyping
Forward	TGGACCTGCTTGATACCC
Reverse	TTGCTCTGAGAACTGTTGAT

## Sheet: Antibodies
Antibodies used in the study.
Name	Manufacturer	Cat. Number	Working Conc.
anti-ZMYM3	Abcam	Ab19165	1:200 for IF	1:2000 for WB
anti-SYCP3	Abcam	Ab97672	1:200
anti-SYCP1	Abcam	Ab175191	1:200 for IF	1:1000 for WB
anti-MVH	Abcam	Ab13840	1:200 for IF	1:1000 for WB
anti-γH2AX	Upstate Biotechnology	05-636	1:300
anti-GFRα1	R&D	AF560	1:100
anti-WT1	Epitmics	2797-1	1:300
anti-c-KIT	R&D	AF1356	1:200	1:1000 for WB
anti-PLZF	Santa Cruz	sc-28319	1:300	1:1000 for WB
anti-STRA8	Abcam	Ab-49405	1:1000
anti-ACTIN	Abmart	M20010	1:3000
anti-CREST	ImmunoVision	HCT-0100	1:200
anti-BUB3	Abcam	ab133699	1:100
anti-LSD1	Abcam	ab17721	1:200 for IF	1:2000 for WB
anti-LMNB1	Abclonal	a1910	1:1000
anti-H3K4me2	Abcam	ab32356	1:2000
anti-H3K4me1	Easybio	BE3281-100	1:1000
anti-H3K9me2	Abclonal	A2359	1:2000
anti-H3	Easybio	BE3222-100	1:1000
